# Supplementary material for: Evolving Bacterial Fitness with an Expanded Genetic Code
Source: Sci Rep. 2018 Feb 19;8:3288. doi: 10.1038/s41598-018-21549-w (PMC5818497; doi:10.1038/s41598-018-21549-w)
Supplement: Supplementary file 2 — Dataset 1 [file 41598_2018_21549_MOESM2_ESM.xlsx]

## Sheet: readme
Evolving Bacterial Fitness with an Expanded Genetic Code
Tack, Drew S*.1,2, Cole, Austin C.2, Shroff, Raghav2, Morrow, Barrett.R.2, Ellington, Andrew D. 2
1. National Institute for Standards and Technology. Gaithersburg, Maryland, USA
2. Center for Systems and Synthetic Biology, University of Texas at Austin, Austin, Texas, USA
	Gen0 and G2000		MG1655	Control 1,2 Addicted 1,2
	Gen0=progenitor cells	Gen2000=evolved cells	wt E. coli not containing plasmid in listed media conditions	Growth Curves of progenitor and Evolved lineages in RDMs with no ncAA, 10mM 3iY, and 10 mM 3nY
	Addicted0mM3nY0CAZ20iA
1	Addicted/Control	containing pADDICTED or pCONTROL plasmid
2	0mM/10mM	Concentration of 3nY/3iY in Media
3	0CAZ/20CAZ	Cencentration of Ceftazidime in Media (note: Gen0 concentration is 2 ug/mL ceftazidime)
4	20/19/13	Rich Defined Media Used
5	i/ii/iii	Clone Identifier
6	A/B	Replicate

## Sheet: Gen 0
Min	Addicted0mM3nY0CAZ20iA	Addicted0mM3nY0CAZ20iB	Addicted0mM3nY0CAZ20iiA	Addicted0mM3nY0CAZ20iiB	Addicted0mM3nY0CAZ20iiiA	Addicted0mM3nY0CAZ20iiiB	Addicted0mM3nY0CAZ19iA	Addicted0mM3nY0CAZ19iB	Addicted0mM3nY0CAZ19iiA	Addicted0mM3nY0CAZ19iiB	Addicted0mM3nY0CAZ19iiiA	Addicted0mM3nY0CAZ19iiiB	Addicted0mM3nY0CAZ13iA	Addicted0mM3nY0CAZ13iB	Addicted0mM3nY0CAZ13iiA	Addicted0mM3nY0CAZ13iiB	Addicted0mM3nY0CAZ13iiiA	Addicted0mM3nY0CAZ13iiiB	Addicted0mM3nY20CAZ20iA	Addicted0mM3nY20CAZ20iB	Addicted0mM3nY20CAZ20iiA	Addicted0mM3nY20CAZ20iiB	Addicted0mM3nY20CAZ20iiiA	Addicted0mM3nY20CAZ20iiiB	Addicted0mM3nY20CAZ19iA	Addicted0mM3nY20CAZ19iB	Addicted0mM3nY20CAZ19iiA	Addicted0mM3nY20CAZ19iiB	Addicted0mM3nY20CAZ19iiiA	Addicted0mM3nY20CAZ19iiiB	Addicted0mM3nY20CAZ13iA	Addicted0mM3nY20CAZ13iB	Addicted0mM3nY20CAZ13iiA	Addicted0mM3nY20CAZ13iiB	Addicted0mM3nY20CAZ13iiiA	Addicted0mM3nY20CAZ13iiiB	Addicted10mM3nY0CAZ20iA	Addicted10mM3nY0CAZ20iB	Addicted10mM3nY0CAZ20iiA	Addicted10mM3nY0CAZ20iiB	Addicted10mM3nY0CAZ20iiiA	Addicted10mM3nY0CAZ20iiiB	Addicted10mM3nY0CAZ19iA	Addicted10mM3nY0CAZ19iB	Addicted10mM3nY0CAZ19iiA	Addicted10mM3nY0CAZ19iiB	Addicted10mM3nY0CAZ19iiiA	Addicted10mM3nY0CAZ19iiiB	Addicted10mM3nY0CAZ13iA
0	0	0	0	0	0	0	0	0	0	0	0	0	0.0014	0.001298	0.0013	0.000945005	0	0.001282	0	0	0	0	0	0	0	0	0	0	0	0	0.0027	0.0029486	0.000300005	0	0.000399999	0.00211753	0.000100002	0	0	0	0	0	0	0	0	0	0	0	0
5.79333	0.000600003	0.000100002	0.0017	0.0017	0.0031	0.000199996	0.0019	0.000100002	0.0021	0.000100002	0.0029	0.000200003	0.0015	0.00240387	0.0015	0.00204213	0.0017	0.00213107	0.0043	0.000700004	0.0013	0.000299998	0.002	0.0012	0.0016	0.000200003	0.0015	9.99942e-05	0.00210001	0.000100002	0.0092	0.00899333	0.000400007	0.00150587	0.0015	0.001964	0.002	0.000299998	0.000799999	0.000400007	0.0011	0.000699997	0.000999995	0.000700004	0.0016	0.000600003	0.0012	0.000599995	0.000499994
11.5883	0.0009	0.000399999	0.0018	0.0022	0.0034	0.000599995	0.0028	0.000100002	0.0026	0.000299998	0.0029	0.000299998	0.0021	0.0041856	0.002	0.00334547	0.0024	0.0034586	0.0019	0.0009	0.0021	0.000600003	0.0021	0.001	0.0035	0.000300005	0.0027	0.000299998	0.0029	0.000299998	0.0011	0.00073067	0.000600003	0.002336	0.0015	0.002244	0.00250001	0.000600003	0.0016	0.0009	0.0016	0.000799999	0.0013	0.000800006	0.0022	0.000799999	0.0018	0.000699997	0.000999995
17.3817	0.000600003	0.000399999	0.0041	0.0024	0.0043	0.0012	0.0029	0.000200003	0.003	0.000299998	0.003	0.000399999	0.0025	0.00266746	0.00229999	0.00397247	0.0026	0.00332474	0.0018	0.001	0.0022	0.000399999	0.0026	0.0012	0.0029	0.000600003	0.0032	0.000599995	0.0033	0.0017	0.0077	0.00877547	0.000800006	0.00285533	0.0016	0.00335513	0.0012	0.0009	0.0022	0.00120001	0.002	0.0012	0.0013	0.0011	0.00269999	0.0011	0.002	0.0012	0.000899993
23.1767	0.000399999	0.0009	0.0079	0.0027	0.0036	0.0012	0.0062	0.000399999	0.0068	0.000500001	0.0082	0.000500001	0.0025	0.00266746	0.0021	0.00392614	0.0025	0.00372947	0.003	0.0013	0.0024	0.001	0.0027	0.0015	0.0033	0.000799999	0.0055	0.000599995	0.0046	0.0011	0.0107	0.0113536	0.001	0.0019072	0.00179999	0.00288699	0.0035	0.0012	0.0028	0.0015	0.00250001	0.0014	0.0017	0.0014	0.0031	0.0015	0.0023	0.0016	0.000799999
28.97	0.000299998	0.0009	0.007	0.003	0.0031	0.00139999	0.0051	0.000600003	0.006	0.000799999	0.007	0.000699997	0.002	0.00227166	0.0018	0.00155254	0.0018	0.0027904	0.002	0.0013	0.0022	0.001	0.0025	0.0015	0.0031	0.001	0.0042	0.000799999	0.0057	0.0023	0.0085	0.0102445	0.000800006	0.00112833	0.0013	0.00120213	0.000399999	0.0013	0.0025	0.00170001	0.0022	0.0016	0.0016	0.00170001	0.0031	0.0018	0.0021	0.00189999	0.000599995
34.7633	0.000600003	0.0015	0.007	0.0036	0.0072	0.0016	0.0086	0.0011	0.0084	0.000799999	0.01	0.0009	0.0018	0.00185793	0.0018	0.00335227	0.0018	0.0021208	0.0018	0.00170001	0.0022	0.0014	0.0026	0.0018	0.0033	0.0013	0.00740001	0.0013	0.0044	0.0013	0.0095	0.00935527	0.000800006	0.00285533	0.0012	0.000822198	0	0.0016	0.0025	0.0019	0.0023	0.00189999	0.0018	0.002	0.00319999	0.002	0.0024	0.0022	0.000899993
40.5583	0.000799999	0.0018	0.0071	0.0033	0.0066	0.0024	0.009	0.0012	0.0086	0.0014	0.0102	0.0011	0.0019	0.00360747	0.00189999	0.003349	0.0018	0.0014512	0.0019	0.00210001	0.0023	0.0017	0.003	0.0019	0.0048	0.0016	0.00740001	0.0016	0.0049	0.0032	0.0063	0.00723	0.0009	0.002906	0.0013	0.000643466	0.000399999	0.0019	0.0029	0.0024	0.00260001	0.0023	0.002	0.0023	0.0037	0.0023	0.0026	0.0025	0.000799999
46.3517	0.001	0.0022	0.0077	0.0043	0.004	0.0025	0.009	0.0015	0.0084	0.0016	0.0101	0.0014	0.0013	0.00204267	0.0016	0.0031468	0.0017	0.002354	0.0019	0.0024	0.0026	0.0019	0.00359999	0.0024	0.0034	0.002	0.0062	0.002	0.00470001	0.0033	0.005	0.00499307	0.0009	0.0025392	0.0012	0.0028868	0.000700004	0.0023	0.0035	0.00260001	0.0029	0.0025	0.0022	0.0026	0.0042	0.0026	0.0029	0.00269999	0.000599995
52.1467	0.0017	0.0027	0.0074	0.0057	0.0052	0.0017	0.0095	0.002	0.0092	0.0022	0.0104	0.002	0.0013	0.00151467	0.0014	0.00225667	0.0014	0.001716	0.0027	0.0029	0.0029	0.0025	0.0037	0.0027	0.0037	0.00250001	0.0066	0.0024	0.0041	0.0037	0.0048	0.0066656	0.0009	0.0017532	0.0013	0.00298987	0.0011	0.0029	0.0039	0.00300001	0.0033	0.0029	0.0025	0.00300001	0.0044	0.0029	0.0033	0.0029	0.000599995
57.94	0.0018	0.0036	0.0094	0.006	0.0044	0.00319999	0.0104	0.0025	0.0104	0.0027	0.0115	0.0025	0.0013	0.00283467	0.0014	0.00109801	0.0013	0.00216947	0.0034	0.0033	0.0034	0.0031	0.004	0.0033	0.0042	0.0031	0.00870001	0.00269999	0.0048	0.004	0.00910001	0.0107423	0.000600003	0.000926598	0.0013	0.0024312	0.0014	0.0032	0.0045	0.0035	0.00390001	0.0034	0.0025	0.0035	0.0048	0.0033	0.0036	0.0034	0.000399999
63.735	0.0024	0.004	0.0071	0.0067	0.0065	0.00359999	0.0102	0.003	0.0093	0.0029	0.0109	0.0029	0.000799999	0.0032156	0.000999995	0.00274	0.0009	0.0022588	0.0032	0.00390001	0.0041	0.0032	0.0047	0.0036	0.0047	0.0035	0.00870001	0.00319999	0.0049	0.0047	0.0066	0.006782	0.000600003	0.000717798	0.000799999	0.000530865	0.0019	0.0037	0.0049	0.00390001	0.0045	0.0038	0.0031	0.0037	0.0051	0.0035	0.0039	0.0035	0.000499994
69.5283	0.0035	0.0049	0.0097	0.0074	0.0061	0.0044	0.0113	0.0036	0.0098	0.0036	0.0116	0.0035	0.000699997	0.00117346	0.0009	0.00206134	0.0009	0.0027004	0.004	0.0046	0.005	0.004	0.0055	0.0042	0.0054	0.0042	0.00920001	0.0037	0.0061	0.0052	0.0014	0.00261373	0.000600003	0.0011876	0.000999995	0.000342661	0.0031	0.0044	0.0061	0.0044	0.0055	0.0044	0.0035	0.0041	0.0059	0.0039	0.0043	0.0039	9.99942e-05
75.3233	0.0047	0.0055	0.0103	0.0085	0.0086	0.0048	0.0111	0.0045	0.0097	0.0042	0.0113	0.004	0.000600003	0.00175294	0.000799999	0.0015932	0.000799999	0.000943401	0.0054	0.0054	0.0061	0.0048	0.0066	0.0049	0.0065	0.0049	0.0114	0.0044	0.0073	0.0057	0.0062	0.0064352	0.000500001	0.0012428	0.000999995	0.00134466	0.0043	0.0051	0.0073	0.005	0.0062	0.0049	0.0043	0.0046	0.0065	0.0043	0.0047	0.0043	0.000299998
81.1167	0.0053	0.0065	0.0117	0.009	0.0104	0.0055	0.0104	0.005	0.0103	0.0049	0.012	0.0049	0.000600003	0.00253794	0.000799999	0.0012796	0.001	0.002306	0.0063	0.0064	0.0078	0.0058	0.0075	0.0057	0.0072	0.0056	0.0121	0.0051	0.0083	0.0063	0.0045	0.005677	0.000700004	0.00165467	0.000999995	0.00134466	0.0044	0.0058	0.00849999	0.0057	0.0071	0.0055	0.005	0.005	0.0072	0.0048	0.0051	0.0048	0.000199996
86.91	0.0062	0.0074	0.013	0.01	0.0155	0.0064	0.0101	0.0058	0.0098	0.0057	0.0119	0.0056	0.000500001	0.00128533	0.000799999	0.000704671	0.0011	0.00246373	0.0088	0.0073	0.0097	0.0067	0.0086	0.0065	0.0092	0.0066	0.0134	0.006	0.0129	0.0071	0.006	0.0079032	0.000200003	0.000834732	0.000599995	0.0014928	0.0052	0.0065	0.0093	0.0063	0.0079	0.00629999	0.0055	0.0054	0.0077	0.0051	0.0057	0.0052	0.000199996
92.705	0.0076	0.0087	0.0118	0.0111	0.0144	0.0079	0.0087	0.0066	0.0101	0.0065	0.0112	0.0064	0.000299998	0.0010828	0.000500001	0.00149607	0.000699997	7.1466e-05	0.01	0.0085	0.0131	0.0077	0.0118	0.0078	0.0102	0.0075	0.012	0.00709999	0.0133	0.0081	0.0072	0.0070968	0	0.000839395	0	0.0011	0.006	0.0075	0.012	0.0073	0.009	0.0071	0.0061	0.00610001	0.00839999	0.0059	0.0064	0.0057	0.000199996
98.4983	0.0092	0.0098	0.0142	0.0122	0.0113	0.0091	0.0105	0.0073	0.0122	0.0069	0.0128	0.0069	0.000100002	0.00202427	9.99942e-05	0.0020202	0.000600003	0.000741405	0.0101	0.0098	0.0167	0.0088	0.0145	0.0091	0.0146	0.0085	0.013	0.0078	0.0145	0.009	0	0	0.000300005	0.00078	0	0	0.0072	0.0083	0.0142	0.008	0.0141	0.0079	0.0069	0.0066	0.012	0.0063	0.0072	0.0061	0.000199996
104.293	0.0112	0.0112	0.02	0.0127	0.0199	0.0099	0.0121	0.0083	0.0138	0.0081	0.0138	0.0082	0.000399999	0.00170607	0.000399999	0.000458005	0.001	0.00241654	0.013	0.0111	0.0171	0.0102	0.0168	0.0106	0.0164	0.009	0.0155	0.00929999	0.0164	0.0096	0.005	0.00567627	0.000200003	0.000730865	0.000399999	1.73993e-05	0.0113	0.0099	0.0175	0.0089	0.0132	0.009	0.0079	0.0071	0.0147	0.00690001	0.0082	0.00669999	0.000399999
110.087	0.0134	0.0127	0.0209	0.0144	0.0222	0.0112	0.0142	0.0092	0.0156	0.0091	0.0152	0.0092	0.000100002	0.000776268	0	0.000882272	0.000500001	3.61367e-05	0.0178	0.0127	0.0197	0.0118	0.0192	0.0123	0.0189	0.01	0.0188	0.0097	0.0162	0.0103	0.005	0.00579014	0.000300005	0.000624	0.000399999	0.002007	0.0115	0.0111	0.018	0.0101	0.0159	0.01	0.009	0.00780001	0.0132	0.0074	0.009	0.0074	0.000199996
115.882	0.015	0.0143	0.0208	0.0166	0.0218	0.0125	0.0145	0.01	0.0172	0.0099	0.0161	0.01	0	0.0017138	0.000399999	0.000250005	0.000299998	0	0.0188	0.0146	0.023	0.0141	0.0197	0.0143	0.0174	0.0112	0.0235	0.0115	0.0183	0.0115	0.0073	0.0087762	0.000200003	0.002185	0.000499994	7.32685e-06	0.0133	0.0122	0.0196	0.0112	0.0178	0.0113	0.01	0.00830001	0.014	0.0081	0.01	0.0079	0.000299998
121.675	0.0179	0.0161	0.0233	0.0188	0.0256	0.0138	0.0165	0.011	0.0198	0.011	0.0183	0.0109	0.000200003	0.00176254	0.000399999	0.000926005	0.000600003	0.000906405	0.0189	0.028	0.0287	0.0157	0.0296	0.016	0.0194	0.0126	0.0303	0.0124	0.0245	0.0134	0.0085	0.008585	0.000500001	0.000721463	0.000699997	0.00226053	0.0153	0.0135	0.0219	0.0126	0.0234	0.0125	0.0118	0.00910001	0.0163	0.0087	0.0117	0.00849999	0.000199996
127.468	0.0213	0.0188	0.0282	0.0217	0.0298	0.0153	0.0182	0.0123	0.022	0.0123	0.0205	0.012	0	0.000986733	9.99942e-05	0	0.000699997	0.000622133	0.0218	0.0218	0.0355	0.0258	0.0359	0.0192	0.0276	0.0139	0.0345	0.0141	0.0317	0.015	0.00430001	0.00541587	0.000400007	0.000464535	0.000699997	0.0021496	0.0177	0.0152	0.0239	0.0144	0.0251	0.014	0.0149	0.0097	0.0183	0.0096	0.0145	0.00929999	0.000199996
133.263	0.0255	0.0214	0.0329	0.0249	0.0283	0.0166	0.022	0.0137	0.0263	0.0139	0.0241	0.0133	0.000200003	0.00092947	0.000299998	0.00087647	0.0014	0.00349307	0.0291	0.0219	0.0417	0.0221	0.0371	0.02	0.0343	0.0201	0.0372	0.0152	0.0337	0.0164	0.000800006	0.00172827	0.000500001	0.00113853	0.000599995	0.0018806	0.0208	0.0172	0.027	0.0164	0.0319	0.0158	0.0156	0.0104	0.0201	0.0105	0.0153	0.01	0.000499994
139.057	0.0298	0.025	0.0386	0.0283	0.0329	0.0186	0.0249	0.0155	0.0298	0.0158	0.0268	0.015	0.000200003	0.000356737	9.99942e-05	0.0001554	0.000699997	0.000346799	0.0322	0.0264	0.0421	0.0256	0.0354	0.0219	0.0367	0.0204	0.0378	0.0191	0.0349	0.0183	0.0041	0.006	0.000200003	0.000938598	0.000199996	0.000312396	0.0254	0.0193	0.0316	0.0188	0.0297	0.0178	0.0176	0.0113	0.0221	0.0115	0.0168	0.011	0.000399999
144.852	0.0353	0.0322	0.0457	0.0326	0.0375	0.0216	0.0281	0.0174	0.0338	0.0177	0.0302	0.0166	0.000399999	0.000975266	9.99942e-05	0.0020202	0.001	0.00236127	0.0333	0.0277	0.0426	0.0251	0.035	0.0233	0.0383	0.0215	0.0415	0.0257	0.0367	0.0205	0.0062	0.00724347	0.000600003	0.0013964	0.000299998	0.000910398	0.0294	0.0221	0.0367	0.0213	0.0288	0.0203	0.0196	0.0123	0.0248	0.0126	0.0194	0.012	0.000299998
150.645	0.042	0.0338	0.0548	0.0371	0.0454	0.0247	0.0331	0.02	0.0404	0.0205	0.0362	0.0188	0.000399999	0.00102747	0.000299998	0.00160354	0.0009	0.00259	0.0357	0.0315	0.048	0.0284	0.0363	0.025	0.0382	0.0225	0.0432	0.0252	0.0359	0.0211	0.0082	0.00769134	0.000800006	0.002803	0.000299998	0.0011312	0.0337	0.0261	0.0424	0.0246	0.039	0.023	0.0221	0.0135	0.028	0.014	0.0213	0.0132	0.000199996
156.44	0.0509	0.0472	0.0653	0.0411	0.056	0.0285	0.0399	0.0223	0.0492	0.023	0.0413	0.0213	0.000200003	0.00155427	0.000699997	0.001387	0.0009	0.0026452	0.0366	0.0356	0.0506	0.035	0.0388	0.0297	0.0393	0.0236	0.0455	0.0257	0.0375	0.0219	0.0081	0.008889	0.001	0.002222	0.000699997	9.73302e-05	0.0382	0.0335	0.0503	0.0297	0.053	0.0272	0.0255	0.015	0.0316	0.0154	0.0242	0.0145	0.000299998
162.233	0.0592	0.0559	0.0776	0.0469	0.0665	0.0337	0.046	0.0252	0.0592	0.0262	0.0504	0.0243	0	0	0.000500001	0.00014234	0.001	0.00285867	0.0389	0.0383	0.0531	0.039	0.0401	0.0342	0.0418	0.0256	0.0462	0.0268	0.0397	0.0232	0.008	0.00802107	0.001	0.00327133	0.000999995	0.000286995	0.0431	0.0448	0.0603	0.0328	0.0525	0.0317	0.0304	0.0166	0.0358	0.0171	0.0281	0.0162	0.000299998
168.028	0.0702	0.0632	0.0953	0.0524	0.0844	0.0393	0.0624	0.0289	0.0717	0.03	0.0611	0.0278	0.000200003	0.0016584	0.000799999	0.000809204	0.0011	0.00285107	0.0403	0.0406	0.0554	0.0415	0.0406	0.0367	0.0427	0.0284	0.05	0.0293	0.0412	0.0252	0.000700004	0.00108547	0.000700004	0.00123653	0.0012	0.0028868	0.0501	0.0489	0.0731	0.0393	0.0577	0.0363	0.0323	0.0185	0.04	0.019	0.0307	0.0179	0.000399999
173.822	0.0839	0.0714	0.1123	0.0614	0.0949	0.0482	0.0622	0.0333	0.0749	0.0347	0.0678	0.0318	0.000600003	0.00159594	9.99942e-05	0.001036	0.0015	0.00354081	0.0421	0.0428	0.0586	0.0434	0.0422	0.038	0.0459	0.0344	0.0542	0.0327	0.0433	0.0273	0.0009	0.001722	0.000500001	0.00150346	0.000799999	0.000919599	0.0582	0.0569	0.0792	0.058	0.0623	0.0439	0.0353	0.0208	0.0424	0.0212	0.0337	0.0199	0.000199996
179.615	0.0984	0.083	0.1309	0.0726	0.1057	0.058	0.0747	0.0388	0.0901	0.0402	0.0767	0.0376	0.000799999	0.000854599	0.000399999	0.00212201	0.0013	0.00250227	0.0435	0.0447	0.0604	0.0467	0.043	0.0392	0.0483	0.0376	0.0576	0.0387	0.0453	0.0309	0.002	0.00212987	0.000800006	0.002018	0.0015	0.000955996	0.0692	0.0628	0.0892	0.062	0.0707	0.0566	0.0409	0.0232	0.0502	0.0239	0.0386	0.0224	0.000199996
185.41	0.1153	0.0959	0.1558	0.097	0.131	0.0733	0.0881	0.0457	0.1057	0.0473	0.0894	0.0434	0.000299998	0.00238613	0.0011	0.00179367	0.0016	0.0022524	0.0444	0.0465	0.0612	0.0478	0.0436	0.0407	0.0493	0.0408	0.0602	0.041	0.0464	0.0353	0.004	0.00404	0.0011	0.0012208	0.00189999	0.00338319	0.08	0.0732	0.0984	0.0689	0.0797	0.0696	0.0473	0.0276	0.0553	0.0267	0.0429	0.0247	9.99942e-05
191.203	0.1358	0.1082	0.189	0.1016	0.1501	0.0901	0.1022	0.0627	0.1179	0.0593	0.1022	0.0522	0.000699997	0.000701864	0.0012	0.00173774	0.0019	0.002222	0.0451	0.0474	0.0617	0.0493	0.0441	0.0417	0.0513	0.0413	0.0638	0.0413	0.0489	0.0382	0.0032	0.00479254	0.0014	0.00226086	0.0017	0.00345827	0.0935	0.0828	0.1145	0.0783	0.0904	0.0788	0.0511	0.0324	0.0608	0.0298	0.0492	0.0277	0.000299998
196.997	0.16	0.1255	0.2224	0.1187	0.1757	0.1096	0.1214	0.0721	0.1401	0.0734	0.121	0.0626	0.000699997	0.00295506	0.0014	0.00173001	0.0018	0.0034042	0.0442	0.0482	0.0626	0.0502	0.0443	0.042	0.0534	0.0424	0.0661	0.0426	0.0497	0.0395	0.0022	0.00178147	0.0016	0.00389133	0.00179999	0.00254979	0.1096	0.0946	0.1314	0.0874	0.1046	0.0905	0.0582	0.0452	0.0673	0.0337	0.0563	0.0313	0.000299998
202.8	0.1868	0.1425	0.2592	0.1362	0.2003	0.1279	0.1361	0.0813	0.1549	0.0806	0.1372	0.0845	0.000799999	0.00137927	0.0013	0.00147101	0.0019	0.00132814	0.044	0.0474	0.0631	0.0502	0.0451	0.0422	0.0539	0.0436	0.0674	0.0439	0.0505	0.0397	0.00740001	0.00841054	0.0016	0.00320407	0.0017	0.00261627	0.1283	0.11	0.1506	0.1003	0.1217	0.1037	0.065	0.0469	0.0752	0.0376	0.0625	0.0349	0.000299998
208.593	0.2131	0.1678	0.2952	0.1618	0.2263	0.1537	0.1528	0.0892	0.1752	0.0868	0.1561	0.0911	0.0009	0.00268853	0.0015	0.00235853	0.0023	0.00335654	0.045	0.0488	0.0628	0.0502	0.0445	0.0427	0.055	0.0452	0.0705	0.0442	0.0514	0.0412	0.0081	0.007709	0.0019	0.00160106	0.00179999	0.00210019	0.1475	0.1259	0.1755	0.1147	0.1356	0.1163	0.0681	0.0516	0.0792	0.0427	0.066	0.0397	0.000299998
214.388	0.2453	0.1932	0.3387	0.1891	0.2612	0.1801	0.1761	0.1053	0.2011	0.1017	0.1815	0.1087	0.0009	0.00289867	0.0017	0.00166354	0.0023	0.00257067	0.0458	0.0489	0.0623	0.05	0.045	0.0429	0.0566	0.0459	0.0713	0.0462	0.0524	0.0417	0.0059	0.00515354	0.0023	0.004188	0.002	0.00388033	0.1698	0.1438	0.2058	0.1316	0.1597	0.136	0.0807	0.0565	0.0925	0.0504	0.0783	0.0457	0.000299998
220.182	0.2789	0.2212	0.3805	0.2171	0.2967	0.2086	0.2014	0.1201	0.2318	0.1152	0.2085	0.1192	0.0012	0.00225786	0.002	0.00143507	0.0029	0.00436467	0.0453	0.0482	0.0607	0.0506	0.0444	0.043	0.057	0.0479	0.072	0.0475	0.0528	0.0424	0.0023	0.0033154	0.00210001	0.002812	0.0025	0.00213	0.195	0.164	0.2352	0.1518	0.18	0.1571	0.0878	0.0631	0.1007	0.0665	0.084	0.0586	0.000399999
225.975	0.3182	0.2467	0.416	0.2439	0.3335	0.2307	0.2277	0.1347	0.2609	0.1317	0.2359	0.1359	0.0015	0.00139814	0.0021	0.00185394	0.0036	0.0045124	0.0439	0.0482	0.0601	0.0495	0.0445	0.0419	0.0558	0.0471	0.073	0.0481	0.0527	0.0434	0.00690001	0.00720181	0.00260001	0.0044964	0.0028	0.00237493	0.2224	0.1827	0.2658	0.1742	0.2003	0.1791	0.0965	0.0651	0.1101	0.0724	0.0937	0.0702	0.000299998
231.77	0.3509	0.2817	0.4491	0.2782	0.3707	0.2634	0.259	0.1566	0.2945	0.1525	0.2678	0.1562	0.0017	0.00308427	0.0024	0.002262	0.0037	0.00569854	0.0456	0.0479	0.0612	0.0491	0.0437	0.0422	0.0574	0.0476	0.0732	0.0478	0.0527	0.0443	0.0019	0.00268714	0.0024	0.0038636	0.0028	0.0022612	0.2529	0.2024	0.3022	0.1959	0.2256	0.2004	0.1065	0.0724	0.121	0.0775	0.1036	0.0777	0.000299998
237.563	0.3842	0.3012	0.4736	0.3136	0.4035	0.2943	0.2904	0.1767	0.3278	0.1741	0.3019	0.1747	0.0018	0.00175167	0.0025	0.0041248	0.004	0.0040036	0.0443	0.0472	0.0606	0.0483	0.0436	0.0413	0.0574	0.048	0.0734	0.049	0.0522	0.0444	0.0085	0.00971107	0.0024	0.004718	0.003	0.004571	0.2856	0.223	0.3372	0.2235	0.2528	0.2263	0.1172	0.0822	0.1306	0.0861	0.1114	0.0851	0.000299998
243.358	0.414	0.3263	0.5006	0.3336	0.4355	0.323	0.3252	0.2019	0.3592	0.2055	0.3374	0.206	0.0023	0.0031616	0.0028	0.0047548	0.0046	0.00518506	0.0445	0.0462	0.061	0.0496	0.0429	0.0424	0.057	0.0478	0.0742	0.0477	0.0522	0.0455	0.0081	0.008653	0.00300001	0.004262	0.00359999	0.00467159	0.3114	0.2427	0.3672	0.2523	0.2781	0.2552	0.1304	0.0931	0.1447	0.0951	0.1227	0.0941	0.000299998
249.152	0.4457	0.3559	0.5283	0.3612	0.4622	0.3441	0.3565	0.2287	0.3899	0.2316	0.3722	0.2317	0.0027	0.0035132	0.0033	0.00419214	0.0052	0.0055616	0.0435	0.0469	0.0608	0.049	0.0425	0.0408	0.0568	0.0474	0.0735	0.0486	0.052	0.0456	0.0084	0.0103784	0.00300001	0.0034012	0.0038	0.00372546	0.3374	0.2667	0.3995	0.2828	0.3055	0.2858	0.1491	0.1074	0.1661	0.1085	0.1379	0.1075	0.000399999
254.947	0.4626	0.3855	0.5526	0.3921	0.4786	0.3765	0.3776	0.259	0.4118	0.2594	0.3993	0.2563	0.003	0.00376307	0.0037	0.0053042	0.0056	0.0052664	0.043	0.0455	0.0606	0.049	0.0428	0.0409	0.0574	0.0476	0.0737	0.0487	0.0521	0.045	0.00690001	0.00685261	0.0037	0.00437906	0.0038	0.00573913	0.3648	0.2918	0.429	0.3031	0.3319	0.3065	0.1653	0.1221	0.1825	0.1218	0.1516	0.1192	0.000499994
260.74	0.4899	0.4125	0.5751	0.4231	0.508	0.4086	0.4096	0.283	0.4384	0.2886	0.4312	0.2838	0.0031	0.00462027	0.0039	0.00512934	0.006	0.0059024	0.0432	0.0451	0.0615	0.0489	0.0433	0.041	0.0561	0.0476	0.0736	0.0472	0.0517	0.0451	0.0077	0.00789447	0.0041	0.0058748	0.0044	0.00450487	0.3965	0.3178	0.4567	0.3266	0.3586	0.3308	0.187	0.1361	0.2065	0.1382	0.1775	0.1348	0.000299998
266.533	0.5137	0.4406	0.589	0.4501	0.5364	0.4409	0.4428	0.3028	0.4639	0.3103	0.4595	0.3095	0.0044	0.0046312	0.0051	0.0071284	0.0067	0.00843814	0.0421	0.0452	0.06	0.0476	0.0431	0.0409	0.0573	0.0478	0.0735	0.0486	0.0521	0.0455	0.006	0.0053112	0.005	0.00503393	0.0051	0.0060888	0.4205	0.3411	0.4761	0.3501	0.3777	0.3528	0.2027	0.1574	0.2235	0.1555	0.1927	0.1524	0.000299998
272.328	0.5318	0.4664	0.6119	0.4771	0.5609	0.4648	0.4725	0.3261	0.4931	0.3277	0.4863	0.3308	0.0044	0.00572853	0.00539999	0.006276	0.0073	0.0089356	0.0423	0.0438	0.0585	0.0475	0.042	0.0396	0.0562	0.047	0.0735	0.0496	0.0522	0.0451	0.00780001	0.00817201	0.00570001	0.0057372	0.00539999	0.00686399	0.4468	0.3784	0.5007	0.3718	0.4063	0.3769	0.2294	0.1783	0.2541	0.1746	0.2182	0.1707	0.000599995
278.122	0.5517	0.4908	0.6275	0.5059	0.5839	0.4912	0.494	0.3519	0.5217	0.3566	0.5098	0.3564	0.0048	0.00608087	0.0062	0.00837534	0.0082	0.0102194	0.0416	0.0441	0.0615	0.0469	0.0424	0.0393	0.0556	0.0467	0.0728	0.0484	0.0514	0.0456	0.0107	0.0124468	0.00650001	0.0063164	0.0056	0.0075392	0.4631	0.4041	0.5194	0.3863	0.4272	0.3964	0.2576	0.196	0.2819	0.1932	0.2436	0.1949	0.000499994
283.915	0.5789	0.5067	0.6543	0.5281	0.6103	0.5158	0.5163	0.3805	0.5484	0.3816	0.5356	0.3705	0.0056	0.0055036	0.00669999	0.0077118	0.0094	0.0110293	0.0416	0.0429	0.0586	0.0467	0.0423	0.0383	0.0557	0.0462	0.0715	0.0487	0.0507	0.0448	0.0092	0.0106061	0.0075	0.009704	0.0064	0.0078314	0.4871	0.4283	0.542	0.4014	0.4526	0.4115	0.2872	0.2153	0.3125	0.212	0.2727	0.2172	0.000599995
289.71	0.6016	0.5165	0.672	0.5414	0.6359	0.5405	0.5409	0.4088	0.5705	0.4114	0.559	0.3919	0.0064	0.00872126	0.00759999	0.0073796	0.0104	0.0121777	0.0418	0.0414	0.0586	0.0455	0.0415	0.0375	0.0554	0.0466	0.0716	0.0479	0.0501	0.044	0.0097	0.00991713	0.0095	0.0093224	0.00709999	0.00854959	0.5032	0.4552	0.5625	0.4278	0.4746	0.4347	0.3159	0.2406	0.3399	0.2343	0.2996	0.2329	0.000599995
295.503	0.6223	0.5288	0.6863	0.5523	0.6552	0.5604	0.5662	0.4356	0.5933	0.4383	0.5821	0.4269	0.0067	0.00829707	0.0081	0.0093674	0.0116	0.0111034	0.0414	0.0424	0.0582	0.0459	0.0415	0.0379	0.055	0.0457	0.0702	0.0485	0.049	0.0443	0.0134	0.0137841	0.0107	0.0122339	0.0073	0.0083956	0.5143	0.4782	0.5737	0.4468	0.4867	0.4468	0.3441	0.2597	0.3671	0.2493	0.3309	0.2544	0.000599995
301.298	0.6345	0.5354	0.6957	0.5602	0.6732	0.5726	0.5908	0.4605	0.6105	0.4599	0.6057	0.4586	0.0075	0.00763387	0.0094	0.010464	0.0128	0.0150205	0.0409	0.0412	0.0586	0.0457	0.0414	0.0373	0.0554	0.046	0.0708	0.049	0.049	0.0448	0.0101	0.010563	0.0108	0.012749	0.00839999	0.00879259	0.518	0.4998	0.5818	0.4722	0.497	0.4696	0.3686	0.2887	0.3946	0.2726	0.3596	0.2775	0.000499994
307.092	0.6377	0.5391	0.7083	0.5657	0.6934	0.5776	0.6157	0.4822	0.6296	0.4813	0.6317	0.4892	0.0086	0.0098916	0.0104	0.011894	0.0144	0.0164128	0.0404	0.0414	0.0588	0.0453	0.0412	0.0371	0.055	0.0452	0.0704	0.0479	0.0487	0.0436	0.0147	0.0155444	0.0132	0.0132722	0.009	0.010011	0.5238	0.5184	0.5919	0.492	0.5117	0.4913	0.3947	0.3086	0.42	0.2959	0.3858	0.2949	0.000499994
312.885	0.6428	0.5455	0.7167	0.5705	0.7086	0.5815	0.6413	0.5	0.6511	0.4983	0.6537	0.5146	0.0092	0.0116633	0.0119	0.0134897	0.0156	0.0157614	0.0405	0.0407	0.0579	0.0444	0.0409	0.0371	0.0551	0.045	0.0704	0.0463	0.0473	0.0431	0.0153	0.0150702	0.0112	0.0112036	0.0091	0.00889173	0.5398	0.5338	0.6019	0.5184	0.5329	0.522	0.4219	0.3289	0.4403	0.3179	0.4132	0.3175	0.000599995
318.68	0.6464	0.5454	0.7215	0.5717	0.7134	0.5872	0.6655	0.5127	0.6647	0.5101	0.6757	0.5358	0.0101	0.0126496	0.0129	0.012463	0.0205	0.0199529	0.0403	0.0391	0.0569	0.0444	0.0412	0.0362	0.0546	0.0438	0.0707	0.047	0.0481	0.0431	0.0147	0.0149104	0.0126	0.0124888	0.0112	0.0111945	0.5596	0.5498	0.6097	0.5377	0.5585	0.5496	0.4379	0.3468	0.4545	0.3377	0.4339	0.3442	0.000399999
324.473	0.6467	0.544	0.7221	0.5705	0.7158	0.5878	0.6808	0.5209	0.6733	0.5143	0.6895	0.5522	0.0111	0.0111296	0.0141	0.0135431	0.0254	0.0278639	0.0398	0.04	0.0565	0.0445	0.0406	0.0368	0.0544	0.0442	0.0709	0.0463	0.0488	0.0429	0.0104	0.0126227	0.0132	0.0154538	0.012	0.011687	0.5729	0.5608	0.6134	0.5501	0.5706	0.5681	0.4587	0.3618	0.4708	0.3544	0.4539	0.3648	0.000499994
330.267	0.6429	0.5424	0.7257	0.5652	0.7148	0.5865	0.6777	0.5241	0.6752	0.5156	0.6926	0.5592	0.0124	0.0150217	0.0155	0.0151303	0.0247	0.0274276	0.0392	0.0392	0.0553	0.0442	0.0406	0.0362	0.0532	0.0437	0.0705	0.0463	0.0476	0.0425	0.0164	0.0170803	0.0138	0.015461	0.0169	0.0192008	0.5908	0.5673	0.6165	0.5589	0.5828	0.5807	0.4724	0.3787	0.4624	0.3687	0.4714	0.3836	0.000599995
336.062	0.6474	0.5419	0.7281	0.5643	0.7145	0.5882	0.6737	0.5232	0.6753	0.5167	0.6956	0.5667	0.0165	0.0188096	0.0181	0.0206082	0.0275	0.0292232	0.0396	0.0387	0.0559	0.0437	0.0396	0.0365	0.0538	0.0437	0.0687	0.0469	0.0472	0.0427	0.0124	0.0116579	0.0148	0.015928	0.0156	0.016355	0.6008	0.5726	0.6186	0.5671	0.5925	0.5893	0.4883	0.3956	0.4816	0.382	0.4872	0.392	0.000899993
341.857	0.6543	0.5621	0.7302	0.5727	0.718	0.5845	0.6708	0.5167	0.6777	0.5142	0.6909	0.5668	0.0198	0.0227838	0.0201	0.020459	0.0302	0.0316837	0.0389	0.0391	0.0548	0.043	0.04	0.0358	0.0524	0.0435	0.0689	0.0454	0.047	0.0432	0.0169	0.0168095	0.0163	0.01764	0.0139	0.0132771	0.6093	0.5728	0.6195	0.5702	0.601	0.5938	0.5067	0.4147	0.4959	0.3994	0.5021	0.4178	0.000799999
347.65	0.6579	0.5682	0.7326	0.5768	0.7212	0.5876	0.6726	0.5146	0.6825	0.5125	0.6907	0.5676	0.0198	0.0224581	0.022	0.0225108	0.0326	0.0356567	0.0384	0.0389	0.0548	0.0432	0.039	0.0366	0.0524	0.0436	0.068	0.0453	0.0464	0.0421	0.0122	0.0114577	0.0173	0.019228	0.0145	0.015366	0.6092	0.5744	0.6185	0.5737	0.6047	0.5989	0.5177	0.4287	0.5097	0.409	0.5186	0.4174	0.000799999
353.445	0.6615	0.5688	0.7368	0.5781	0.7244	0.6023	0.6773	0.5142	0.69	0.513	0.6999	0.5617	0.0219	0.0234221	0.0254	0.0253313	0.0339	0.0342972	0.0386	0.0388	0.053	0.0418	0.0391	0.0374	0.052	0.0443	0.0671	0.0475	0.0463	0.0425	0.0134	0.01541	0.0193	0.021858	0.0147	0.0140144	0.6075	0.5734	0.6181	0.5688	0.6035	0.5975	0.5235	0.4443	0.5213	0.4289	0.5301	0.455	0.000699997
359.238	0.6614	0.5685	0.7381	0.5801	0.7265	0.6046	0.6838	0.511	0.6905	0.5105	0.7084	0.561	0.025	0.0261643	0.0321	0.0338223	0.0385	0.0414284	0.0383	0.0382	0.0516	0.0423	0.0362	0.0369	0.0514	0.0432	0.0678	0.0459	0.0448	0.0424	0.02	0.0212709	0.021	0.0234774	0.0161	0.0175864	0.6074	0.5752	0.6192	0.5709	0.6056	0.6008	0.5327	0.4499	0.5326	0.4372	0.5465	0.4671	0.0012
365.033	0.665	0.5703	0.7399	0.578	0.7307	0.6023	0.6953	0.5092	0.6949	0.5099	0.7179	0.5553	0.023	0.0251466	0.0351	0.0368863	0.0401	0.0430764	0.0389	0.038	0.0516	0.0412	0.0376	0.0368	0.0512	0.0429	0.0676	0.0453	0.0445	0.0417	0.0164	0.0179192	0.0218	0.0221777	0.0171	0.0193408	0.6109	0.5773	0.6218	0.572	0.6098	0.6035	0.5384	0.4547	0.5428	0.4459	0.5557	0.4782	0.002
370.827	0.6618	0.5695	0.7397	0.5753	0.7325	0.5993	0.6962	0.5145	0.6954	0.5118	0.724	0.5461	0.0252	0.0269168	0.0368	0.0377073	0.0454	0.0482808	0.0373	0.0376	0.0512	0.0408	0.0375	0.0371	0.0506	0.0423	0.068	0.045	0.0458	0.0415	0.0181	0.0201197	0.024	0.0261566	0.0181	0.0175553	0.6027	0.5762	0.6168	0.5693	0.6058	0.6013	0.5437	0.4545	0.5503	0.4544	0.5635	0.4879	0.0011
376.622	0.6667	0.5706	0.7403	0.5722	0.7352	0.6003	0.6987	0.5167	0.6955	0.5135	0.7264	0.5426	0.0284	0.0315939	0.0421	0.0420406	0.0505	0.0508756	0.0376	0.0377	0.0506	0.0406	0.0363	0.0367	0.0505	0.0429	0.0669	0.0454	0.0437	0.042	0.0211	0.02192	0.0302	0.0305673	0.0193	0.0205917	0.599	0.5779	0.6173	0.571	0.6046	0.6038	0.5475	0.4572	0.556	0.4544	0.568	0.4934	0.000799999
382.415	0.6743	0.5719	0.7418	0.5696	0.743	0.5976	0.7043	0.5161	0.6984	0.511	0.7306	0.5436	0.0325	0.0323659	0.0432	0.0450785	0.0578	0.0605623	0.0367	0.0376	0.0505	0.0408	0.0367	0.0372	0.0498	0.0426	0.0652	0.045	0.0435	0.0412	0.0307	0.0330068	0.0376	0.0380167	0.0208	0.0210907	0.5939	0.5789	0.6149	0.5714	0.6024	0.6042	0.5497	0.4599	0.5463	0.4578	0.5733	0.5047	0.0017
388.21	0.6748	0.5718	0.7407	0.5674	0.7433	0.5943	0.7035	0.5148	0.6938	0.5082	0.7275	0.5422	0.0386	0.0407223	0.0486	0.0484868	0.069	0.070429	0.0363	0.0373	0.05	0.0412	0.0352	0.0366	0.049	0.0423	0.0646	0.0444	0.043	0.0404	0.0313	0.0319109	0.0431	0.0447613	0.0225	0.02463	0.587	0.5751	0.6112	0.5683	0.5976	0.604	0.5496	0.4591	0.5521	0.458	0.5767	0.5127	0.00359999
394.003	0.6755	0.5733	0.741	0.5666	0.7447	0.6012	0.705	0.5155	0.6939	0.5092	0.7292	0.5423	0.0489	0.0497067	0.0514	0.05276	0.0819	0.0828544	0.036	0.0365	0.0497	0.0397	0.0355	0.0371	0.049	0.0417	0.0633	0.0428	0.0428	0.0409	0.033	0.0352956	0.0473	0.047198	0.0238	0.0253295	0.5859	0.5817	0.6094	0.571	0.5952	0.6077	0.5504	0.4597	0.555	0.4571	0.579	0.5202	0.0013
399.798	0.6757	0.5728	0.7415	0.5629	0.7454	0.5932	0.7085	0.5144	0.6976	0.507	0.7336	0.534	0.0553	0.0558027	0.0557	0.0552597	0.0909	0.0947092	0.0356	0.0363	0.0492	0.0399	0.036	0.0372	0.0487	0.0406	0.0615	0.0432	0.0436	0.041	0.0346	0.0360193	0.0486	0.0501846	0.0265	0.0288173	0.5865	0.5808	0.6133	0.571	0.6012	0.6073	0.553	0.4585	0.5575	0.456	0.5844	0.5227	0.0015
405.592	0.673	0.5711	0.7403	0.5615	0.7429	0.5941	0.7068	0.5136	0.6964	0.5066	0.7323	0.531	0.0629	0.065696	0.0638	0.0676125	0.1032	0.105478	0.0352	0.0365	0.0484	0.0401	0.0333	0.0376	0.047	0.0414	0.0622	0.0436	0.0418	0.0409	0.041	0.0424621	0.0489	0.0505736	0.0309	0.0325904	0.5855	0.5818	0.6124	0.5712	0.6027	0.6062	0.5521	0.4535	0.5577	0.4561	0.5874	0.5265	0.0012
411.385	0.6692	0.5671	0.7385	0.5603	0.7387	0.5939	0.7041	0.5136	0.6955	0.5057	0.7316	0.5299	0.0641	0.0662589	0.0753	0.0787593	0.1152	0.118327	0.035	0.036	0.0478	0.0393	0.0335	0.0378	0.0472	0.0408	0.0624	0.0432	0.0413	0.0405	0.0361	0.0360727	0.048	0.0481508	0.0308	0.0336211	0.5835	0.5853	0.6135	0.5741	0.6041	0.6113	0.5516	0.4482	0.5577	0.4559	0.5911	0.529	0.00309999
417.18	0.6654	0.5624	0.7377	0.5586	0.7375	0.5908	0.7019	0.5128	0.6948	0.504	0.7331	0.5263	0.0691	0.0713423	0.0886	0.0908628	0.1248	0.126321	0.0351	0.0349	0.0475	0.0389	0.0342	0.0375	0.0476	0.0406	0.0622	0.0435	0.0424	0.0412	0.0386	0.0397793	0.0522	0.0534934	0.0347	0.0360077	0.5793	0.5808	0.6124	0.5685	0.6051	0.6101	0.5501	0.4443	0.5593	0.4548	0.5921	0.5241	0.0015
422.973	0.6635	0.559	0.7372	0.5585	0.7377	0.5962	0.7007	0.5122	0.6929	0.504	0.7322	0.5269	0.0732	0.0733952	0.0995	0.101834	0.1404	0.144903	0.0338	0.0347	0.046	0.0386	0.033	0.0365	0.0464	0.0401	0.0597	0.0417	0.0409	0.0397	0.0416	0.0447813	0.0584	0.0625847	0.0393	0.0409372	0.5767	0.5887	0.6086	0.5729	0.6031	0.6152	0.547	0.4444	0.5582	0.4551	0.5913	0.5241	0.0016
428.768	0.6616	0.5561	0.7371	0.5566	0.7396	0.591	0.7003	0.511	0.6922	0.5027	0.7318	0.5232	0.0798	0.0813795	0.1063	0.108992	0.1511	0.154921	0.0328	0.0345	0.0456	0.0384	0.0324	0.0368	0.0461	0.0401	0.0597	0.0424	0.0403	0.0407	0.0409	0.0432498	0.0579	0.0600792	0.0402	0.0418558	0.5751	0.588	0.6079	0.5711	0.6036	0.6152	0.5447	0.4424	0.5555	0.4553	0.5893	0.5202	0.0012
434.562	0.6589	0.5531	0.7346	0.5535	0.7379	0.5947	0.697	0.5103	0.688	0.5036	0.7287	0.5214	0.0876	0.0881646	0.1179	0.118455	0.1655	0.169929	0.0319	0.0344	0.0431	0.0372	0.0309	0.0365	0.0442	0.0405	0.0587	0.0418	0.0399	0.0408	0.0433	0.0451349	0.0571	0.0569277	0.0386	0.0382044	0.5754	0.5847	0.6069	0.5681	0.6018	0.6152	0.5409	0.44	0.5535	0.4553	0.5871	0.5133	0.00359999
440.357	0.6527	0.5524	0.7305	0.5521	0.7348	0.597	0.6915	0.5098	0.6866	0.5022	0.7256	0.5203	0.0964	0.0980515	0.1256	0.125388	0.1839	0.184634	0.0316	0.0342	0.0444	0.0371	0.0315	0.036	0.0443	0.0402	0.0579	0.0415	0.0391	0.0404	0.0412	0.0421795	0.0583	0.061484	0.0387	0.03984	0.5726	0.5897	0.6062	0.5701	0.6008	0.6189	0.5377	0.4401	0.551	0.4549	0.5849	0.5135	0.00139999
446.15	0.6482	0.5512	0.7283	0.5517	0.7311	0.5976	0.6867	0.5085	0.6818	0.5019	0.721	0.5184	0.1064	0.11123	0.1349	0.139665	0.1981	0.20451	0.0302	0.0338	0.0411	0.0372	0.03	0.0359	0.0413	0.0396	0.0578	0.0414	0.0391	0.0405	0.0453	0.046172	0.0607	0.0634851	0.0391	0.0412195	0.5755	0.5902	0.6099	0.57	0.6046	0.6197	0.54	0.4396	0.552	0.4549	0.5864	0.5118	0.0015
451.945	0.6432	0.5496	0.727	0.5505	0.7284	0.5997	0.6828	0.5079	0.6794	0.5011	0.7191	0.5172	0.1172	0.117382	0.1502	0.153986	0.2183	0.221019	0.0298	0.0334	0.0417	0.0367	0.0297	0.0346	0.0414	0.039	0.0584	0.0411	0.0385	0.0396	0.0489	0.0504234	0.0598	0.0617397	0.0391	0.0385443	0.5719	0.5947	0.606	0.5722	0.602	0.623	0.5369	0.4411	0.5511	0.4552	0.5831	0.5149	0.0038
457.738	0.6405	0.5493	0.7245	0.5493	0.7272	0.5991	0.6808	0.5025	0.6781	0.5009	0.7181	0.5156	0.1298	0.132223	0.1624	0.163062	0.2365	0.241972	0.0305	0.033	0.0419	0.0361	0.0309	0.0346	0.043	0.0389	0.0582	0.0407	0.0379	0.039	0.0488	0.0510107	0.0617	0.0650653	0.0384	0.0389708	0.5742	0.595	0.6099	0.5717	0.6059	0.6234	0.5396	0.4399	0.5521	0.4552	0.5845	0.5139	0.0035
463.532	0.6346	0.549	0.7219	0.549	0.7222	0.5988	0.6761	0.5018	0.6745	0.5004	0.7146	0.5149	0.1464	0.148884	0.182	0.186401	0.2615	0.26219	0.0302	0.0328	0.0402	0.0357	0.0295	0.0342	0.0402	0.0392	0.0579	0.0401	0.0375	0.0391	0.0432	0.0453624	0.0616	0.065427	0.0423	0.0419192	0.579	0.5977	0.6147	0.5737	0.6111	0.6273	0.5444	0.4394	0.5526	0.4549	0.59	0.5169	0.0035
469.327	0.6313	0.5475	0.7191	0.549	0.72	0.6003	0.6741	0.5014	0.6734	0.4986	0.7133	0.5138	0.1618	0.165587	0.2005	0.205444	0.2869	0.287692	0.0299	0.0326	0.0402	0.035	0.0292	0.0338	0.0405	0.0383	0.0577	0.0393	0.037	0.0388	0.0452	0.0472429	0.0645	0.0668972	0.0403	0.0401568	0.5836	0.5982	0.6182	0.5723	0.6158	0.6273	0.548	0.4359	0.5532	0.453	0.5927	0.5116	0.0047
475.12	0.626	0.5469	0.7149	0.5465	0.7156	0.5978	0.6682	0.4999	0.67	0.4976	0.7094	0.5114	0.1754	0.17553	0.217	0.224827	0.3099	0.316269	0.0294	0.0328	0.0385	0.0344	0.0292	0.033	0.039	0.0386	0.0569	0.0387	0.0372	0.0389	0.0499	0.0511808	0.0645	0.067466	0.0422	0.0433983	0.5872	0.5993	0.6204	0.5704	0.619	0.6272	0.5521	0.4375	0.5539	0.4526	0.5959	0.5115	0.0021
480.915	0.6214	0.5458	0.712	0.5456	0.7119	0.5988	0.6638	0.4993	0.6665	0.4973	0.707	0.5118	0.1948	0.195865	0.2368	0.240793	0.3355	0.336764	0.0294	0.0316	0.0384	0.0344	0.0289	0.0323	0.0389	0.0376	0.0556	0.0383	0.0371	0.0377	0.0466	0.0471507	0.0643	0.0661253	0.0405	0.041424	0.5851	0.6018	0.6204	0.5736	0.6196	0.628	0.5532	0.4388	0.5527	0.4499	0.5958	0.5143	0.00449999
486.708	0.6169	0.5462	0.7091	0.5456	0.7096	0.5974	0.6601	0.4986	0.6635	0.497	0.7034	0.5104	0.2155	0.224094	0.2585	0.265276	0.3568	0.369277	0.0284	0.0317	0.0376	0.0332	0.0282	0.0322	0.0385	0.0375	0.0546	0.039	0.0368	0.0381	0.0449	0.0471032	0.0649	0.0687309	0.0409	0.041254	0.5838	0.6016	0.6193	0.5735	0.619	0.6272	0.5518	0.4394	0.5527	0.4508	0.5944	0.5125	0.0038
492.503	0.6134	0.5462	0.7076	0.5448	0.7082	0.5944	0.6587	0.4991	0.6626	0.4966	0.7025	0.5102	0.2359	0.23632	0.2818	0.281422	0.3774	0.383147	0.0282	0.0309	0.0387	0.033	0.0282	0.0316	0.0381	0.0371	0.0545	0.0384	0.0359	0.0378	0.0492	0.0506424	0.0639	0.0664744	0.041	0.043578	0.5868	0.6038	0.6224	0.574	0.6227	0.6294	0.5529	0.4394	0.551	0.4529	0.5944	0.5176	0.0037
498.297	0.6089	0.5444	0.7025	0.5439	0.7052	0.5928	0.6557	0.498	0.659	0.496	0.6983	0.5099	0.252	0.261469	0.3036	0.307302	0.3924	0.393297	0.027	0.0314	0.0375	0.0326	0.0284	0.0305	0.0377	0.0367	0.055	0.0381	0.035	0.0368	0.0524	0.0531011	0.0661	0.0697744	0.0412	0.044031	0.5825	0.6084	0.619	0.5771	0.6199	0.6308	0.5505	0.4392	0.5496	0.4524	0.5923	0.5229	0.0043
504.09	0.605	0.5452	0.6983	0.5441	0.7012	0.5884	0.6526	0.4982	0.6555	0.496	0.695	0.5094	0.2675	0.278575	0.3219	0.328739	0.4085	0.411086	0.0259	0.0305	0.0361	0.0324	0.0271	0.0306	0.0359	0.0365	0.0507	0.0371	0.0348	0.0361	0.0527	0.0553566	0.0648	0.065968	0.041	0.042837	0.5802	0.6106	0.6166	0.5771	0.618	0.631	0.5483	0.4398	0.5478	0.4534	0.5896	0.5236	0.00359999
509.885	0.5988	0.5435	0.6954	0.5432	0.6987	0.5848	0.6498	0.4973	0.6543	0.496	0.6921	0.5092	0.2841	0.289926	0.3409	0.354232	0.4268	0.427473	0.0259	0.0301	0.0353	0.0321	0.0271	0.0309	0.0358	0.0356	0.0508	0.0372	0.0343	0.0372	0.0541	0.055448	0.066	0.0696716	0.0429	0.0439428	0.582	0.6118	0.6198	0.5796	0.6213	0.634	0.5492	0.4394	0.5477	0.4535	0.5884	0.5241	0.00489999
515.678	0.5952	0.5428	0.6922	0.5418	0.6952	0.5792	0.6467	0.4977	0.6528	0.4951	0.6887	0.5082	0.2999	0.305485	0.353	0.36042	0.4426	0.442266	0.0254	0.0295	0.0362	0.0313	0.0275	0.0294	0.0349	0.0351	0.0497	0.0367	0.0343	0.0355	0.0531	0.054165	0.0644	0.0685005	0.0401	0.0421624	0.5826	0.6132	0.6199	0.579	0.6214	0.6347	0.5493	0.4389	0.5466	0.4526	0.5895	0.5262	0.00449999
521.472	0.5922	0.541	0.6876	0.5411	0.6921	0.5751	0.6433	0.4973	0.651	0.4949	0.6851	0.5086	0.3176	0.319238	0.3686	0.382855	0.4587	0.467026	0.0249	0.0291	0.0352	0.0306	0.0267	0.0297	0.035	0.035	0.0501	0.0361	0.0338	0.0357	0.0536	0.0536893	0.0656	0.0700247	0.041	0.0414373	0.5855	0.6163	0.6211	0.5819	0.6228	0.6378	0.5474	0.4387	0.5467	0.4532	0.5882	0.5331	0.0044
527.267	0.5888	0.5415	0.684	0.5407	0.6882	0.5717	0.641	0.497	0.6495	0.4943	0.6831	0.5073	0.3373	0.339307	0.3839	0.386051	0.4828	0.492281	0.0256	0.0292	0.0357	0.0302	0.0275	0.029	0.0349	0.0347	0.0502	0.036	0.0335	0.0362	0.0537	0.0559356	0.0661	0.0663232	0.0419	0.0440885	0.5869	0.616	0.6222	0.5829	0.6249	0.638	0.5488	0.4388	0.5461	0.453	0.5885	0.5335	0.0043
533.06	0.586	0.54	0.6801	0.5402	0.6844	0.5675	0.6368	0.4962	0.6481	0.4941	0.6808	0.5072	0.3568	0.360939	0.3977	0.398666	0.5042	0.51055	0.0249	0.0291	0.0341	0.0302	0.0267	0.0285	0.034	0.0347	0.0488	0.0353	0.0331	0.0348	0.0538	0.0532644	0.0644	0.0673637	0.0422	0.0419019	0.5914	0.6197	0.6254	0.5882	0.628	0.6422	0.5491	0.4381	0.5456	0.4525	0.589	0.539	0.0048
538.855	0.5843	0.5397	0.6788	0.5393	0.6798	0.5628	0.6328	0.4963	0.646	0.494	0.6779	0.5065	0.3799	0.387017	0.4169	0.423535	0.5238	0.527962	0.0244	0.0285	0.0334	0.0304	0.0258	0.0283	0.034	0.0342	0.0461	0.036	0.0332	0.0354	0.0544	0.0550339	0.0644	0.0647111	0.0424	0.042769	0.594	0.6167	0.6264	0.584	0.6293	0.6399	0.5507	0.4378	0.5425	0.4528	0.5895	0.5372	0.00359999
544.65	0.5805	0.5394	0.6738	0.5377	0.6733	0.5583	0.6273	0.496	0.6422	0.4935	0.6735	0.5059	0.3999	0.404152	0.4357	0.447059	0.5415	0.557025	0.0245	0.0274	0.0346	0.0302	0.0266	0.0278	0.0348	0.0332	0.0464	0.0353	0.0333	0.0349	0.0517	0.0514244	0.0641	0.068002	0.0435	0.044888	0.595	0.6196	0.6279	0.5821	0.6322	0.6432	0.5549	0.4368	0.5454	0.452	0.5925	0.5359	0.00399999
550.443	0.5784	0.5391	0.6701	0.5368	0.6702	0.5549	0.6245	0.4955	0.6391	0.4927	0.6685	0.5048	0.4213	0.431742	0.4494	0.460376	0.5511	0.554214	0.0239	0.0274	0.0348	0.0299	0.0263	0.0275	0.0339	0.0333	0.046	0.0349	0.0335	0.0344	0.0512	0.0513611	0.0637	0.0650448	0.043	0.045132	0.59	0.6219	0.6296	0.5852	0.6334	0.6454	0.5547	0.4372	0.546	0.452	0.5896	0.5404	0.00269999
556.238	0.5764	0.5388	0.6687	0.5362	0.6683	0.5506	0.6221	0.495	0.6366	0.4924	0.6664	0.5042	0.4385	0.442079	0.4634	0.475045	0.5612	0.579381	0.0232	0.0274	0.0328	0.0298	0.0254	0.027	0.0339	0.0325	0.0457	0.0351	0.0327	0.0339	0.0519	0.0553296	0.063	0.063586	0.0432	0.0454206	0.5853	0.6208	0.6291	0.5826	0.6311	0.6469	0.5491	0.4358	0.5464	0.4518	0.5838	0.5366	0.00449999
562.032	0.5743	0.5385	0.667	0.5349	0.6654	0.545	0.6214	0.495	0.6353	0.4924	0.666	0.5044	0.4576	0.460962	0.4797	0.486141	0.5713	0.575407	0.0231	0.0269	0.0333	0.0294	0.0254	0.0265	0.0336	0.0331	0.045	0.035	0.032	0.0346	0.0505	0.0514413	0.0639	0.066852	0.0433	0.0463617	0.5827	0.6212	0.6298	0.5839	0.6315	0.6472	0.5473	0.4358	0.5446	0.451	0.5826	0.5393	0.00579999
567.825	0.5718	0.538	0.6619	0.5342	0.662	0.5384	0.6184	0.4952	0.6343	0.4924	0.6642	0.5042	0.4731	0.480974	0.4919	0.495838	0.5781	0.587976	0.0235	0.0271	0.0329	0.0292	0.0253	0.027	0.0329	0.0326	0.0449	0.0338	0.032	0.0343	0.053	0.0543304	0.0659	0.0694731	0.0424	0.0422694	0.5876	0.6229	0.6345	0.5833	0.6371	0.6489	0.5493	0.4354	0.5476	0.4511	0.5825	0.5377	0.0035
573.62	0.57	0.5371	0.6618	0.5331	0.6604	0.5336	0.6177	0.4949	0.6329	0.4927	0.6608	0.5043	0.4874	0.500759	0.502	0.504473	0.5808	0.586743	0.0218	0.027	0.0316	0.0293	0.0245	0.0263	0.0325	0.0321	0.0441	0.0339	0.0318	0.0337	0.0549	0.0579746	0.0677	0.0680265	0.0443	0.0445189	0.5833	0.6252	0.6313	0.5877	0.6322	0.6525	0.5468	0.4359	0.541	0.4512	0.5799	0.5407	0.0034
579.413	0.5682	0.5362	0.6591	0.5324	0.6556	0.5309	0.6127	0.4943	0.6293	0.4919	0.6581	0.5035	0.5008	0.514481	0.5104	0.512526	0.584	0.594859	0.0215	0.0271	0.0317	0.0288	0.0249	0.0258	0.0324	0.0316	0.0442	0.0339	0.0316	0.0333	0.0518	0.0538163	0.0659	0.0682285	0.0434	0.0428557	0.5851	0.6271	0.6344	0.5871	0.6347	0.6533	0.5503	0.4346	0.5461	0.4497	0.5815	0.5424	0.0038
585.208	0.5673	0.536	0.6539	0.5323	0.6519	0.527	0.6097	0.494	0.6289	0.492	0.6562	0.5029	0.5102	0.526851	0.5178	0.51877	0.5867	0.598943	0.022	0.0264	0.0316	0.0285	0.025	0.0262	0.0322	0.0315	0.0432	0.0338	0.0314	0.0339	0.0568	0.0584656	0.0667	0.0695248	0.0439	0.046812	0.5891	0.6275	0.6383	0.5884	0.6397	0.6545	0.5489	0.4348	0.5427	0.4502	0.5822	0.5447	0.0043
591.002	0.5641	0.5357	0.6498	0.5317	0.6476	0.5245	0.6041	0.4941	0.6254	0.4917	0.6534	0.5028	0.5194	0.527554	0.5249	0.528299	0.5886	0.595515	0.0223	0.0261	0.0311	0.0293	0.0245	0.0259	0.032	0.0315	0.0426	0.0331	0.0308	0.033	0.0551	0.0555607	0.0695	0.0725827	0.0449	0.0464831	0.5983	0.629	0.6427	0.5916	0.6443	0.6557	0.5544	0.4342	0.5478	0.4494	0.5845	0.5415	0.003
596.795	0.5625	0.5346	0.6473	0.531	0.6435	0.5207	0.6001	0.4937	0.6219	0.4921	0.6504	0.5033	0.5233	0.527902	0.5293	0.54608	0.5892	0.601491	0.0217	0.026	0.031	0.0286	0.0249	0.0255	0.0317	0.0314	0.0428	0.0329	0.0311	0.0335	0.0574	0.0588927	0.0684	0.0708726	0.0444	0.043943	0.5991	0.6258	0.6439	0.5833	0.6459	0.6523	0.5604	0.4341	0.5459	0.4498	0.5902	0.5393	0.003
602.59	0.5593	0.5345	0.6438	0.5301	0.6391	0.5182	0.5952	0.493	0.6198	0.4914	0.6476	0.5029	0.5258	0.528007	0.5287	0.547484	0.5881	0.59903	0.022	0.0263	0.0316	0.0293	0.0241	0.0253	0.0318	0.0306	0.0432	0.0325	0.0305	0.0329	0.0569	0.0572859	0.0669	0.0681868	0.0444	0.0474116	0.5986	0.633	0.6462	0.595	0.6489	0.6588	0.5597	0.4341	0.5502	0.4496	0.5897	0.5466	0.0022
608.383	0.5576	0.5349	0.6413	0.5294	0.6366	0.5147	0.5921	0.4935	0.6172	0.4914	0.6463	0.5021	0.5255	0.535349	0.5279	0.536566	0.5854	0.58961	0.0219	0.0254	0.0316	0.0279	0.0243	0.0249	0.0319	0.0307	0.0427	0.0322	0.0308	0.0325	0.0519	0.0517134	0.0648	0.065018	0.045	0.04718	0.6009	0.6308	0.6474	0.5905	0.6501	0.6585	0.5542	0.4335	0.5441	0.4494	0.5837	0.544	0.0026
614.178	0.5567	0.5346	0.6413	0.529	0.6314	0.5123	0.589	0.4928	0.6169	0.4906	0.6455	0.5028	0.5223	0.531695	0.5284	0.531418	0.5839	0.590762	0.0211	0.0254	0.0309	0.0281	0.024	0.0246	0.0306	0.0301	0.0423	0.0324	0.0298	0.0328	0.0555	0.0572328	0.0671	0.0701267	0.0456	0.0488192	0.6004	0.6317	0.6452	0.5941	0.6475	0.6574	0.5515	0.4336	0.5412	0.4491	0.5788	0.5486	0.0037
619.972	0.5542	0.534	0.6384	0.5287	0.6227	0.5089	0.5852	0.4932	0.6155	0.491	0.6427	0.5018	0.522	0.526991	0.529	0.533235	0.5847	0.604014	0.02	0.0255	0.0296	0.0283	0.0231	0.0247	0.0307	0.0306	0.0407	0.032	0.0302	0.0321	0.0568	0.0589229	0.0684	0.069509	0.0468	0.046782	0.6031	0.634	0.6467	0.5966	0.6481	0.6592	0.5523	0.4339	0.5418	0.4488	0.581	0.5535	0.00309999
625.767	0.5494	0.534	0.6366	0.5278	0.6199	0.5035	0.5833	0.4926	0.6152	0.4906	0.6412	0.5015	0.522	0.53659	0.5293	0.544461	0.585	0.587873	0.0201	0.0254	0.0293	0.0278	0.0234	0.025	0.0304	0.0298	0.0416	0.0315	0.0297	0.0325	0.0585	0.061863	0.0696	0.073176	0.0464	0.0491292	0.6051	0.6321	0.6484	0.5891	0.6493	0.6585	0.5538	0.4324	0.5402	0.4487	0.5794	0.5452	0.003
631.56	0.5474	0.5332	0.6325	0.5271	0.617	0.4989	0.5812	0.4921	0.6124	0.4906	0.6392	0.5011	0.5225	0.540705	0.5275	0.531723	0.5851	0.584861	0.0206	0.0247	0.0305	0.0271	0.0236	0.0243	0.0311	0.0295	0.0418	0.0314	0.0302	0.0323	0.0616	0.0648667	0.0716	0.0717457	0.0493	0.0504409	0.6041	0.6346	0.6485	0.5935	0.6486	0.6621	0.5493	0.4326	0.5342	0.4487	0.5771	0.5468	0.00399999
637.353	0.5463	0.5332	0.6294	0.5262	0.6146	0.4963	0.5792	0.4917	0.6105	0.4899	0.6367	0.5007	0.5255	0.542992	0.5271	0.536963	0.5858	0.59758	0.0202	0.0248	0.0295	0.0276	0.023	0.0244	0.0303	0.03	0.0415	0.0314	0.0297	0.0325	0.061	0.064438	0.0698	0.0714147	0.049	0.051802	0.6097	0.6364	0.6511	0.5969	0.6527	0.6664	0.5501	0.4324	0.5428	0.4477	0.5753	0.5497	0.0024
643.148	0.5453	0.5334	0.626	0.5264	0.6124	0.4961	0.5779	0.4915	0.6074	0.4893	0.6324	0.5004	0.5216	0.540976	0.5264	0.536654	0.5861	0.601448	0.0197	0.0246	0.0298	0.0278	0.0231	0.0239	0.0301	0.0289	0.041	0.0311	0.0294	0.0304	0.0611	0.0626543	0.0717	0.0735392	0.0508	0.0540079	0.6068	0.6365	0.6497	0.5985	0.6504	0.6665	0.5483	0.4327	0.5342	0.4484	0.5731	0.5532	0.00269999
648.942	0.5449	0.5333	0.6241	0.5255	0.6111	0.4957	0.576	0.4926	0.606	0.4901	0.6307	0.5007	0.5159	0.532715	0.5252	0.538245	0.5861	0.599222	0.0197	0.0246	0.0291	0.0281	0.0226	0.0235	0.0298	0.0291	0.0404	0.0316	0.0293	0.0314	0.062	0.0650883	0.0701	0.0702407	0.0514	0.0508771	0.6127	0.6376	0.6534	0.6011	0.6553	0.668	0.5477	0.4326	0.5367	0.4473	0.5738	0.5549	0.003
654.735	0.5439	0.5322	0.6206	0.525	0.6094	0.4953	0.5755	0.4918	0.6043	0.4894	0.6278	0.4997	0.5151	0.522008	0.5268	0.539479	0.5882	0.596451	0.0194	0.0241	0.0287	0.0274	0.0222	0.0228	0.0293	0.0285	0.0396	0.0301	0.0285	0.0311	0.0646	0.0654393	0.0703	0.07202	0.0522	0.0518588	0.6122	0.6382	0.6548	0.6011	0.6557	0.6684	0.5475	0.4321	0.5345	0.4475	0.5716	0.5537	0.0028
660.53	0.544	0.5326	0.6181	0.5244	0.6066	0.4947	0.574	0.492	0.6016	0.4895	0.6248	0.5002	0.515	0.531393	0.5275	0.535757	0.5898	0.602103	0.0191	0.0242	0.0285	0.027	0.0218	0.0231	0.0294	0.0287	0.0396	0.0304	0.0283	0.0305	0.0677	0.0690681	0.0722	0.0735469	0.0529	0.0536448	0.6144	0.6399	0.6554	0.5998	0.6573	0.6698	0.5488	0.4322	0.534	0.4472	0.5725	0.5547	0.0024
666.323	0.5432	0.5315	0.6149	0.5241	0.6047	0.4947	0.5721	0.4921	0.5994	0.4893	0.6207	0.5002	0.513	0.517519	0.527	0.532025	0.5916	0.592263	0.0191	0.0243	0.0289	0.0273	0.0217	0.0233	0.0287	0.0291	0.0395	0.0312	0.0279	0.0315	0.0673	0.0674807	0.0722	0.0725475	0.053	0.0544687	0.6178	0.6383	0.6561	0.5964	0.6601	0.668	0.5474	0.4318	0.535	0.4471	0.5721	0.5503	0.0024
672.118	0.5421	0.532	0.6101	0.5231	0.6035	0.4948	0.5718	0.4914	0.5978	0.4893	0.6162	0.4998	0.5138	0.517142	0.5278	0.536868	0.5926	0.6144	0.0189	0.0238	0.028	0.0267	0.0217	0.0228	0.0284	0.0276	0.0394	0.0299	0.0276	0.031	0.0654	0.0653736	0.0702	0.070834	0.054	0.054394	0.6159	0.6412	0.6566	0.6028	0.6591	0.6715	0.5456	0.4312	0.5352	0.4468	0.5699	0.5553	0.0022
677.912	0.5412	0.5312	0.6038	0.5231	0.6013	0.4944	0.5706	0.4915	0.5952	0.4887	0.6119	0.4993	0.5123	0.517994	0.528	0.540705	0.5934	0.595418	0.0189	0.0243	0.0278	0.0271	0.0213	0.0224	0.0279	0.028	0.0382	0.0297	0.0275	0.0308	0.0642	0.0657096	0.0702	0.0739892	0.0553	0.0548793	0.6187	0.6412	0.6585	0.6011	0.6629	0.6717	0.5457	0.4313	0.5341	0.4471	0.5691	0.5552	0.0022
683.705	0.5406	0.5316	0.5954	0.5226	0.5995	0.4941	0.5688	0.4913	0.5934	0.4884	0.6051	0.4995	0.5176	0.536845	0.5312	0.550064	0.5986	0.606082	0.019	0.0242	0.0278	0.0272	0.0213	0.0227	0.028	0.0279	0.0382	0.0295	0.0275	0.0303	0.0685	0.0723615	0.0693	0.071006	0.056	0.058167	0.6248	0.6416	0.6617	0.6021	0.6666	0.6709	0.5528	0.4311	0.5397	0.4473	0.5753	0.5557	0.0021
689.5	0.5402	0.5315	0.5906	0.522	0.598	0.494	0.568	0.4914	0.5901	0.4887	0.5964	0.4998	0.5166	0.521941	0.5302	0.546195	0.5972	0.616889	0.0183	0.0237	0.027	0.0269	0.0209	0.0223	0.0274	0.028	0.0379	0.0288	0.0272	0.0297	0.0663	0.069897	0.0732	0.0754636	0.0562	0.0565221	0.6226	0.6425	0.6607	0.603	0.6653	0.6739	0.5499	0.431	0.538	0.4467	0.5723	0.5589	0.0022
695.293	0.5391	0.5309	0.5877	0.5211	0.5959	0.4936	0.5653	0.4905	0.5865	0.4883	0.5865	0.4997	0.518	0.526929	0.5308	0.546406	0.5994	0.606438	0.018	0.0236	0.0262	0.0266	0.0208	0.0224	0.027	0.0277	0.037	0.0293	0.0269	0.0309	0.0674	0.0714241	0.0708	0.07124	0.0574	0.0599709	0.6222	0.6449	0.6627	0.6051	0.6659	0.6761	0.552	0.4309	0.5351	0.4471	0.5748	0.5584	0.0022
701.088	0.5383	0.5302	0.5858	0.5205	0.5944	0.4935	0.5642	0.4907	0.5844	0.4881	0.5755	0.4994	0.5201	0.52946	0.5331	0.550803	0.6022	0.622952	0.0187	0.0241	0.0277	0.0259	0.021	0.0228	0.0269	0.0287	0.0369	0.03	0.0273	0.0307	0.0683	0.0714613	0.0706	0.073214	0.0586	0.0613886	0.619	0.6426	0.6638	0.601	0.6666	0.6752	0.5551	0.4305	0.5357	0.4462	0.5772	0.5497	0.00229999
706.882	0.5376	0.5304	0.5849	0.5204	0.593	0.4932	0.5636	0.4908	0.583	0.4882	0.5652	0.499	0.5195	0.536816	0.5326	0.545813	0.6028	0.60805	0.0183	0.0235	0.0269	0.0266	0.0211	0.0217	0.0272	0.0267	0.0381	0.029	0.0271	0.0286	0.0679	0.0709518	0.0687	0.0723496	0.0555	0.058208	0.6285	0.6469	0.6665	0.609	0.6713	0.6773	0.555	0.4312	0.5412	0.446	0.5756	0.5715	0.0022
712.677	0.5369	0.5294	0.5833	0.52	0.591	0.4927	0.5624	0.4899	0.5818	0.4876	0.5597	0.4989	0.5182	0.532299	0.5318	0.546214	0.6021	0.601872	0.0183	0.0232	0.0276	0.0258	0.0208	0.0221	0.0271	0.0272	0.0367	0.0293	0.0271	0.0308	0.0723	0.0748554	0.0689	0.0732392	0.0557	0.0551885	0.6279	0.6439	0.6642	0.6021	0.6707	0.6743	0.5506	0.4303	0.5434	0.4458	0.571	0.5535	0.00229999
718.47	0.5363	0.5296	0.5826	0.519	0.59	0.4923	0.5614	0.4897	0.5806	0.488	0.5577	0.4985	0.5176	0.522156	0.5314	0.546616	0.6015	0.610384	0.0179	0.0234	0.027	0.026	0.0203	0.0222	0.0265	0.0273	0.0364	0.0291	0.0268	0.0301	0.0752	0.0755371	0.0719	0.0739416	0.0572	0.0578101	0.628	0.6459	0.6641	0.6046	0.6709	0.6781	0.5467	0.4301	0.5435	0.4459	0.5677	0.5675	0.0024
724.263	0.5357	0.5297	0.5821	0.5189	0.5898	0.4925	0.5618	0.4896	0.5785	0.4871	0.5593	0.4987	0.5185	0.523859	0.5323	0.537374	0.6027	0.61936	0.0179	0.0235	0.0266	0.0257	0.0204	0.0223	0.0268	0.0275	0.0357	0.029	0.026	0.0298	0.0713	0.0751481	0.072	0.0735442	0.0579	0.0589856	0.6284	0.6447	0.6665	0.6022	0.6713	0.6768	0.5438	0.4294	0.5443	0.4455	0.5669	0.5598	0.0024
730.058	0.5353	0.5292	0.581	0.518	0.5895	0.4922	0.5603	0.4898	0.5773	0.4878	0.5578	0.4983	0.5199	0.53125	0.5324	0.538695	0.6047	0.609509	0.0182	0.0229	0.0268	0.0263	0.0201	0.0214	0.0264	0.0264	0.0362	0.0283	0.026	0.0286	0.0754	0.0791661	0.073	0.0734517	0.0581	0.0587197	0.6318	0.6489	0.6654	0.6091	0.6738	0.6809	0.542	0.43	0.5473	0.4455	0.5653	0.5618	0.0025
735.852	0.5351	0.5285	0.5801	0.5176	0.5889	0.4924	0.559	0.4897	0.5764	0.4872	0.5571	0.4983	0.5214	0.521991	0.5329	0.537166	0.6061	0.61092	0.0178	0.0231	0.0262	0.026	0.0198	0.0215	0.026	0.0259	0.0362	0.0279	0.0256	0.0295	0.0773	0.0797551	0.0707	0.0714363	0.0583	0.0614563	0.632	0.6474	0.6675	0.6077	0.6741	0.681	0.5437	0.4294	0.5463	0.4449	0.5671	0.571	0.0024
741.645	0.5345	0.5279	0.5787	0.5167	0.5877	0.4918	0.5582	0.4893	0.574	0.4873	0.5554	0.4981	0.5224	0.542202	0.5348	0.536223	0.6093	0.623823	0.0173	0.0231	0.0263	0.0258	0.0194	0.0219	0.026	0.0273	0.0355	0.0289	0.0258	0.0293	0.0738	0.0775192	0.0704	0.0703442	0.0589	0.0601881	0.6383	0.6487	0.6686	0.6069	0.6774	0.681	0.5466	0.4297	0.5486	0.4449	0.5711	0.5611	0.0026
747.44	0.5339	0.5276	0.577	0.5162	0.5873	0.4916	0.5567	0.4894	0.5714	0.4868	0.5543	0.4981	0.5244	0.529814	0.5358	0.536409	0.6112	0.613751	0.0178	0.0233	0.0264	0.0252	0.0203	0.0218	0.0256	0.0263	0.0366	0.0277	0.0261	0.0294	0.0744	0.0762792	0.069	0.0714842	0.058	0.0592743	0.6389	0.649	0.666	0.6069	0.679	0.683	0.5469	0.4294	0.5506	0.4446	0.5728	0.5621	0.0026
753.233	0.5336	0.5273	0.5769	0.5162	0.5869	0.4914	0.556	0.489	0.5702	0.4867	0.5531	0.4976	0.5246	0.532827	0.5368	0.549699	0.6116	0.62941	0.0174	0.0232	0.0257	0.0259	0.0195	0.021	0.0255	0.0256	0.036	0.0277	0.0253	0.0291	0.0745	0.0742123	0.07	0.0732913	0.059	0.061799	0.6405	0.6499	0.6622	0.6089	0.6796	0.6834	0.5452	0.4289	0.5514	0.4441	0.5741	0.5669	0.0026
759.028	0.5334	0.5271	0.576	0.5156	0.5867	0.4917	0.5546	0.4883	0.566	0.4865	0.5526	0.497	0.5262	0.531228	0.5373	0.543651	0.6155	0.62179	0.0173	0.0229	0.0253	0.0256	0.0194	0.0215	0.0257	0.0256	0.035	0.0279	0.0257	0.0287	0.0791	0.0816987	0.0687	0.0702024	0.0586	0.0595073	0.6401	0.6519	0.6597	0.6113	0.6797	0.6844	0.5475	0.4286	0.5522	0.4443	0.5775	0.5575	0.0025
764.822	0.5333	0.5267	0.5756	0.5154	0.5871	0.4912	0.5543	0.4883	0.5637	0.4863	0.5527	0.4969	0.5266	0.545736	0.5381	0.549386	0.6161	0.621466	0.0176	0.023	0.0256	0.0254	0.0196	0.0214	0.0256	0.0258	0.0348	0.027	0.0257	0.0283	0.0753	0.0777138	0.0709	0.0745107	0.0594	0.061358	0.6426	0.6502	0.6591	0.6094	0.6807	0.6836	0.5468	0.4289	0.5553	0.444	0.5788	0.565	0.0025
770.615	0.5323	0.5265	0.5744	0.5149	0.5869	0.491	0.5523	0.4888	0.5605	0.4867	0.5513	0.497	0.5282	0.531629	0.5386	0.540858	0.6179	0.633079	0.018	0.0224	0.026	0.0256	0.02	0.0209	0.0259	0.0254	0.0362	0.0268	0.0256	0.0285	0.0753	0.079167	0.0641	0.0647879	0.0587	0.0584789	0.6448	0.653	0.6593	0.611	0.6839	0.6877	0.5471	0.4294	0.5553	0.4443	0.5809	0.5607	0.0025
776.41	0.5317	0.5256	0.5729	0.5149	0.5866	0.4907	0.5512	0.4882	0.5567	0.4868	0.5519	0.4967	0.5278	0.541321	0.5387	0.552051	0.6181	0.630016	0.0175	0.0226	0.0257	0.0254	0.0199	0.0212	0.0251	0.0258	0.0355	0.0272	0.0255	0.0286	0.0791	0.081805	0.0665	0.0691281	0.0587	0.059232	0.6451	0.6518	0.6581	0.6084	0.6836	0.6863	0.5458	0.4292	0.5561	0.4443	0.5811	0.5596	0.0025
782.203	0.5321	0.5253	0.5728	0.5144	0.5873	0.4905	0.5511	0.4883	0.5536	0.4862	0.5507	0.4969	0.5288	0.548007	0.5393	0.541972	0.6196	0.619384	0.0174	0.0226	0.0254	0.0258	0.0196	0.0208	0.0252	0.0255	0.0351	0.0268	0.0251	0.0283	0.0749	0.0766843	0.0642	0.0655508	0.0599	0.0614883	0.6461	0.6529	0.6575	0.609	0.6856	0.6873	0.5449	0.4284	0.5579	0.4435	0.5812	0.5579	0.0028
787.998	0.5313	0.5246	0.5723	0.5137	0.587	0.49	0.5496	0.4876	0.5528	0.4861	0.5501	0.4965	0.5301	0.530703	0.5412	0.543882	0.6216	0.629827	0.0174	0.0229	0.0251	0.0254	0.0193	0.0222	0.0248	0.0259	0.0349	0.028	0.0252	0.0285	0.0748	0.0757549	0.0664	0.0693143	0.0605	0.06248	0.6483	0.6507	0.6605	0.6049	0.6878	0.687	0.5497	0.4286	0.5594	0.4442	0.5875	0.5583	0.0028
793.792	0.5306	0.525	0.5712	0.5134	0.5859	0.4901	0.5473	0.4866	0.5519	0.4856	0.5474	0.4957	0.5374	0.545396	0.546	0.566169	0.6291	0.639318	0.0179	0.0224	0.0255	0.0262	0.0196	0.0207	0.025	0.0246	0.0352	0.026	0.0247	0.0278	0.0745	0.0768973	0.0659	0.0697603	0.0611	0.0622304	0.6523	0.6538	0.6647	0.6117	0.6916	0.6899	0.5621	0.4286	0.5646	0.444	0.6002	0.5664	0.00269999
799.587	0.5293	0.5242	0.5701	0.5126	0.5854	0.4895	0.5454	0.4869	0.5505	0.4852	0.5464	0.4959	0.5344	0.535009	0.5436	0.558719	0.629	0.649169	0.0168	0.0228	0.0251	0.0251	0.0189	0.021	0.025	0.026	0.034	0.0268	0.0256	0.028	0.0744	0.0749376	0.0679	0.0679363	0.0606	0.0602924	0.6468	0.6507	0.6614	0.6061	0.6869	0.6887	0.555	0.4286	0.56	0.444	0.5972	0.5624	0.0026
805.38	0.5298	0.524	0.5705	0.5121	0.587	0.4896	0.5462	0.4861	0.5516	0.4849	0.5502	0.4957	0.5366	0.544176	0.5455	0.563575	0.6269	0.63803	0.0168	0.022	0.026	0.0252	0.02	0.0215	0.0253	0.0244	0.0352	0.0272	0.0252	0.0279	0.0733	0.0773119	0.0632	0.067075	0.0606	0.0610556	0.6551	0.6531	0.668	0.6105	0.6954	0.6919	0.5541	0.4283	0.5632	0.4429	0.5964	0.5609	0.0029
811.173	0.5293	0.5234	0.5693	0.5118	0.5861	0.4892	0.5433	0.4872	0.5503	0.4849	0.5493	0.4958	0.5372	0.541503	0.5442	0.548142	0.6275	0.629181	0.0167	0.0222	0.0248	0.0254	0.0189	0.0204	0.0245	0.0253	0.0338	0.0267	0.025	0.028	0.0725	0.073225	0.0647	0.0668163	0.0613	0.0649257	0.6537	0.6503	0.6669	0.6052	0.6931	0.6863	0.5534	0.4281	0.5623	0.4431	0.5944	0.5533	0.0028
816.968	0.532	0.5235	0.5693	0.5115	0.5869	0.4891	0.542	0.487	0.5499	0.4855	0.5485	0.4954	0.5351	0.536936	0.5422	0.559763	0.626	0.633339	0.0163	0.0225	0.0239	0.025	0.0188	0.0215	0.0241	0.0241	0.0329	0.027	0.0245	0.0271	0.0744	0.0763824	0.0644	0.0648059	0.0602	0.0594151	0.6531	0.6523	0.6655	0.6094	0.6934	0.6903	0.5464	0.4283	0.5596	0.4432	0.5892	0.5636	0.0029
822.762	0.5285	0.5232	0.5677	0.5109	0.588	0.4885	0.5402	0.4862	0.5498	0.4844	0.5485	0.4955	0.5362	0.53722	0.5437	0.545567	0.6263	0.628921	0.0167	0.0218	0.0243	0.0249	0.0185	0.0204	0.0242	0.0252	0.0334	0.0263	0.0245	0.0273	0.0749	0.0769949	0.0647	0.0676707	0.0601	0.0603608	0.655	0.6527	0.6686	0.6107	0.6961	0.6896	0.5467	0.4283	0.5595	0.4435	0.5917	0.5727	0.0028
828.557	0.5288	0.523	0.5668	0.5107	0.5889	0.4886	0.5398	0.4866	0.5492	0.485	0.5487	0.4953	0.5363	0.536502	0.5433	0.550133	0.6274	0.631445	0.0163	0.0221	0.0247	0.0251	0.0186	0.0207	0.0247	0.0243	0.0331	0.0254	0.0249	0.0265	0.0727	0.0729167	0.0639	0.0645864	0.0614	0.0620549	0.6541	0.6542	0.6673	0.6131	0.6951	0.6914	0.5449	0.4278	0.5559	0.4431	0.5905	0.5652	0.00309999
834.35	0.5281	0.5224	0.5658	0.5106	0.5897	0.4883	0.5385	0.4862	0.5488	0.4845	0.5473	0.4957	0.5379	0.542208	0.5457	0.55921	0.6303	0.632465	0.0168	0.0222	0.0246	0.0253	0.0187	0.0205	0.0246	0.0248	0.0338	0.0262	0.0249	0.0266	0.0726	0.074346	0.0625	0.0628957	0.0613	0.0620497	0.6546	0.6532	0.6668	0.6123	0.6961	0.6923	0.5493	0.428	0.5536	0.4429	0.5954	0.565	0.00319999
840.145	0.5275	0.5215	0.5649	0.5098	0.5895	0.4873	0.5386	0.4857	0.5486	0.4843	0.546	0.4951	0.5418	0.550681	0.5466	0.552224	0.6326	0.650493	0.0161	0.0219	0.0245	0.0254	0.0186	0.0205	0.0241	0.0247	0.0328	0.0258	0.0243	0.0274	0.0723	0.0726158	0.0636	0.0662624	0.061	0.062416	0.6577	0.6539	0.6691	0.6114	0.6989	0.693	0.5517	0.4273	0.552	0.4423	0.5986	0.5662	0.00319999
845.942	0.5274	0.5214	0.5633	0.5096	0.5905	0.4879	0.5372	0.4858	0.548	0.4842	0.5447	0.4943	0.5468	0.555755	0.5497	0.566228	0.6381	0.643656	0.0161	0.0214	0.0236	0.0252	0.0177	0.0201	0.0233	0.0241	0.0325	0.0258	0.0243	0.0261	0.0719	0.0725175	0.0633	0.067366	0.0593	0.0629576	0.6572	0.6566	0.6697	0.6156	0.6989	0.6955	0.5567	0.4278	0.5505	0.4428	0.6012	0.5694	0.00319999
851.735	0.5261	0.5214	0.5632	0.5093	0.5913	0.4875	0.5368	0.4854	0.547	0.484	0.5446	0.4946	0.5455	0.551942	0.5497	0.555355	0.6394	0.6517	0.016	0.022	0.0234	0.0251	0.0182	0.0208	0.0233	0.0243	0.0322	0.0256	0.0242	0.0275	0.0775	0.078275	0.063	0.0628356	0.0606	0.060674	0.656	0.651	0.6696	0.6125	0.6982	0.6945	0.5542	0.4275	0.5476	0.4428	0.6008	0.5677	0.0033
857.53	0.5255	0.5216	0.5628	0.5092	0.5913	0.4878	0.5371	0.4852	0.5469	0.484	0.5459	0.4947	0.5455	0.566072	0.5492	0.556104	0.6357	0.654152	0.0159	0.022	0.0238	0.025	0.0185	0.0203	0.0236	0.024	0.0329	0.0263	0.024	0.0267	0.0706	0.0724133	0.0623	0.0626013	0.0598	0.060343	0.6586	0.6522	0.6719	0.6146	0.7007	0.695	0.5507	0.4278	0.5442	0.4426	0.5988	0.5679	0.0034
863.323	0.5258	0.5212	0.5625	0.5086	0.5909	0.4874	0.5371	0.485	0.5465	0.4845	0.5448	0.4947	0.5447	0.549058	0.5487	0.565618	0.6351	0.650668	0.0158	0.0215	0.0232	0.0254	0.0183	0.0198	0.0235	0.0239	0.0326	0.0251	0.0245	0.0257	0.0697	0.0690961	0.0622	0.0638066	0.0581	0.0613443	0.6604	0.6552	0.6747	0.6163	0.7025	0.6975	0.5483	0.4278	0.5416	0.4427	0.5971	0.5692	0.00359999
869.118	0.5255	0.5207	0.5613	0.5079	0.5903	0.4877	0.5369	0.4853	0.5463	0.4838	0.5446	0.4942	0.5478	0.556769	0.551	0.562116	0.6387	0.639458	0.0165	0.0216	0.0243	0.0248	0.0183	0.0197	0.0236	0.0236	0.0327	0.025	0.0237	0.0268	0.0712	0.0751461	0.061	0.0623124	0.0588	0.0597098	0.663	0.6554	0.6749	0.6156	0.704	0.6975	0.5492	0.4277	0.5385	0.4421	0.6005	0.57	0.00359999
874.912	0.5251	0.5198	0.5601	0.5079	0.5911	0.4872	0.5365	0.4843	0.5457	0.4837	0.5451	0.4936	0.5494	0.563829	0.5509	0.564109	0.6386	0.654248	0.0159	0.0217	0.0235	0.0251	0.0181	0.0203	0.023	0.0244	0.0321	0.0255	0.0237	0.0263	0.0708	0.0731208	0.0615	0.061612	0.0586	0.0589429	0.6628	0.6528	0.6737	0.6104	0.7034	0.6961	0.5474	0.4274	0.5358	0.4427	0.6003	0.5593	0.0035
880.705	0.525	0.5196	0.5597	0.5076	0.591	0.487	0.5369	0.4845	0.5453	0.484	0.5453	0.4938	0.547	0.553874	0.5499	0.565597	0.6372	0.645146	0.0159	0.0218	0.023	0.0254	0.0181	0.0203	0.0235	0.0244	0.0311	0.0257	0.0239	0.0267	0.0712	0.0726195	0.0609	0.0607328	0.059	0.0624593	0.6624	0.6538	0.6727	0.6113	0.7019	0.6985	0.5427	0.4272	0.5322	0.4423	0.5959	0.5636	0.0037
886.5	0.5246	0.5192	0.5591	0.5072	0.5916	0.4859	0.5363	0.4843	0.5451	0.4833	0.5436	0.4938	0.5511	0.55844	0.5525	0.554402	0.6414	0.662898	0.0161	0.0216	0.0238	0.025	0.0186	0.0199	0.0235	0.0238	0.0323	0.0251	0.0237	0.0256	0.0716	0.0722147	0.0584	0.0608607	0.0589	0.0605652	0.6673	0.6548	0.6758	0.6119	0.7056	0.6974	0.547	0.4275	0.5317	0.4424	0.5999	0.5686	0.0037
892.293	0.5241	0.519	0.5585	0.5073	0.5916	0.4869	0.536	0.4839	0.5449	0.4829	0.5439	0.4931	0.5512	0.560638	0.5527	0.553343	0.6425	0.642782	0.0158	0.0217	0.0233	0.0243	0.0182	0.0195	0.0232	0.024	0.0327	0.0252	0.0236	0.0263	0.0703	0.0719072	0.0601	0.0613097	0.0584	0.0585533	0.6668	0.6551	0.6763	0.6143	0.7056	0.6983	0.5484	0.4269	0.5281	0.4418	0.6014	0.5678	0.0039
898.088	0.5239	0.5181	0.557	0.5062	0.5913	0.486	0.5351	0.4835	0.5437	0.4829	0.5418	0.4933	0.5554	0.556037	0.5544	0.565158	0.6477	0.655772	0.0153	0.0215	0.0228	0.0244	0.0172	0.0205	0.0227	0.0241	0.0316	0.0252	0.0226	0.0265	0.0692	0.0685955	0.061	0.0627747	0.0573	0.0579112	0.664	0.6562	0.6742	0.6141	0.7043	0.7008	0.5524	0.4272	0.526	0.4422	0.6064	0.5652	0.0039
903.882	0.5233	0.5176	0.5555	0.5064	0.5921	0.4866	0.5347	0.4841	0.5429	0.4835	0.5409	0.4936	0.5613	0.562371	0.5575	0.56789	0.652	0.669909	0.0162	0.0215	0.0239	0.0245	0.0186	0.0195	0.0235	0.0241	0.0332	0.0243	0.0228	0.0258	0.0726	0.073836	0.0579	0.0592656	0.0572	0.0567857	0.6653	0.6539	0.6749	0.6133	0.7058	0.6985	0.5569	0.4275	0.5239	0.442	0.6109	0.565	0.00399999
909.677	0.5231	0.5178	0.5553	0.5067	0.5932	0.4856	0.5344	0.4839	0.5429	0.4834	0.5409	0.4934	0.5593	0.578208	0.5563	0.55695	0.6502	0.662206	0.0155	0.0214	0.0235	0.0251	0.0179	0.0198	0.0235	0.0239	0.032	0.0252	0.023	0.025	0.0703	0.0741175	0.0586	0.0600653	0.0576	0.0584946	0.6656	0.6543	0.6752	0.6118	0.7059	0.6985	0.5523	0.4272	0.5196	0.4423	0.6066	0.5641	0.00409999
915.47	0.5222	0.5174	0.5541	0.506	0.5938	0.4861	0.5344	0.4837	0.5425	0.4825	0.5417	0.4929	0.5617	0.573431	0.5589	0.559979	0.6511	0.65628	0.0157	0.0218	0.0229	0.0245	0.0179	0.02	0.0231	0.0241	0.0323	0.0252	0.0225	0.0253	0.067	0.0696353	0.0576	0.0586912	0.0561	0.0569756	0.6668	0.6534	0.6758	0.611	0.7075	0.699	0.555	0.427	0.518	0.4423	0.6085	0.5642	0.00449999
921.263	0.5223	0.5167	0.5536	0.5051	0.5948	0.4855	0.5344	0.4831	0.5423	0.4826	0.5421	0.4927	0.5608	0.580605	0.5584	0.576438	0.6485	0.668755	0.0157	0.0208	0.0232	0.0245	0.0183	0.02	0.0237	0.0242	0.0326	0.025	0.0232	0.026	0.0657	0.0657726	0.0554	0.0577987	0.0581	0.0611568	0.6651	0.6544	0.677	0.6102	0.7058	0.7007	0.5541	0.427	0.5141	0.4416	0.6084	0.5625	0.00449999
927.058	0.5218	0.5169	0.5532	0.5046	0.5947	0.4853	0.5343	0.483	0.5416	0.4822	0.5396	0.4926	0.5625	0.566562	0.5585	0.56085	0.652	0.655231	0.015	0.0209	0.0227	0.0246	0.0174	0.0191	0.0219	0.0231	0.0312	0.0252	0.0223	0.0252	0.065	0.0662316	0.0569	0.0567275	0.0553	0.0574516	0.6645	0.6561	0.6766	0.6157	0.7058	0.7032	0.5546	0.4269	0.5116	0.4423	0.6098	0.5697	0.0047
932.852	0.5211	0.5166	0.5523	0.5045	0.5954	0.4854	0.5336	0.4826	0.5413	0.4817	0.5404	0.4927	0.5634	0.581576	0.5609	0.576457	0.6532	0.658887	0.0158	0.0207	0.0234	0.0244	0.018	0.0199	0.0231	0.0236	0.0321	0.0247	0.0225	0.0251	0.0631	0.0666967	0.0548	0.0554197	0.0554	0.0559909	0.6614	0.6589	0.6761	0.616	0.7049	0.7032	0.5551	0.427	0.5089	0.4418	0.6093	0.5719	0.0052
938.647	0.5209	0.5163	0.5515	0.5044	0.5959	0.4853	0.5331	0.4828	0.5407	0.4816	0.5405	0.4923	0.563	0.579028	0.5613	0.576442	0.6534	0.673305	0.0157	0.0207	0.023	0.0241	0.0181	0.0202	0.0225	0.0237	0.032	0.0247	0.0229	0.0257	0.0629	0.0639111	0.0556	0.0585361	0.0556	0.0583106	0.6661	0.6537	0.6789	0.6098	0.7077	0.6991	0.556	0.4268	0.5046	0.4415	0.607	0.5644	0.0047
944.44	0.5213	0.5158	0.5518	0.5038	0.5971	0.4844	0.5333	0.4825	0.541	0.4823	0.5402	0.492	0.5626	0.566662	0.5594	0.569399	0.6538	0.657531	0.0153	0.0206	0.0226	0.0238	0.0178	0.0194	0.0216	0.0235	0.0318	0.0251	0.0227	0.0247	0.0655	0.0671277	0.0557	0.0581049	0.0561	0.0558668	0.6625	0.6571	0.6759	0.6161	0.7057	0.7021	0.5492	0.4263	0.5013	0.4414	0.6046	0.5702	0.00489999
950.235	0.5202	0.515	0.5506	0.5039	0.5982	0.4844	0.5326	0.4827	0.54	0.482	0.5402	0.492	0.5584	0.559041	0.5576	0.572227	0.6515	0.65815	0.0147	0.0209	0.023	0.0242	0.0177	0.0189	0.0216	0.0235	0.0311	0.0245	0.0223	0.0246	0.0652	0.0685699	0.0557	0.0570377	0.0565	0.056732	0.6614	0.6573	0.6762	0.6146	0.7049	0.7035	0.5429	0.4269	0.4945	0.442	0.6033	0.5656	0.0052
956.028	0.5195	0.5152	0.549	0.5032	0.5983	0.4842	0.532	0.4823	0.5396	0.4815	0.5382	0.4922	0.5666	0.567681	0.5637	0.571205	0.6575	0.676041	0.0147	0.0205	0.0219	0.0243	0.0171	0.0193	0.0211	0.0235	0.0309	0.025	0.0218	0.0253	0.0616	0.063636	0.055	0.0565058	0.0542	0.0536845	0.6626	0.6566	0.677	0.6129	0.7038	0.7042	0.5551	0.4264	0.488	0.4409	0.6152	0.5645	0.0061
961.822	0.5199	0.5146	0.5476	0.5028	0.5993	0.4841	0.5313	0.4826	0.5389	0.4815	0.5369	0.4916	0.5702	0.589003	0.5655	0.574743	0.6631	0.68427	0.0151	0.0207	0.0221	0.024	0.0173	0.0192	0.0212	0.0233	0.0308	0.0244	0.022	0.0246	0.064	0.0636773	0.0546	0.0545126	0.054	0.056851	0.6586	0.6594	0.6756	0.6168	0.7017	0.7067	0.557	0.4269	0.4797	0.4418	0.6201	0.5703	0.0061
967.617	0.5194	0.5138	0.5462	0.5023	0.6007	0.4832	0.531	0.4817	0.5381	0.4809	0.5364	0.4916	0.5725	0.584867	0.5681	0.586853	0.6663	0.682077	0.0155	0.021	0.0229	0.024	0.018	0.0192	0.0224	0.0241	0.0323	0.026	0.0223	0.0253	0.0635	0.0640391	0.0521	0.0546036	0.0538	0.0539195	0.6586	0.654	0.6742	0.6077	0.7016	0.7022	0.5599	0.426	0.4742	0.4411	0.622	0.5583	0.0052
973.41	0.5189	0.5132	0.5453	0.5019	0.6015	0.483	0.5301	0.4811	0.5372	0.4806	0.5358	0.4912	0.5727	0.591143	0.5676	0.569563	0.6676	0.688902	0.0153	0.0203	0.023	0.0243	0.018	0.0195	0.0222	0.0229	0.0319	0.0247	0.0225	0.025	0.0597	0.0618848	0.0534	0.0568062	0.0548	0.0573067	0.6579	0.6586	0.6754	0.6137	0.7018	0.7053	0.5546	0.4267	0.4702	0.4411	0.6167	0.5647	0.0057
979.205	0.5186	0.5129	0.5457	0.502	0.604	0.4828	0.5318	0.4818	0.538	0.4808	0.5389	0.4914	0.568	0.582002	0.5664	0.570934	0.6632	0.675431	0.0147	0.0211	0.0222	0.0245	0.0171	0.0196	0.0212	0.0232	0.0312	0.0246	0.022	0.0245	0.0606	0.060172	0.0538	0.0541493	0.053	0.0555527	0.6601	0.6588	0.678	0.6159	0.704	0.7053	0.5513	0.426	0.4682	0.4409	0.6124	0.5657	0.00669999
984.998	0.5188	0.5128	0.5454	0.5016	0.6058	0.483	0.5322	0.4819	0.5382	0.4807	0.5382	0.4909	0.5695	0.574903	0.5664	0.581238	0.6629	0.671154	0.0151	0.0206	0.0221	0.024	0.0174	0.019	0.0213	0.0234	0.0302	0.0247	0.0215	0.0244	0.0598	0.0620804	0.0534	0.0549708	0.0536	0.0566215	0.6584	0.6595	0.6771	0.616	0.7026	0.7043	0.5496	0.4267	0.466	0.4412	0.613	0.5689	0.00529999
990.792	0.5177	0.5121	0.5429	0.5009	0.6067	0.4823	0.5315	0.4816	0.5374	0.4809	0.5368	0.4912	0.5718	0.589351	0.5677	0.580848	0.6636	0.672359	0.0154	0.0209	0.0224	0.0242	0.0175	0.0192	0.0209	0.0238	0.0302	0.025	0.0211	0.0241	0.0601	0.0638857	0.0531	0.057108	0.0515	0.0517813	0.6567	0.6575	0.6769	0.6125	0.7013	0.7047	0.5522	0.4268	0.466	0.4411	0.6138	0.5612	0.0064
996.587	0.5178	0.5119	0.5427	0.5007	0.6088	0.4825	0.5313	0.4809	0.5368	0.4804	0.538	0.4906	0.5704	0.579701	0.5652	0.573581	0.6613	0.669535	0.0145	0.0205	0.0214	0.0238	0.017	0.0197	0.0211	0.023	0.0301	0.0244	0.0217	0.0249	0.0635	0.0652862	0.054	0.0544382	0.0532	0.0548531	0.6569	0.6598	0.6781	0.6164	0.7013	0.7065	0.547	0.4267	0.4657	0.4413	0.6081	0.5714	0.0066
1002.38	0.5177	0.5114	0.5421	0.5005	0.6104	0.4823	0.5312	0.4807	0.5371	0.4803	0.5379	0.4909	0.5696	0.571119	0.5655	0.58589	0.6623	0.680469	0.0146	0.0208	0.0215	0.0239	0.0173	0.0192	0.021	0.0236	0.03	0.0251	0.0208	0.0237	0.0591	0.059505	0.0526	0.0541591	0.0532	0.0552149	0.6537	0.6588	0.6752	0.6148	0.6988	0.7076	0.5454	0.4262	0.4607	0.4409	0.6094	0.5633	0.00619999
1008.17	0.5172	0.5106	0.5419	0.5003	0.6124	0.4819	0.5315	0.4807	0.5371	0.4798	0.5393	0.4907	0.5713	0.573689	0.567	0.573258	0.6625	0.678193	0.0146	0.0207	0.0218	0.0246	0.017	0.0192	0.0208	0.0231	0.0304	0.0245	0.0209	0.025	0.0603	0.0619348	0.0528	0.056798	0.0523	0.0531275	0.6529	0.659	0.6763	0.6154	0.6995	0.7072	0.5477	0.4263	0.4618	0.4407	0.6111	0.5655	0.0056
1013.97	0.517	0.51	0.5415	0.4997	0.6138	0.4816	0.5316	0.4796	0.5369	0.4794	0.5394	0.4901	0.573	0.586678	0.5683	0.577155	0.666	0.683266	0.0146	0.0203	0.0212	0.0233	0.017	0.019	0.0211	0.0228	0.0299	0.024	0.0202	0.0233	0.0625	0.0622676	0.053	0.0538679	0.0504	0.0514692	0.6524	0.6624	0.6768	0.618	0.699	0.7096	0.5527	0.426	0.4631	0.4402	0.6118	0.5673	0.0074
1019.76	0.5161	0.5098	0.5407	0.4995	0.6148	0.4813	0.5307	0.4795	0.5361	0.48	0.5377	0.49	0.5758	0.596946	0.5691	0.590039	0.6672	0.679001	0.0144	0.0202	0.0214	0.0242	0.0175	0.0185	0.0207	0.0228	0.0296	0.0242	0.0205	0.0238	0.0594	0.0612988	0.0518	0.054038	0.0503	0.0528728	0.6489	0.6609	0.6731	0.6169	0.6957	0.7076	0.5539	0.4263	0.4611	0.4401	0.6131	0.5679	0.0068
1025.57	0.5154	0.5095	0.5404	0.4988	0.6159	0.4812	0.5308	0.4794	0.5352	0.4793	0.5387	0.4895	0.5769	0.583677	0.5709	0.588872	0.6691	0.67142	0.0147	0.0204	0.0215	0.0239	0.0174	0.0193	0.0211	0.0232	0.0302	0.0248	0.0202	0.0241	0.0598	0.0618935	0.051	0.0542516	0.0519	0.0517368	0.647	0.6616	0.6722	0.6164	0.6939	0.7085	0.5541	0.4261	0.4596	0.4397	0.6147	0.5679	0.0069
1031.36	0.5156	0.509	0.5414	0.4985	0.618	0.4809	0.5309	0.479	0.5354	0.4785	0.5375	0.4894	0.5797	0.585191	0.5739	0.586312	0.6712	0.687085	0.0147	0.0204	0.0211	0.0236	0.0171	0.0185	0.0209	0.0227	0.03	0.0245	0.0201	0.0239	0.0562	0.0560335	0.0505	0.0540795	0.051	0.051455	0.6457	0.659	0.6724	0.6161	0.6938	0.7078	0.5578	0.4258	0.4595	0.4402	0.6136	0.5652	0.0088
1037.15	0.5153	0.5082	0.5411	0.4982	0.6185	0.4804	0.5311	0.4788	0.5354	0.4783	0.539	0.4897	0.5778	0.584149	0.5718	0.575511	0.671	0.675838	0.0147	0.0203	0.0208	0.0235	0.0168	0.0191	0.0207	0.0228	0.0299	0.0243	0.0199	0.0236	0.0603	0.061841	0.0508	0.0538747	0.0504	0.0527982	0.6445	0.6627	0.6725	0.6199	0.693	0.7093	0.5557	0.4259	0.4582	0.44	0.6146	0.5737	0.0086
1042.95	0.5141	0.5073	0.5396	0.4975	0.6185	0.4803	0.53	0.4784	0.5344	0.4785	0.5362	0.4891	0.5814	0.588225	0.5749	0.578197	0.6722	0.678052	0.0144	0.0203	0.0213	0.0234	0.0172	0.0192	0.021	0.0228	0.0302	0.0246	0.0199	0.0237	0.0578	0.0581016	0.0499	0.0500584	0.0499	0.0500792	0.6435	0.66	0.6726	0.6154	0.6926	0.7082	0.5588	0.4262	0.457	0.44	0.6178	0.567	0.00799999
1048.74	0.5134	0.5067	0.5383	0.497	0.6196	0.4798	0.5293	0.4787	0.5335	0.4781	0.5361	0.4886	0.5844	0.605827	0.5773	0.597202	0.676	0.69199	0.0145	0.0203	0.0211	0.0232	0.0168	0.0192	0.0204	0.0231	0.0296	0.0242	0.0194	0.0232	0.059	0.0620063	0.0502	0.0524913	0.0493	0.0490351	0.6372	0.6612	0.665	0.6162	0.6866	0.7109	0.5608	0.4261	0.4574	0.4398	0.622	0.5633	0.00749999
1054.54	0.5132	0.506	0.5377	0.4968	0.6196	0.4797	0.5284	0.4786	0.5326	0.478	0.5343	0.4884	0.5892	0.600111	0.5789	0.585285	0.682	0.694048	0.0149	0.0199	0.0216	0.0239	0.0174	0.019	0.021	0.0227	0.0298	0.0243	0.0196	0.0239	0.0577	0.0576325	0.0497	0.0532549	0.05	0.0515933	0.6363	0.661	0.6641	0.6153	0.6851	0.7108	0.5658	0.4262	0.4562	0.4397	0.6263	0.5664	0.0087
1060.33	0.5127	0.5057	0.5375	0.4969	0.6202	0.48	0.5286	0.4785	0.5322	0.4784	0.5339	0.4883	0.5863	0.602919	0.5772	0.591861	0.6814	0.689876	0.0146	0.0201	0.0204	0.0238	0.0165	0.0185	0.0207	0.0225	0.0289	0.0244	0.0194	0.0233	0.0567	0.0570842	0.0497	0.0509617	0.0506	0.0526482	0.6347	0.6613	0.6645	0.6177	0.6855	0.7119	0.5624	0.4258	0.4537	0.4399	0.6227	0.5732	0.00929999
1066.12	0.512	0.5058	0.5375	0.4964	0.6212	0.4797	0.5287	0.4781	0.5317	0.4779	0.5348	0.4886	0.586	0.604824	0.5784	0.581281	0.6786	0.684507	0.0143	0.0203	0.0209	0.0237	0.0173	0.019	0.0207	0.0225	0.0296	0.0242	0.0196	0.0239	0.0556	0.0557933	0.0495	0.0510984	0.0486	0.0500798	0.6332	0.6614	0.6602	0.6175	0.6838	0.7112	0.5604	0.4254	0.456	0.439	0.6213	0.5708	0.0082
1071.92	0.5121	0.5049	0.5378	0.4959	0.6235	0.4794	0.5293	0.477	0.5321	0.4768	0.5355	0.4876	0.5869	0.60575	0.5804	0.59031	0.6771	0.68097	0.0142	0.0202	0.0211	0.0236	0.0164	0.0191	0.0205	0.023	0.0299	0.0247	0.0194	0.0237	0.0541	0.0577793	0.0484	0.0484683	0.0501	0.0528444	0.6321	0.6615	0.6598	0.6176	0.6836	0.7124	0.5603	0.4251	0.4553	0.4387	0.6223	0.5689	0.0079
1077.71	0.5111	0.5046	0.5373	0.4956	0.624	0.4792	0.5296	0.4777	0.5316	0.4774	0.5345	0.488	0.587	0.604966	0.5784	0.586529	0.6779	0.694439	0.014	0.0202	0.0207	0.0235	0.0167	0.019	0.0207	0.0228	0.0293	0.0244	0.0191	0.0243	0.0555	0.05832	0.0491	0.051284	0.0483	0.0475944	0.6302	0.6594	0.6605	0.6134	0.6844	0.7109	0.5579	0.4252	0.453	0.4382	0.6178	0.5649	0.00849999
1083.51	0.5111	0.5039	0.5376	0.4957	0.6253	0.4791	0.53	0.4772	0.5318	0.477	0.5365	0.4874	0.588	0.594895	0.581	0.599262	0.6762	0.67956	0.0144	0.0204	0.0212	0.0234	0.0168	0.0186	0.0209	0.0223	0.0296	0.024	0.0199	0.0229	0.0577	0.0602104	0.0475	0.0478992	0.047	0.0490553	0.6304	0.6597	0.661	0.6142	0.6835	0.7107	0.5579	0.425	0.4532	0.4388	0.622	0.5656	0.0081
1089.3	0.5108	0.5037	0.5379	0.4955	0.6262	0.4787	0.53	0.4775	0.5324	0.4773	0.5358	0.4872	0.5853	0.593493	0.5782	0.584577	0.6777	0.690689	0.014	0.0208	0.0206	0.0241	0.0168	0.0197	0.0202	0.0228	0.0291	0.0243	0.0198	0.022	0.0545	0.057743	0.0484	0.0509063	0.0475	0.0503467	0.6296	0.6604	0.6611	0.6155	0.6844	0.7126	0.5528	0.4256	0.454	0.439	0.6175	0.5652	0.0092
1095.09	0.5109	0.5027	0.5375	0.4946	0.6269	0.4781	0.5295	0.4769	0.5319	0.4762	0.5349	0.4871	0.5861	0.601386	0.5783	0.582055	0.6793	0.689781	0.0139	0.0206	0.0208	0.0234	0.0164	0.019	0.0205	0.0225	0.0282	0.0243	0.0195	0.0236	0.0597	0.0610442	0.0483	0.050804	0.0492	0.0506906	0.6247	0.6604	0.6561	0.6162	0.6804	0.7111	0.553	0.4247	0.4526	0.4379	0.6188	0.5643	0.0074
1100.89	0.5104	0.5022	0.5362	0.4948	0.6263	0.4785	0.5282	0.4768	0.5301	0.4768	0.533	0.4869	0.5947	0.605702	0.5841	0.602892	0.6853	0.699449	0.0137	0.0204	0.0208	0.0237	0.0163	0.019	0.0202	0.0226	0.0299	0.0241	0.019	0.023	0.0526	0.053126	0.0466	0.0502256	0.0471	0.0469112	0.6199	0.6605	0.6535	0.6143	0.6756	0.7109	0.5611	0.4246	0.451	0.4373	0.6278	0.5592	0.011
1106.68	0.5105	0.5014	0.5364	0.4947	0.6282	0.4779	0.5285	0.4773	0.5298	0.4767	0.5326	0.4865	0.5942	0.612363	0.5825	0.598164	0.6886	0.707949	0.0139	0.0201	0.0208	0.0232	0.0166	0.019	0.0202	0.0224	0.0294	0.0241	0.0189	0.0237	0.0547	0.0555172	0.0474	0.0477986	0.0501	0.0515184	0.6167	0.6628	0.6557	0.6188	0.6765	0.7127	0.5589	0.4251	0.4506	0.4381	0.6258	0.5676	0.00929999
1112.47	0.5101	0.5014	0.5359	0.495	0.6298	0.478	0.5279	0.4766	0.5288	0.4759	0.5315	0.4865	0.599	0.61594	0.5857	0.601001	0.6921	0.70638	0.0142	0.02	0.021	0.0234	0.0166	0.0194	0.021	0.0228	0.029	0.0238	0.0198	0.0225	0.0537	0.0570978	0.0467	0.0499141	0.0468	0.049799	0.6168	0.6594	0.6553	0.6147	0.6742	0.7107	0.5655	0.4243	0.4509	0.4375	0.6307	0.5612	0.009
1118.27	0.5098	0.501	0.5363	0.4944	0.6306	0.4774	0.5283	0.4765	0.5299	0.4761	0.5345	0.4865	0.5985	0.613624	0.5864	0.591537	0.6886	0.693567	0.0139	0.0204	0.0207	0.0231	0.0167	0.0187	0.0208	0.0219	0.0294	0.024	0.0195	0.0223	0.0525	0.0520504	0.0464	0.0477854	0.0457	0.0476404	0.6145	0.6619	0.6553	0.6175	0.675	0.7125	0.5656	0.4246	0.4513	0.4376	0.6235	0.5669	0.0111
1124.06	0.5093	0.5	0.5366	0.4941	0.6332	0.4773	0.5289	0.4765	0.5296	0.4754	0.5352	0.4865	0.5931	0.614364	0.5821	0.593357	0.6846	0.706911	0.0134	0.0202	0.0196	0.0234	0.0165	0.0194	0.0205	0.0223	0.0273	0.0242	0.0196	0.0232	0.0555	0.056508	0.0465	0.0467276	0.0461	0.0484779	0.6144	0.6602	0.6565	0.6167	0.6764	0.7118	0.5567	0.425	0.452	0.4378	0.6175	0.5688	0.0108
1129.86	0.5092	0.4995	0.5374	0.4935	0.6346	0.4767	0.5293	0.4757	0.5301	0.4754	0.5352	0.4861	0.596	0.608821	0.5843	0.586771	0.685	0.685339	0.0135	0.0202	0.0194	0.0231	0.0165	0.019	0.0206	0.0224	0.0287	0.0244	0.0193	0.0228	0.0541	0.0536547	0.0467	0.0471773	0.0455	0.0454733	0.6105	0.6606	0.6536	0.6144	0.6741	0.7106	0.5605	0.4245	0.4507	0.437	0.6185	0.5596	0.009
1135.65	0.5088	0.4991	0.5379	0.4941	0.6354	0.4773	0.5289	0.4758	0.5294	0.4755	0.5345	0.4857	0.5963	0.615419	0.5839	0.598276	0.686	0.687876	0.0134	0.02	0.0194	0.0229	0.0161	0.0187	0.0203	0.0225	0.0276	0.0242	0.0189	0.0235	0.0527	0.0521622	0.0452	0.0451757	0.0451	0.0484733	0.6081	0.6619	0.6543	0.6161	0.6733	0.7124	0.5609	0.4244	0.4514	0.4376	0.619	0.5644	0.0102
1141.44	0.5082	0.4983	0.5384	0.4935	0.636	0.4765	0.529	0.4755	0.5291	0.475	0.5348	0.4855	0.5954	0.606863	0.5825	0.589803	0.6839	0.68679	0.0133	0.0198	0.0195	0.0232	0.0161	0.0189	0.0201	0.0225	0.0281	0.0245	0.0196	0.0227	0.0554	0.0548676	0.0458	0.0455303	0.0461	0.0456487	0.6063	0.6644	0.6532	0.6206	0.6721	0.7128	0.5567	0.4245	0.4518	0.4373	0.6183	0.5738	0.0117
1147.24	0.5079	0.4978	0.5391	0.4934	0.6372	0.4764	0.5284	0.476	0.5284	0.475	0.5347	0.4851	0.5986	0.610118	0.5871	0.587368	0.685	0.697098	0.0135	0.0199	0.0199	0.0233	0.0164	0.019	0.0202	0.0222	0.0291	0.024	0.0195	0.0221	0.0526	0.0527713	0.0447	0.0454904	0.0452	0.0444903	0.603	0.6602	0.6515	0.6153	0.6701	0.7095	0.5606	0.4245	0.4502	0.4373	0.6246	0.5651	0.0138
1153.03	0.5079	0.4972	0.5381	0.4936	0.6378	0.4768	0.5284	0.4755	0.5283	0.4751	0.5334	0.4855	0.5991	0.610176	0.5863	0.593206	0.6876	0.704358	0.0138	0.02	0.0194	0.0232	0.0161	0.0187	0.0208	0.0223	0.0271	0.0243	0.0194	0.0227	0.0527	0.0531383	0.0443	0.0445173	0.0448	0.0466357	0.5995	0.6625	0.6492	0.6188	0.6677	0.7134	0.5617	0.4245	0.4503	0.4374	0.625	0.5708	0.0114
1158.83	0.5072	0.4968	0.5397	0.493	0.6397	0.4766	0.5284	0.4754	0.5287	0.4751	0.5328	0.4855	0.6004	0.602453	0.5887	0.600075	0.688	0.695529	0.0136	0.0197	0.0204	0.0227	0.0164	0.0192	0.0205	0.0226	0.0278	0.0237	0.0196	0.023	0.0544	0.0566515	0.0439	0.0464664	0.0444	0.0470732	0.5973	0.6595	0.6487	0.6157	0.6653	0.7127	0.5643	0.4242	0.4489	0.4366	0.6255	0.5621	0.0136
1164.62	0.5068	0.4963	0.5399	0.493	0.641	0.4762	0.5277	0.4753	0.5281	0.4747	0.5335	0.4853	0.603	0.606424	0.5895	0.60845	0.6881	0.703843	0.0133	0.0194	0.0197	0.0229	0.0161	0.019	0.0205	0.0223	0.0279	0.0241	0.0198	0.0231	0.053	0.0539747	0.0435	0.0452488	0.0451	0.0470272	0.5954	0.6596	0.6478	0.6154	0.6637	0.7127	0.5649	0.424	0.4482	0.437	0.6266	0.5613	0.0141
1170.42	0.5068	0.4955	0.5402	0.4928	0.6419	0.476	0.5273	0.4751	0.5275	0.4743	0.5316	0.485	0.6053	0.620123	0.5913	0.599155	0.6921	0.694512	0.0136	0.0199	0.0197	0.023	0.0167	0.0189	0.0209	0.022	0.0275	0.024	0.019	0.0226	0.0544	0.0554832	0.0432	0.0434122	0.0448	0.0473995	0.5916	0.6615	0.6426	0.6163	0.6585	0.7133	0.565	0.4241	0.4466	0.4373	0.631	0.5643	0.00929999
1176.21	0.5066	0.4944	0.5409	0.4926	0.6439	0.4761	0.5275	0.4749	0.527	0.4749	0.5313	0.4851	0.6063	0.622969	0.592	0.594953	0.6949	0.706645	0.0137	0.0197	0.0195	0.0229	0.0162	0.0188	0.0199	0.0222	0.0279	0.0232	0.0197	0.0227	0.0541	0.0567033	0.0432	0.0457496	0.0457	0.0484951	0.5877	0.6619	0.6393	0.6188	0.6552	0.7136	0.5666	0.424	0.4457	0.4374	0.6343	0.5695	0.00979999
1182	0.506	0.4937	0.5417	0.4922	0.6458	0.4756	0.5277	0.4747	0.5266	0.4738	0.5312	0.4847	0.6089	0.631128	0.5924	0.610095	0.6992	0.71518	0.0134	0.0197	0.0199	0.0226	0.0159	0.0195	0.02	0.0221	0.0265	0.0243	0.019	0.0222	0.0521	0.053416	0.0426	0.0456164	0.0451	0.0477928	0.5853	0.6605	0.6409	0.6167	0.6539	0.7125	0.5656	0.4242	0.4456	0.437	0.6347	0.5637	0.014
1187.8	0.5059	0.4932	0.5418	0.492	0.6456	0.4753	0.5276	0.4746	0.5254	0.4732	0.5314	0.484	0.612	0.63065	0.5926	0.603152	0.7012	0.71409	0.0138	0.0197	0.0202	0.0224	0.0161	0.0192	0.0195	0.022	0.0286	0.0233	0.0196	0.0227	0.0516	0.053348	0.0422	0.0438463	0.0439	0.0463907	0.5835	0.6608	0.6426	0.6189	0.6538	0.7148	0.5675	0.4242	0.4445	0.4369	0.6363	0.5679	0.0141
1193.59	0.5048	0.4923	0.5421	0.4915	0.6484	0.4749	0.5271	0.4743	0.5254	0.4732	0.5299	0.4844	0.6115	0.630595	0.5924	0.612775	0.6992	0.707369	0.0133	0.0194	0.0193	0.0223	0.0161	0.0191	0.0194	0.0223	0.0274	0.0241	0.0188	0.0223	0.0533	0.0558831	0.0424	0.0441297	0.0446	0.0461773	0.5822	0.66	0.6406	0.6171	0.6528	0.714	0.568	0.4234	0.4451	0.4361	0.633	0.5629	0.0157
1199.39	0.5038	0.4914	0.5424	0.491	0.6506	0.4747	0.5269	0.4742	0.5256	0.4732	0.5319	0.4843	0.6088	0.612255	0.5926	0.611641	0.694	0.712455	0.0132	0.0197	0.0189	0.0228	0.0164	0.0195	0.0204	0.0222	0.029	0.0237	0.0197	0.0227	0.0529	0.0544065	0.0434	0.0447434	0.0447	0.0464488	0.5787	0.662	0.6394	0.6194	0.6511	0.7143	0.5653	0.4233	0.4442	0.4361	0.6281	0.5669	0.0155
1205.18	0.5037	0.4907	0.5415	0.4913	0.6515	0.4743	0.5265	0.4742	0.525	0.4729	0.5318	0.4839	0.6104	0.627629	0.5925	0.607964	0.6952	0.711613	0.0129	0.0197	0.0191	0.0224	0.0158	0.0191	0.0188	0.0224	0.0272	0.0235	0.019	0.0225	0.049	0.0511291	0.0416	0.0426796	0.0418	0.0443175	0.5783	0.6618	0.6369	0.6176	0.6486	0.7137	0.5668	0.4237	0.4445	0.4359	0.6324	0.5655	0.0144
1210.97	0.5037	0.4893	0.5429	0.4915	0.6539	0.4739	0.527	0.4738	0.5252	0.4732	0.5326	0.4837	0.6106	0.616818	0.5925	0.613325	0.6947	0.714208	0.0132	0.0198	0.0187	0.0227	0.016	0.0188	0.0198	0.0223	0.0269	0.0237	0.0194	0.0223	0.0519	0.0535656	0.0419	0.0423453	0.0416	0.0411337	0.5749	0.6639	0.6365	0.6206	0.6472	0.7164	0.5659	0.4238	0.4433	0.4356	0.6327	0.5713	0.0167
1216.77	0.5034	0.4879	0.5436	0.4904	0.6564	0.4736	0.5272	0.4734	0.5254	0.4722	0.5322	0.4832	0.6074	0.626381	0.5907	0.599884	0.6933	0.715872	0.0132	0.0197	0.0195	0.0224	0.0164	0.0195	0.0204	0.0222	0.028	0.0235	0.0198	0.0221	0.0493	0.0490148	0.0411	0.0424112	0.0429	0.045782	0.5726	0.6603	0.6319	0.6147	0.6438	0.713	0.562	0.4237	0.4431	0.4356	0.6285	0.5586	0.0156
1222.56	0.5033	0.4855	0.5437	0.49	0.6577	0.4735	0.5272	0.4733	0.5257	0.4722	0.5327	0.4834	0.6086	0.618003	0.5938	0.611981	0.6937	0.69767	0.0131	0.0194	0.0194	0.0223	0.0159	0.0192	0.0194	0.0223	0.0272	0.0238	0.0192	0.0223	0.0517	0.0528335	0.0405	0.041724	0.0418	0.0444004	0.5699	0.662	0.6298	0.6163	0.6419	0.714	0.5671	0.4225	0.4429	0.4349	0.6334	0.5557	0.0194
1228.36	0.5026	0.4847	0.5432	0.4904	0.659	0.4733	0.5265	0.473	0.5247	0.4724	0.5327	0.4834	0.6072	0.609733	0.5956	0.598124	0.6932	0.711636	0.0133	0.0196	0.0183	0.0225	0.0165	0.0193	0.0203	0.0221	0.0285	0.0236	0.0195	0.0225	0.0494	0.0523169	0.0405	0.04133	0.0419	0.0449179	0.5678	0.6611	0.6276	0.6158	0.6384	0.7148	0.5668	0.4225	0.4418	0.4354	0.6344	0.5572	0.0205
1234.15	0.5026	0.4843	0.5429	0.49	0.6602	0.4732	0.5263	0.4731	0.5245	0.4724	0.5312	0.4834	0.6082	0.624459	0.5946	0.609219	0.6947	0.695052	0.013	0.0195	0.0194	0.0219	0.0162	0.0193	0.0203	0.0227	0.0271	0.0235	0.0202	0.0223	0.0509	0.0501835	0.0396	0.0412812	0.0425	0.04262	0.5639	0.6607	0.6271	0.6151	0.6357	0.7138	0.565	0.423	0.4407	0.4343	0.6339	0.5569	0.0187
1239.94	0.5027	0.4839	0.5429	0.4897	0.6619	0.4731	0.5264	0.4731	0.5247	0.4715	0.5327	0.4829	0.6097	0.623703	0.5957	0.597326	0.6952	0.717829	0.0127	0.0194	0.0187	0.0221	0.0158	0.0196	0.0193	0.0219	0.028	0.024	0.0194	0.0222	0.0527	0.0526059	0.0397	0.0429483	0.0406	0.0431668	0.5624	0.6614	0.6244	0.6152	0.6337	0.715	0.567	0.4232	0.4406	0.4339	0.6356	0.553	0.0172
1245.74	0.5021	0.4824	0.5423	0.4894	0.6633	0.4723	0.5266	0.4727	0.5238	0.4714	0.5322	0.4825	0.6078	0.613535	0.5959	0.604711	0.6962	0.712635	0.0127	0.0193	0.0193	0.022	0.0157	0.0192	0.0198	0.0218	0.0279	0.0232	0.0203	0.0232	0.0506	0.050582	0.0394	0.0394383	0.0405	0.041014	0.5578	0.6594	0.6236	0.6093	0.6317	0.7122	0.5658	0.4224	0.4404	0.4331	0.6332	0.5447	0.0203
1251.53	0.5021	0.482	0.5414	0.4894	0.6647	0.4725	0.5264	0.4726	0.5233	0.4713	0.5304	0.4827	0.6155	0.621764	0.5998	0.618601	0.7007	0.712016	0.0134	0.0196	0.0192	0.0218	0.0159	0.0188	0.0208	0.0216	0.0265	0.0235	0.0191	0.022	0.0497	0.0503705	0.0399	0.0413512	0.0393	0.0399628	0.5567	0.6607	0.6182	0.6157	0.6275	0.7119	0.573	0.423	0.4396	0.432	0.6431	0.5503	0.0179
1257.33	0.5021	0.4816	0.5417	0.4894	0.6653	0.4724	0.5263	0.473	0.5226	0.4717	0.5305	0.4822	0.6183	0.62459	0.6015	0.62216	0.7044	0.710531	0.0131	0.0197	0.0189	0.0223	0.016	0.0187	0.0187	0.0226	0.0269	0.0238	0.0196	0.0223	0.0534	0.056164	0.0388	0.0406227	0.0421	0.0448749	0.5526	0.6603	0.6139	0.6154	0.6219	0.7149	0.5717	0.423	0.4382	0.4316	0.6469	0.554	0.0191
1263.12	0.5016	0.4817	0.5418	0.4892	0.6667	0.4719	0.526	0.4727	0.5216	0.4708	0.5286	0.4821	0.6236	0.639293	0.6046	0.615807	0.7066	0.70907	0.013	0.0191	0.019	0.0226	0.0158	0.0188	0.0189	0.0221	0.0281	0.0234	0.0206	0.0222	0.0488	0.0508384	0.0387	0.039124	0.0416	0.0423747	0.5469	0.6589	0.613	0.6122	0.6181	0.7122	0.5745	0.423	0.4372	0.432	0.65	0.5531	0.0182
[truncated: 95 more columns]

## Sheet: Gen 2000
Min	Addicted0mM3nY0CAZ20iA	Addicted0mM3nY0CAZ20iB	Addicted0mM3nY0CAZ20iiA	Addicted0mM3nY0CAZ20iiB	Addicted0mM3nY0CAZ20iiiA	Addicted0mM3nY0CAZ20iiiB	Addicted0mM3nY0CAZ19iA	Addicted0mM3nY0CAZ19iB	Addicted0mM3nY0CAZ19iiA	Addicted0mM3nY0CAZ19iiB	Addicted0mM3nY0CAZ19iiiA	Addicted0mM3nY0CAZ19iiiB	Addicted0mM3nY0CAZ13iA	Addicted0mM3nY0CAZ13iB	Addicted0mM3nY0CAZ13iiA	Addicted0mM3nY0CAZ13iiB	Addicted0mM3nY0CAZ13iiiA	Addicted0mM3nY0CAZ13iiiB	Addicted0mM3nY20CAZ20iA	Addicted0mM3nY20CAZ20iB	Addicted0mM3nY20CAZ20iiA	Addicted0mM3nY20CAZ20iiB	Addicted0mM3nY20CAZ20iiiA	Addicted0mM3nY20CAZ20iiiB	Addicted0mM3nY20CAZ19iA	Addicted0mM3nY20CAZ19iB	Addicted0mM3nY20CAZ19iiA	Addicted0mM3nY20CAZ19iiB	Addicted0mM3nY20CAZ19iiiA	Addicted0mM3nY20CAZ19iiiB	Addicted0mM3nY20CAZ13iA	Addicted0mM3nY20CAZ13iB	Addicted0mM3nY20CAZ13iiA	Addicted0mM3nY20CAZ13iiB	Addicted0mM3nY20CAZ13iiiA	Addicted0mM3nY20CAZ13iiiB	Addicted10mM3nY0CAZ20iA	Addicted10mM3nY0CAZ20iB	Addicted10mM3nY0CAZ20iiA	Addicted10mM3nY0CAZ20iiB	Addicted10mM3nY0CAZ20iiiA	Addicted10mM3nY0CAZ20iiiB	Addicted10mM3nY0CAZ19iA	Addicted10mM3nY0CAZ19iB	Addicted10mM3nY0CAZ19iiA	Addicted10mM3nY0CAZ19iiB	Addicted10mM3nY0CAZ19iiiA	Addicted10mM3nY0CAZ19iiiB	Addicted10mM3nY0CAZ13iA
0	0.0012	0	0.000199996	0	0	0	0	0.000100002	0	0	0	0	0	0.000100002	0.000299998	0.000299998	0	0.000299998	0	0	0	0.000100002	0.000100002	0	0.000200003	0	0	0	0	0	0	0	0.0013	0	0	0	0.0009	0	9.99942e-05	0	0	0	0	0	0	0	0	0	0
5.79333	0.000999995	0.000699997	9.99942e-05	0.0015	0.000199996	0.0019	0.000700004	0.000100002	0.000700004	0.000300005	0.000500001	0.0023	0.000100002	0	0.000499994	0.000100002	0.000399999	0.000299998	0	0.000200003	0.000199996	0	0	0.000200003	0.000399999	0.000300005	0.000100002	0.000200003	0	0.000200003	0.000799999	0.000300005	0.0013	0.000299998	0.000500001	0.000100002	0.000600003	0.000399999	0	0.000599995	0.000300005	0.000699997	0	0.000399999	0.000399999	0.000500001	0.000399999	0.000600003	0.000500001
11.5883	0.000399999	0.000799999	9.99942e-05	0.0022	0.000299998	0.00250001	0.0013	0	0.0014	0.000200003	0.0011	0.0039	0.000199996	0	0.000699997	0	0.000500001	0.000100002	0.000599995	0.000500001	0	0.000399999	0.000600003	0.000399999	0.000399999	0.000399999	0.000200003	0.000299998	0.000200003	0.000500001	0.0012	0.000399999	0.0018	0.000199996	0.000799999	0	0.000100002	0.000699997	0.000399999	0.0009	0.0014	0.0009	0.000100002	0.000600003	0.000399999	0.0009	0.000500001	0.000799999	0.000699997
17.3817	0.0009	0.001	0.000299998	0.003	0.000299998	0.002	0.0018	0.000199996	0.0018	0.000300005	0.0014	0.0042	0.000299998	0.000100002	0.000599995	0.000200003	0.000699997	0	0.000699997	0.000600003	9.99942e-05	0.000600003	0.000299998	0.000600003	0.000100002	0.000600003	0.000100002	0.000500001	0.000100002	0.000600003	0.0011	0.000300005	0.0015	0.000199996	0.000500001	0.000200003	0.0011	0.0011	0.000299998	0.0011	0.0024	0.0011	0.000100002	0.000600003	0.000599995	0.0009	0.000700004	0.001	0.000799999
23.1767	0.000399999	0.0009	0	0.0034	0.000500001	0.0031	0.0017	0.000399999	0.0021	0.000500001	0.0014	0.0044	0.000199996	0.000200003	0.000399999	0.000100002	0.000699997	0.000299998	0.0009	0.000699997	0.000299998	0.0009	0.000500001	0.000799999	0	0.000700004	0.000100002	0.000600003	0	0.0009	0.000799999	0.000300005	0.001	0.000399999	0.000100002	0.000299998	0.000800006	0.000799999	0.000599995	0.0014	0.0029	0.00139999	0	0.0009	0.000699997	0.0012	0.000600003	0.0012	0.000500001
28.97	0	0.0011	0.000199996	0.0043	0.000699997	0.0033	0.0017	0.000500001	0.0023	0.000600003	0.0016	0.0055	0.000299998	0.000200003	0.000499994	0.000200003	0.001	0.000299998	0.0016	0.0009	0.000500001	0.001	0.000799999	0.0009	0.000200003	0.0009	0	0.0009	0.000100002	0.0009	0.0009	0.000300005	0.000700004	0.000399999	0.000200003	0.000299998	0.0011	0.000799999	0.000799999	0.0015	0.0031	0.0015	0.000399999	0.0009	0.0009	0.0013	0.0009	0.0015	0.000600003
34.7633	0.000799999	0.0013	0.000499994	0.0047	0.000999995	0.0042	0.0022	0.000599995	0.0026	0.000800006	0.002	0.0059	0.000299998	0.000200003	0.000299998	0	0.0011	0.000500001	0.0012	0.0011	0.000799999	0.00120001	0.000699997	0.0011	0.000100002	0.0011	0.000299998	0.0009	0.000200003	0.00120001	0.000799999	0.000399999	0.000500001	0.000399999	0	0.000399999	0	0.0012	0.000999995	0.0016	0.0033	0.0017	0.000399999	0.0013	0.0011	0.0017	0.0013	0.0018	0.000699997
40.5583	0.000799999	0.0016	0.000799999	0.005	0.0022	0.0045	0.0025	0.000699997	0.0031	0.001	0.0023	0.0086	0.000299998	0.000300005	0.000299998	0.000100002	0.0014	0.000399999	0.0011	0.0013	0.0012	0.0016	0.000699997	0.0013	0.000600003	0.00120001	0.000399999	0.0011	0.000299998	0.0014	0.000799999	0.000399999	0.000500001	0.000399999	0.000200003	0.000600003	0	0.0017	0.0015	0.0019	0.0037	0.002	0.000699997	0.0015	0.0012	0.002	0.0015	0.0022	0.000699997
46.3517	0.000999995	0.0018	0.0012	0.0057	0.0026	0.00470001	0.0026	0.0012	0.0033	0.0013	0.0026	0.0072	0.000500001	0.000400007	9.99942e-05	0.000100002	0.0015	0.000699997	0.0026	0.0015	0.0018	0.0018	0.0011	0.0016	0.0009	0.0015	0.000799999	0.0015	0.000799999	0.00170001	0.000500001	0.000500001	0	0.000399999	0.000300005	0.000799999	0.000500001	0.0023	0.002	0.0022	0.0041	0.0022	0.0011	0.00170001	0.0017	0.0021	0.00210001	0.0025	0.000799999
52.1467	0.00189999	0.0021	0.002	0.0064	0.0027	0.00560001	0.0033	0.0015	0.0039	0.0015	0.0035	0.0081	0.000500001	0.000400007	0	0.000200003	0.0019	0.0009	0.0022	0.002	0.0022	0.0023	0.0014	0.0019	0.00120001	0.0019	0.0012	0.0019	0.0013	0.0022	0.0009	0.000700004	0.000200003	0.000500001	0.000700004	0.001	0.0009	0.0021	0.0028	0.0028	0.0042	0.0028	0.0017	0.0023	0.0021	0.0026	0.0027	0.0032	0.0011
57.94	0.0027	0.0026	0.00269999	0.0073	0.0036	0.0062	0.0038	0.0021	0.0045	0.0022	0.004	0.0099	0.000799999	0.000700004	0.000199996	0.000399999	0.0025	0.0011	0.0026	0.0024	0.0025	0.0029	0.0015	0.0023	0.0019	0.0023	0.002	0.0022	0.0021	0.00250001	0.0013	0.000799999	0.000200003	0.000500001	0.0012	0.0013	0.000800006	0.0027	0.00319999	0.0032	0.0049	0.00319999	0.0023	0.0027	0.00269999	0.0031	0.00340001	0.0039	0.0013
63.735	0.0034	0.0028	0.0038	0.0078	0.0043	0.0067	0.0047	0.0025	0.0054	0.0027	0.005	0.0109	0.001	0.000700004	0.000199996	0.000299998	0.0029	0.0013	0.0034	0.0027	0.0035	0.0033	0.0024	0.0027	0.0026	0.0028	0.0025	0.0027	0.0029	0.0031	0.0017	0.000799999	0.000500001	0.000399999	0.002	0.0014	0.0019	0.0033	0.0043	0.0037	0.0059	0.0035	0.0029	0.0032	0.00319999	0.0034	0.004	0.0043	0.0016
69.5283	0.0043	0.0037	0.0048	0.0084	0.005	0.0072	0.0052	0.0032	0.0062	0.0035	0.0058	0.0114	0.0012	0.001	0.000299998	0.000299998	0.0035	0.0016	0.0038	0.0034	0.0046	0.0041	0.0032	0.0032	0.00340001	0.00340001	0.0033	0.0035	0.0036	0.0037	0.0018	0.0011	0.000700004	0.000599995	0.00250001	0.0018	0.0024	0.0038	0.0051	0.0046	0.0062	0.0042	0.0037	0.004	0.0039	0.0042	0.0049	0.0052	0.0019
75.3233	0.00629999	0.0043	0.00629999	0.0092	0.0061	0.0083	0.0063	0.00409999	0.0075	0.00430001	0.0071	0.0114	0.0015	0.00120001	0.000499994	0.000500001	0.0042	0.002	0.00539999	0.004	0.0056	0.005	0.0041	0.0038	0.0045	0.0042	0.0044	0.0043	0.0046	0.0045	0.0023	0.00120001	0.000500001	0.000799999	0.0033	0.0021	0.0036	0.0045	0.00619999	0.0055	0.00690001	0.0048	0.0046	0.0048	0.0047	0.0049	0.006	0.006	0.0023
81.1167	0.0072	0.0052	0.0077	0.0112	0.0069	0.0098	0.0076	0.0049	0.0091	0.0054	0.00870001	0.0141	0.0019	0.0014	0.000799999	0.000600003	0.0053	0.0026	0.0061	0.0047	0.0071	0.006	0.0049	0.0046	0.0055	0.005	0.0057	0.0052	0.0062	0.0053	0.0029	0.0015	0.000799999	0.000799999	0.0042	0.0026	0.0042	0.0053	0.00759999	0.0065	0.0077	0.0056	0.0057	0.0057	0.0056	0.0058	0.0071	0.007	0.0027
86.91	0.00889999	0.0062	0.0097	0.0121	0.0081	0.0104	0.0092	0.0059	0.0107	0.00650001	0.0102	0.0133	0.0025	0.0019	0.000999995	0.0009	0.0062	0.0032	0.0075	0.0057	0.00889999	0.0073	0.0056	0.0055	0.00690001	0.006	0.0069	0.0062	0.008	0.0062	0.0035	0.0019	0.00120001	0.0009	0.0055	0.0031	0.00570001	0.0064	0.0092	0.0077	0.0086	0.00669999	0.007	0.007	0.0064	0.0069	0.0086	0.0081	0.0032
92.705	0.0099	0.0073	0.012	0.0138	0.0096	0.0113	0.0111	0.0073	0.0126	0.0076	0.0127	0.0148	0.0032	0.00210001	0.0013	0.001	0.0074	0.0038	0.0104	0.0069	0.0116	0.0088	0.0077	0.0066	0.0089	0.0072	0.009	0.0074	0.0099	0.0075	0.0042	0.0023	0.0014	0.0012	0.0066	0.0037	0.0077	0.0077	0.0113	0.009	0.0107	0.0079	0.0086	0.0082	0.0075	0.0079	0.0102	0.0093	0.0038
98.4983	0.013	0.0087	0.0146	0.0152	0.0114	0.0119	0.0134	0.0083	0.0139	0.0088	0.0148	0.017	0.0038	0.0024	0.0017	0.001	0.0088	0.0043	0.0127	0.0083	0.0143	0.0104	0.009	0.0077	0.0112	0.0085	0.0107	0.009	0.0128	0.009	0.0053	0.0026	0.0021	0.0013	0.0084	0.0043	0.00870001	0.0089	0.0133	0.0105	0.0115	0.0092	0.0105	0.0095	0.0088	0.0091	0.0123	0.0107	0.0045
104.293	0.0158	0.0102	0.0179	0.0167	0.0138	0.013	0.0161	0.0101	0.0162	0.0101	0.018	0.0172	0.0045	0.0031	0.002	0.0015	0.0103	0.0051	0.0153	0.01	0.0176	0.0123	0.0117	0.0092	0.0138	0.0104	0.0154	0.0107	0.0155	0.0108	0.0063	0.0032	0.0024	0.0016	0.0101	0.0052	0.0108	0.0102	0.0158	0.0121	0.0157	0.0105	0.0126	0.0111	0.0102	0.0103	0.0146	0.0123	0.0052
110.087	0.0179	0.0118	0.0215	0.0187	0.016	0.0153	0.0194	0.0122	0.0188	0.0112	0.0217	0.0185	0.0056	0.0036	0.0026	0.0019	0.0123	0.0063	0.019	0.0119	0.0213	0.0156	0.0145	0.0105	0.0167	0.0122	0.0193	0.0151	0.023	0.0128	0.0077	0.0037	0.0032	0.0018	0.0126	0.0062	0.0135	0.0122	0.0189	0.0141	0.0174	0.0122	0.0154	0.0129	0.012	0.0116	0.0177	0.0141	0.0061
115.882	0.0213	0.014	0.0259	0.0196	0.0202	0.0159	0.0234	0.0142	0.0259	0.0122	0.0264	0.0197	0.0067	0.0042	0.00319999	0.0022	0.0145	0.0074	0.0229	0.014	0.0257	0.0219	0.0164	0.0128	0.0205	0.0145	0.0194	0.0143	0.0267	0.0152	0.0091	0.00430001	0.0039	0.0022	0.0156	0.0072	0.0169	0.0142	0.0226	0.0163	0.0185	0.0141	0.0186	0.0151	0.0141	0.0129	0.0211	0.0161	0.0071
121.675	0.0258	0.0164	0.031	0.0227	0.0264	0.0174	0.0284	0.0172	0.0213	0.013	0.0318	0.0222	0.0079	0.00480001	0.0039	0.0027	0.0171	0.0084	0.0277	0.0182	0.031	0.0195	0.0261	0.0147	0.0251	0.0174	0.0258	0.0162	0.0364	0.0186	0.0108	0.0051	0.00470001	0.0025	0.018	0.0085	0.0215	0.0165	0.027	0.0191	0.0234	0.0166	0.0225	0.0177	0.016	0.0144	0.0253	0.0187	0.0083
127.468	0.0321	0.0193	0.0381	0.0259	0.0305	0.02	0.0343	0.0203	0.0212	0.0138	0.0382	0.0252	0.0094	0.0055	0.0048	0.0029	0.0201	0.0098	0.0342	0.0226	0.0397	0.0257	0.0277	0.0174	0.0306	0.0209	0.0276	0.0135	0.0397	0.0229	0.0127	0.0058	0.0059	0.003	0.0219	0.0101	0.0254	0.0195	0.0325	0.0224	0.0257	0.0192	0.0271	0.0208	0.0189	0.0156	0.0305	0.0218	0.0097
133.263	0.0378	0.0226	0.0464	0.0294	0.0359	0.0231	0.0412	0.024	0.0227	0.0142	0.0459	0.0276	0.0109	0.0064	0.00579999	0.0033	0.0238	0.0114	0.0362	0.0238	0.0503	0.0235	0.0303	0.0212	0.0375	0.0251	0.0256	0.012	0.045	0.0202	0.0142	0.0068	0.0068	0.0034	0.0259	0.012	0.0339	0.0229	0.0388	0.026	0.0301	0.0224	0.0324	0.0244	0.0204	0.0169	0.0366	0.0252	0.0112
139.057	0.0451	0.0265	0.0567	0.0335	0.043	0.0277	0.0493	0.0288	0.0252	0.0148	0.054	0.0306	0.0133	0.0073	0.0069	0.0041	0.0278	0.0133	0.0485	0.0267	0.0538	0.0221	0.0341	0.0243	0.0449	0.03	0.0289	0.0108	0.0475	0.0306	0.0165	0.008	0.0082	0.0039	0.0314	0.014	0.0363	0.0268	0.046	0.0307	0.0354	0.0268	0.0388	0.0287	0.023	0.0183	0.0442	0.0296	0.013
144.852	0.0535	0.0312	0.0686	0.0391	0.0514	0.0324	0.0593	0.0343	0.0278	0.0158	0.0644	0.0346	0.0156	0.0084	0.0081	0.0046	0.0327	0.0153	0.0544	0.0253	0.0644	0.0204	0.0401	0.0275	0.0543	0.0356	0.0289	0.0095	0.0505	0.0306	0.0187	0.009	0.0097	0.0047	0.0365	0.0168	0.0433	0.0313	0.0552	0.0361	0.0416	0.0313	0.0462	0.0336	0.0257	0.02	0.0529	0.0346	0.0149
150.645	0.0636	0.0367	0.0825	0.0434	0.0589	0.0372	0.0707	0.041	0.0367	0.0171	0.0751	0.0395	0.0181	0.00960001	0.0096	0.0053	0.0384	0.0177	0.0596	0.024	0.0712	0.0192	0.0441	0.0313	0.0629	0.0422	0.0282	0.0089	0.0479	0.0297	0.0218	0.0103	0.0112	0.0053	0.0433	0.0195	0.0514	0.0363	0.066	0.0429	0.0493	0.0373	0.0548	0.0396	0.0277	0.0216	0.0629	0.0413	0.0172
156.44	0.0767	0.0439	0.1002	0.0513	0.0735	0.042	0.0843	0.049	0.0442	0.0187	0.0948	0.0462	0.0216	0.011	0.0114	0.006	0.0453	0.0204	0.0652	0.0223	0.0737	0.0175	0.0511	0.0432	0.0731	0.0498	0.0291	0.0083	0.0469	0.0276	0.0254	0.012	0.0133	0.0062	0.0513	0.0227	0.0618	0.0429	0.0791	0.0512	0.059	0.0448	0.0648	0.047	0.0315	0.0241	0.0748	0.0497	0.0198
162.233	0.0927	0.0524	0.1188	0.0603	0.087	0.0508	0.1003	0.0584	0.0526	0.0214	0.107	0.0538	0.0249	0.0125	0.0134	0.0069	0.0532	0.0236	0.0685	0.0216	0.0721	0.0166	0.059	0.0424	0.0853	0.0585	0.029	0.0077	0.0457	0.0266	0.0272	0.0135	0.0148	0.007	0.0575	0.0268	0.0731	0.0506	0.0948	0.0608	0.0692	0.0547	0.0767	0.055	0.036	0.0269	0.0897	0.0592	0.0231
168.028	0.112	0.0623	0.1409	0.0705	0.1036	0.0589	0.1192	0.07	0.0597	0.0239	0.1209	0.061	0.029	0.0142	0.0156	0.0077	0.0625	0.0273	0.0675	0.0205	0.0696	0.0151	0.0669	0.0434	0.0946	0.0668	0.0289	0.0072	0.0454	0.0254	0.0302	0.0151	0.0175	0.0081	0.0661	0.0306	0.0864	0.0597	0.1127	0.0721	0.0813	0.0656	0.09	0.0649	0.0402	0.0343	0.1054	0.0709	0.0268
173.822	0.1332	0.0749	0.169	0.0858	0.123	0.0706	0.1427	0.0841	0.0634	0.0275	0.1397	0.074	0.0338	0.0163	0.0181	0.0089	0.074	0.0314	0.0684	0.019	0.0552	0.0147	0.0732	0.0486	0.1036	0.0742	0.0289	0.007	0.0456	0.0241	0.0323	0.0167	0.02	0.0093	0.065	0.0357	0.1033	0.071	0.1328	0.0863	0.0939	0.0819	0.1063	0.0764	0.0462	0.0469	0.1244	0.0851	0.0312
179.615	0.1549	0.0916	0.205	0.1068	0.1471	0.0858	0.1718	0.102	0.0699	0.0324	0.1652	0.0856	0.0396	0.0187	0.0211	0.0101	0.0866	0.0361	0.0675	0.0186	0.0528	0.0139	0.0828	0.0558	0.1185	0.0777	0.0289	0.0067	0.0455	0.0242	0.0337	0.0184	0.0227	0.0104	0.0719	0.0392	0.1198	0.0862	0.1551	0.1035	0.1107	0.0975	0.1256	0.0903	0.0533	0.0496	0.1452	0.0992	0.0359
185.41	0.1797	0.1091	0.2353	0.132	0.1761	0.1028	0.2055	0.1232	0.0723	0.0383	0.1962	0.1026	0.0471	0.0211	0.0246	0.0114	0.1014	0.0414	0.0636	0.0182	0.0478	0.0135	0.0876	0.0577	0.1328	0.0836	0.0282	0.0066	0.0476	0.0235	0.0374	0.0198	0.0261	0.0118	0.0849	0.0431	0.1365	0.1011	0.1828	0.1228	0.1304	0.1166	0.1493	0.1078	0.0621	0.0539	0.1693	0.1192	0.0412
191.203	0.1989	0.1272	0.2748	0.1603	0.2082	0.1283	0.243	0.1514	0.0784	0.0463	0.2219	0.1211	0.0553	0.0242	0.0285	0.0128	0.1177	0.0476	0.0629	0.0177	0.0459	0.0129	0.0932	0.0573	0.1515	0.0979	0.0275	0.0063	0.0466	0.0241	0.0348	0.0205	0.0291	0.0133	0.0989	0.0515	0.1618	0.1194	0.218	0.1483	0.1555	0.1366	0.1777	0.1295	0.073	0.0566	0.1941	0.1391	0.0473
196.997	0.2427	0.1484	0.2965	0.1902	0.2465	0.1588	0.2826	0.1824	0.0879	0.0565	0.265	0.1467	0.0646	0.0277	0.0331	0.0146	0.1364	0.0555	0.0632	0.0175	0.0447	0.0127	0.0928	0.0573	0.1678	0.0975	0.0266	0.0063	0.0474	0.0241	0.0373	0.0222	0.0314	0.0147	0.107	0.0606	0.1856	0.1406	0.2537	0.1767	0.1801	0.1608	0.2116	0.1557	0.0853	0.0656	0.2338	0.1626	0.0548
202.8	0.2807	0.1752	0.3474	0.2244	0.2838	0.1916	0.3138	0.2156	0.0959	0.0791	0.3024	0.1761	0.0749	0.0319	0.0382	0.0166	0.1584	0.0651	0.0643	0.0176	0.0452	0.0126	0.0976	0.0576	0.1768	0.1036	0.0253	0.0059	0.047	0.0244	0.0395	0.0231	0.0366	0.0165	0.1138	0.0587	0.2204	0.1648	0.2958	0.2044	0.2162	0.1903	0.249	0.1877	0.0998	0.0764	0.2693	0.1886	0.063
208.593	0.3253	0.206	0.3979	0.26	0.318	0.2263	0.3601	0.2508	0.1086	0.0858	0.3385	0.2082	0.0869	0.0368	0.0448	0.0187	0.1848	0.076	0.0658	0.0177	0.0455	0.0123	0.0998	0.0602	0.1841	0.11	0.0243	0.006	0.0474	0.0255	0.0406	0.0249	0.0332	0.0181	0.1138	0.0785	0.2597	0.1938	0.3265	0.2351	0.2501	0.2291	0.2882	0.2242	0.1152	0.0883	0.3092	0.2225	0.073
214.388	0.3648	0.2416	0.4347	0.297	0.3612	0.2586	0.4057	0.2875	0.122	0.0956	0.3733	0.2471	0.1017	0.0425	0.0521	0.0211	0.2147	0.0901	0.0668	0.0177	0.0444	0.0119	0.1018	0.0591	0.1924	0.1027	0.0244	0.0057	0.0476	0.0261	0.0422	0.0253	0.0366	0.0195	0.1149	0.0794	0.3029	0.2271	0.3563	0.2714	0.2911	0.2631	0.3246	0.2608	0.1341	0.1009	0.3517	0.257	0.0852
220.182	0.404	0.2772	0.4642	0.3374	0.4001	0.294	0.4421	0.3233	0.1359	0.1035	0.4196	0.279	0.1211	0.0497	0.0607	0.0238	0.2519	0.1068	0.0662	0.0176	0.0428	0.0117	0.1002	0.0596	0.1929	0.0952	0.0229	0.0056	0.0465	0.0265	0.0427	0.0264	0.0391	0.0208	0.1139	0.0789	0.3534	0.2645	0.3733	0.3069	0.3341	0.2926	0.3687	0.2997	0.1563	0.1161	0.3821	0.2887	0.1
225.975	0.445	0.3139	0.4941	0.3726	0.4396	0.3323	0.4832	0.3623	0.1516	0.1177	0.4601	0.315	0.14	0.0582	0.0702	0.0272	0.2831	0.1258	0.0664	0.0175	0.0415	0.0117	0.1007	0.0593	0.1889	0.0884	0.0227	0.0057	0.0481	0.027	0.0455	0.028	0.0427	0.0228	0.1133	0.0733	0.3997	0.302	0.4093	0.3464	0.3757	0.3202	0.4059	0.3355	0.1816	0.1319	0.4156	0.3217	0.1143
231.77	0.4839	0.3573	0.5204	0.4036	0.4746	0.3709	0.5189	0.4007	0.1685	0.1324	0.4967	0.3541	0.1597	0.0687	0.0813	0.0307	0.3076	0.1477	0.0663	0.0172	0.0406	0.0116	0.0993	0.0589	0.1796	0.0823	0.0219	0.0056	0.047	0.0265	0.0469	0.0353	0.0475	0.0245	0.1164	0.0714	0.4413	0.3446	0.4405	0.376	0.4158	0.3526	0.436	0.3691	0.2072	0.1518	0.445	0.358	0.1305
237.563	0.5279	0.3998	0.5547	0.4242	0.5116	0.4087	0.5553	0.432	0.1904	0.1504	0.5347	0.3841	0.1788	0.081	0.0929	0.0349	0.34	0.1685	0.0652	0.0174	0.0399	0.0116	0.0987	0.0592	0.1714	0.0784	0.0215	0.0056	0.0476	0.0264	0.049	0.0325	0.0506	0.0261	0.1141	0.0718	0.4843	0.3811	0.4716	0.4119	0.4546	0.3877	0.4841	0.4044	0.2307	0.1721	0.4762	0.3914	0.1491
243.358	0.5772	0.429	0.5808	0.4365	0.5544	0.4408	0.5772	0.4739	0.2155	0.1711	0.5642	0.414	0.1933	0.0949	0.1056	0.04	0.3686	0.1994	0.0638	0.0167	0.0385	0.0116	0.0965	0.0582	0.1597	0.0765	0.0206	0.0056	0.0457	0.0261	0.0492	0.0333	0.053	0.0273	0.1154	0.0721	0.5086	0.4132	0.4972	0.4446	0.4808	0.4164	0.4876	0.4505	0.2668	0.1946	0.4988	0.4222	0.1685
249.152	0.6225	0.4587	0.61	0.4531	0.5946	0.4734	0.583	0.5243	0.2456	0.1907	0.5938	0.4376	0.2155	0.1088	0.1191	0.0456	0.3927	0.2276	0.0643	0.017	0.0367	0.0115	0.095	0.0579	0.1498	0.0738	0.0207	0.0056	0.0466	0.026	0.0492	0.0336	0.054	0.0285	0.1159	0.0726	0.5384	0.4458	0.5271	0.4713	0.5069	0.4443	0.5026	0.4922	0.2897	0.2218	0.5184	0.4534	0.1913
254.947	0.6575	0.4821	0.6233	0.4799	0.627	0.506	0.5895	0.5658	0.2777	0.2118	0.6197	0.4563	0.2423	0.1255	0.1353	0.0525	0.4155	0.2519	0.0631	0.0167	0.0358	0.0113	0.0939	0.0567	0.1438	0.071	0.0202	0.0055	0.047	0.026	0.0489	0.033	0.0551	0.0291	0.1145	0.0734	0.5603	0.4712	0.5489	0.4875	0.5295	0.4656	0.5118	0.519	0.3057	0.2462	0.5296	0.4749	0.2153
260.74	0.6797	0.504	0.635	0.5035	0.6645	0.5361	0.6094	0.6	0.3136	0.2291	0.6417	0.4746	0.2473	0.1445	0.1562	0.0604	0.441	0.2774	0.0636	0.0165	0.0348	0.0112	0.0921	0.0575	0.1396	0.069	0.0191	0.0055	0.0463	0.0257	0.0493	0.032	0.0558	0.0326	0.1135	0.0744	0.5815	0.486	0.5694	0.5011	0.5488	0.4843	0.5232	0.5395	0.3259	0.2671	0.5482	0.4898	0.2413
266.533	0.6932	0.5265	0.6459	0.5194	0.6937	0.5628	0.6268	0.6282	0.3525	0.2523	0.6552	0.4958	0.2675	0.1652	0.1757	0.0698	0.4781	0.3061	0.064	0.0165	0.0332	0.011	0.0898	0.0569	0.1361	0.0679	0.0186	0.0055	0.0456	0.0257	0.0485	0.0328	0.0567	0.0418	0.1136	0.0745	0.6041	0.5025	0.5947	0.5117	0.5661	0.5039	0.5304	0.5502	0.347	0.293	0.564	0.5045	0.2593
272.328	0.7057	0.5542	0.6636	0.5396	0.7196	0.5902	0.647	0.6475	0.3919	0.2846	0.6553	0.5236	0.2984	0.1874	0.1963	0.0805	0.5166	0.337	0.0645	0.0164	0.0335	0.011	0.0893	0.0566	0.1265	0.0685	0.0185	0.0054	0.047	0.0257	0.048	0.0318	0.0571	0.0386	0.1127	0.0749	0.6195	0.527	0.6084	0.5312	0.5847	0.527	0.5371	0.566	0.3688	0.3175	0.5731	0.5225	0.2827
278.122	0.7189	0.5799	0.6801	0.548	0.7329	0.6096	0.6598	0.6619	0.43	0.3224	0.6728	0.5508	0.3247	0.21	0.2208	0.0937	0.5566	0.3746	0.0633	0.0164	0.0322	0.0106	0.0899	0.0546	0.1302	0.0681	0.0183	0.0056	0.0461	0.0254	0.0475	0.0326	0.0567	0.041	0.1092	0.0772	0.6363	0.5464	0.6234	0.5438	0.6039	0.5384	0.5394	0.5699	0.3897	0.3404	0.5808	0.5359	0.3082
283.915	0.7099	0.6046	0.6964	0.5656	0.7328	0.6228	0.6708	0.6747	0.4598	0.3504	0.6899	0.5653	0.3484	0.234	0.2446	0.1099	0.5896	0.4054	0.0631	0.0164	0.032	0.0108	0.0872	0.0539	0.1307	0.067	0.0183	0.0054	0.0459	0.0251	0.0463	0.0318	0.0568	0.0414	0.1095	0.0766	0.6439	0.5643	0.6335	0.5578	0.6184	0.5477	0.5392	0.5723	0.4075	0.3563	0.5863	0.5455	0.3357
289.71	0.7166	0.631	0.7052	0.5887	0.7222	0.6325	0.6845	0.6943	0.4854	0.3791	0.7094	0.5819	0.3731	0.254	0.2683	0.1259	0.6167	0.4213	0.0625	0.0161	0.0321	0.0108	0.0872	0.0534	0.1298	0.0662	0.0179	0.0054	0.046	0.0252	0.0468	0.0338	0.0567	0.0392	0.109	0.0763	0.6597	0.5896	0.6448	0.5749	0.6314	0.5628	0.5409	0.585	0.4203	0.3831	0.5902	0.5645	0.3576
295.503	0.7255	0.6361	0.7109	0.6112	0.7166	0.6323	0.695	0.6838	0.5078	0.3891	0.7249	0.5743	0.3996	0.2751	0.2883	0.1457	0.6426	0.4506	0.0632	0.0165	0.0313	0.0105	0.0846	0.0532	0.1246	0.0666	0.0175	0.0053	0.045	0.0256	0.0472	0.0356	0.0571	0.0403	0.1082	0.0787	0.6744	0.6015	0.6537	0.5797	0.6405	0.5671	0.5424	0.5777	0.4359	0.3919	0.5972	0.5642	0.383
301.298	0.7326	0.6649	0.7151	0.6258	0.7162	0.6381	0.7062	0.6853	0.5327	0.4119	0.7321	0.6073	0.4345	0.2887	0.3168	0.1654	0.6573	0.4709	0.0632	0.016	0.0315	0.0107	0.0836	0.054	0.1242	0.0673	0.0174	0.0053	0.0451	0.0257	0.0476	0.0356	0.0566	0.0399	0.1048	0.0775	0.6852	0.6331	0.6628	0.6024	0.6473	0.5862	0.5447	0.5894	0.4496	0.4057	0.6043	0.5816	0.4096
307.092	0.739	0.676	0.7204	0.6355	0.7184	0.6312	0.7154	0.6669	0.5575	0.4236	0.734	0.628	0.4564	0.3109	0.346	0.192	0.6756	0.4924	0.0642	0.0163	0.0306	0.0102	0.0828	0.0532	0.1209	0.0648	0.0171	0.0053	0.0449	0.0253	0.0475	0.036	0.0572	0.0396	0.1031	0.0779	0.6981	0.6495	0.6688	0.6075	0.6534	0.593	0.5486	0.5865	0.4609	0.4203	0.6095	0.5769	0.4291
312.885	0.7426	0.6976	0.7299	0.638	0.7183	0.6373	0.7246	0.6731	0.5817	0.4494	0.7339	0.6518	0.4616	0.3304	0.363	0.2091	0.7048	0.5093	0.0623	0.0161	0.0295	0.0103	0.0821	0.0525	0.1193	0.0637	0.0164	0.0054	0.0436	0.0253	0.0476	0.0358	0.0582	0.0395	0.1016	0.0779	0.708	0.6754	0.6772	0.6245	0.6626	0.6172	0.5548	0.5992	0.4722	0.4323	0.6194	0.585	0.4529
318.68	0.7518	0.7075	0.7367	0.6381	0.7178	0.6424	0.7319	0.6793	0.6101	0.4769	0.7333	0.6669	0.4801	0.3522	0.3917	0.2372	0.7166	0.53	0.0626	0.0158	0.0292	0.0102	0.0809	0.0529	0.117	0.062	0.0165	0.0053	0.0434	0.0251	0.0468	0.0358	0.0577	0.0392	0.1008	0.0769	0.7104	0.6897	0.6832	0.6361	0.6699	0.6353	0.5621	0.6115	0.4814	0.4442	0.628	0.5885	0.473
324.473	0.7615	0.7144	0.7416	0.6342	0.7196	0.6458	0.7403	0.696	0.6418	0.5051	0.7361	0.6787	0.5033	0.3739	0.4204	0.2656	0.7373	0.5433	0.062	0.0156	0.0284	0.01	0.0806	0.0522	0.1147	0.0616	0.0162	0.0052	0.0436	0.0244	0.0471	0.035	0.0573	0.0389	0.0999	0.0772	0.71	0.706	0.6895	0.6499	0.6743	0.6581	0.5697	0.6266	0.4917	0.4541	0.6372	0.5963	0.4933
330.267	0.764	0.7254	0.7411	0.6367	0.7275	0.648	0.7462	0.7132	0.6693	0.5344	0.7357	0.6769	0.5214	0.4006	0.4468	0.2981	0.7502	0.5591	0.063	0.0155	0.0283	0.01	0.0788	0.0521	0.1117	0.0611	0.0159	0.0053	0.0411	0.0238	0.0473	0.0343	0.0574	0.0387	0.0983	0.078	0.7058	0.713	0.6956	0.6631	0.6752	0.672	0.5768	0.6431	0.4993	0.4615	0.6455	0.6034	0.5115
336.062	0.769	0.7281	0.7384	0.6456	0.7325	0.6604	0.7536	0.7305	0.6915	0.5637	0.7383	0.6714	0.543	0.4248	0.4792	0.3263	0.7527	0.5729	0.0621	0.0156	0.028	0.01	0.0785	0.0515	0.1097	0.0611	0.0157	0.0052	0.0411	0.0247	0.0477	0.0344	0.0574	0.0409	0.0978	0.0754	0.7019	0.7012	0.699	0.6707	0.6779	0.6816	0.5834	0.6586	0.5052	0.4698	0.6528	0.6223	0.5313
341.857	0.77	0.7221	0.736	0.6467	0.7346	0.6802	0.7607	0.7419	0.709	0.5962	0.7409	0.6671	0.561	0.4368	0.507	0.3488	0.7554	0.5905	0.0609	0.0155	0.0275	0.0099	0.0766	0.0506	0.1093	0.0597	0.0155	0.0053	0.0408	0.0239	0.0478	0.0349	0.0577	0.0404	0.0969	0.0756	0.6996	0.6789	0.7016	0.6746	0.6804	0.6887	0.5901	0.6698	0.5119	0.4762	0.6602	0.659	0.5509
347.65	0.7712	0.7186	0.7372	0.6487	0.7372	0.684	0.7657	0.7491	0.7232	0.6182	0.7421	0.6744	0.5798	0.4531	0.5296	0.3776	0.7584	0.6007	0.0613	0.0151	0.0275	0.0097	0.0746	0.05	0.108	0.0596	0.015	0.0052	0.0394	0.024	0.048	0.0344	0.0585	0.041	0.0955	0.074	0.6999	0.6641	0.7036	0.6755	0.6842	0.6937	0.5961	0.6741	0.5188	0.4814	0.6645	0.6679	0.5675
353.445	0.7696	0.715	0.7362	0.6489	0.7428	0.7054	0.7698	0.7584	0.7296	0.6274	0.745	0.6741	0.6001	0.4638	0.5455	0.3937	0.7618	0.6625	0.0605	0.0151	0.0275	0.00960001	0.0737	0.0497	0.1061	0.0588	0.0147	0.0052	0.04	0.0234	0.048	0.0341	0.0587	0.0426	0.0949	0.0756	0.6989	0.6546	0.7064	0.6727	0.6881	0.7017	0.6012	0.6855	0.5231	0.4879	0.6709	0.6859	0.5849
359.238	0.7698	0.7083	0.7365	0.6491	0.7479	0.7118	0.7755	0.7631	0.7303	0.6302	0.7502	0.675	0.619	0.4744	0.5733	0.4218	0.7686	0.7044	0.06	0.0151	0.027	0.0097	0.074	0.0487	0.1053	0.0575	0.0144	0.0052	0.0387	0.0236	0.0469	0.0347	0.0572	0.044	0.0931	0.0733	0.6999	0.6482	0.7106	0.6683	0.693	0.7011	0.6065	0.6863	0.528	0.4926	0.6774	0.6895	0.5978
365.033	0.7724	0.7044	0.735	0.6501	0.7544	0.719	0.7798	0.7663	0.7345	0.6287	0.754	0.6738	0.6374	0.4921	0.6043	0.4496	0.7751	0.7326	0.0593	0.0151	0.0268	0.00960001	0.072	0.0483	0.105	0.0572	0.0145	0.0053	0.0396	0.0234	0.048	0.0351	0.0571	0.0439	0.0923	0.0734	0.6978	0.6454	0.7133	0.6682	0.695	0.7009	0.611	0.6873	0.5305	0.4967	0.6841	0.6929	0.6084
370.827	0.7761	0.6982	0.7376	0.6473	0.755	0.7295	0.7854	0.7697	0.7433	0.6236	0.757	0.6734	0.6539	0.5038	0.6256	0.4741	0.7823	0.7402	0.058	0.0148	0.0257	0.0097	0.0718	0.0481	0.1027	0.0569	0.0141	0.0051	0.0397	0.0235	0.0481	0.035	0.0564	0.0453	0.0923	0.0729	0.6999	0.6384	0.7174	0.6619	0.7002	0.6927	0.6165	0.687	0.5343	0.4993	0.6883	0.6932	0.6176
376.622	0.7778	0.7013	0.7403	0.6494	0.7535	0.7322	0.7897	0.7735	0.7534	0.6397	0.7611	0.6782	0.669	0.5156	0.654	0.4964	0.7888	0.7445	0.058	0.0146	0.0259	0.0098	0.0705	0.0477	0.1012	0.0557	0.0137	0.005	0.0386	0.023	0.0486	0.0348	0.0572	0.0455	0.0913	0.0722	0.7022	0.6389	0.7183	0.6644	0.7054	0.6859	0.6203	0.6887	0.5372	0.5018	0.6924	0.695	0.6249
382.415	0.7748	0.7025	0.7377	0.6516	0.7524	0.7383	0.7945	0.7761	0.7615	0.66	0.764	0.6799	0.6803	0.5325	0.6703	0.5123	0.794	0.7463	0.0574	0.0149	0.0256	0.0095	0.069	0.0473	0.098	0.0552	0.0135	0.0051	0.0374	0.023	0.0466	0.0343	0.0556	0.0461	0.0912	0.0723	0.6988	0.6411	0.7222	0.6673	0.7083	0.6775	0.6245	0.6896	0.5387	0.5043	0.6955	0.6969	0.6287
388.21	0.7787	0.7016	0.7401	0.6507	0.7569	0.7383	0.7992	0.7777	0.7673	0.6665	0.7695	0.6809	0.687	0.5476	0.6792	0.5108	0.7986	0.7473	0.0567	0.0142	0.0251	0.00960001	0.0679	0.0467	0.0964	0.0538	0.0129	0.0049	0.0375	0.0228	0.0464	0.0345	0.0567	0.0466	0.0894	0.072	0.7027	0.6396	0.7286	0.6663	0.7163	0.6637	0.6287	0.6895	0.5431	0.5061	0.7011	0.6975	0.6371
394.003	0.7807	0.7051	0.7405	0.6553	0.7593	0.7291	0.8024	0.7789	0.7716	0.6681	0.7724	0.6861	0.6896	0.5665	0.6808	0.5139	0.802	0.7503	0.0565	0.0145	0.0248	0.0094	0.0679	0.0462	0.0947	0.0533	0.0135	0.0051	0.0382	0.0233	0.0463	0.0345	0.0582	0.0462	0.0893	0.0725	0.7018	0.6422	0.728	0.6671	0.7177	0.6576	0.6329	0.6889	0.5444	0.5086	0.704	0.698	0.644
399.798	0.7845	0.7054	0.7439	0.6562	0.7635	0.7227	0.8074	0.7824	0.7751	0.6652	0.777	0.6863	0.6908	0.5922	0.6811	0.5162	0.8057	0.7509	0.0571	0.0144	0.0246	0.0094	0.0667	0.0462	0.0925	0.0532	0.0128	0.0051	0.037	0.0228	0.0459	0.0343	0.0577	0.0462	0.0894	0.0715	0.7055	0.6406	0.7323	0.6685	0.7226	0.6495	0.638	0.6922	0.547	0.5081	0.7081	0.704	0.652
405.592	0.7854	0.7017	0.7437	0.6582	0.7659	0.7163	0.8086	0.785	0.7758	0.666	0.7771	0.6863	0.6899	0.6318	0.6787	0.5226	0.8083	0.7522	0.0561	0.0143	0.0236	0.0094	0.0657	0.0449	0.0906	0.0522	0.0127	0.005	0.0371	0.0225	0.0464	0.0341	0.0595	0.0467	0.0893	0.0716	0.7037	0.64	0.7307	0.6664	0.7236	0.6439	0.6414	0.6903	0.5473	0.5078	0.7083	0.7053	0.6582
411.385	0.7882	0.7018	0.7462	0.6632	0.7707	0.7153	0.8132	0.7851	0.7787	0.6653	0.78	0.691	0.6924	0.6579	0.6801	0.5353	0.8141	0.7543	0.0551	0.0144	0.0241	0.0094	0.0655	0.0454	0.0903	0.0519	0.0124	0.0051	0.0363	0.0229	0.0452	0.0343	0.0568	0.0469	0.0878	0.0719	0.7069	0.6412	0.7343	0.6667	0.7303	0.6391	0.6495	0.6881	0.5497	0.5085	0.715	0.708	0.6668
417.18	0.7879	0.6917	0.7457	0.6564	0.7705	0.6997	0.8151	0.7907	0.7793	0.6594	0.7824	0.6906	0.6946	0.6861	0.6821	0.6011	0.8177	0.7549	0.0553	0.0143	0.024	0.0095	0.0646	0.0446	0.0894	0.0507	0.0124	0.005	0.0365	0.0225	0.0449	0.0327	0.0567	0.0465	0.0874	0.0687	0.7022	0.6341	0.7334	0.6641	0.7303	0.6243	0.6551	0.6919	0.5491	0.5077	0.7175	0.7111	0.6713
422.973	0.7882	0.7018	0.7457	0.6693	0.7702	0.7094	0.8198	0.7911	0.7807	0.6549	0.7868	0.695	0.6946	0.6993	0.6819	0.6297	0.8227	0.757	0.0544	0.014	0.0239	0.0093	0.0639	0.0443	0.0883	0.0503	0.0121	0.0049	0.0353	0.0225	0.0452	0.0332	0.0562	0.0459	0.0846	0.071	0.7015	0.6425	0.7344	0.6705	0.7304	0.6292	0.6608	0.6917	0.548	0.5099	0.7212	0.7124	0.6751
428.768	0.7907	0.6995	0.7471	0.6674	0.7732	0.706	0.8222	0.7932	0.7827	0.653	0.787	0.6956	0.6966	0.7076	0.6837	0.6448	0.8261	0.7581	0.0545	0.0143	0.023	0.0093	0.0616	0.0437	0.087	0.0499	0.0118	0.0049	0.0362	0.0225	0.0447	0.0328	0.0565	0.046	0.0855	0.0691	0.7021	0.6403	0.736	0.6651	0.7322	0.624	0.6664	0.6924	0.5487	0.5091	0.723	0.7158	0.6811
434.562	0.7944	0.6918	0.7517	0.6612	0.7789	0.6951	0.8258	0.7922	0.7841	0.6516	0.7897	0.6961	0.7011	0.7165	0.6892	0.6588	0.8299	0.7582	0.0541	0.014	0.0228	0.0093	0.0612	0.0431	0.086	0.0503	0.0118	0.0049	0.0356	0.0227	0.0452	0.0322	0.0573	0.0453	0.0844	0.0689	0.7079	0.6347	0.741	0.6596	0.7394	0.6151	0.6718	0.692	0.5511	0.5079	0.7269	0.7157	0.6912
440.357	0.7965	0.6993	0.7551	0.6692	0.7803	0.6983	0.8294	0.7933	0.7844	0.6464	0.7925	0.6997	0.7047	0.7196	0.6925	0.6613	0.8342	0.7618	0.0544	0.0142	0.023	0.0093	0.0605	0.0426	0.085	0.0491	0.0116	0.0049	0.0354	0.0226	0.0448	0.0333	0.0568	0.0448	0.0836	0.0694	0.7106	0.639	0.7434	0.6621	0.7422	0.614	0.6759	0.6972	0.5524	0.5081	0.7297	0.7193	0.698
446.15	0.7993	0.6999	0.757	0.6713	0.7835	0.6963	0.8307	0.7971	0.7833	0.6412	0.7919	0.7009	0.7085	0.7218	0.6961	0.6645	0.8377	0.7654	0.0529	0.0138	0.0223	0.00910001	0.0584	0.0414	0.0852	0.0488	0.0117	0.0048	0.0348	0.0224	0.0446	0.0329	0.0571	0.0448	0.0834	0.0681	0.7127	0.6374	0.7425	0.6629	0.7454	0.6133	0.6795	0.7053	0.5566	0.5075	0.7307	0.723	0.7043
451.945	0.8009	0.7017	0.7605	0.6758	0.786	0.7013	0.834	0.7964	0.7813	0.6373	0.7945	0.7005	0.7138	0.7225	0.7011	0.6629	0.842	0.7644	0.0539	0.014	0.0226	0.0092	0.0587	0.0413	0.0833	0.0483	0.0112	0.0049	0.0342	0.0221	0.0438	0.033	0.0561	0.045	0.0818	0.0678	0.7155	0.6398	0.7455	0.6641	0.7498	0.6145	0.6833	0.7052	0.5595	0.5072	0.7342	0.7213	0.7124
457.738	0.8012	0.7056	0.7625	0.6812	0.7871	0.7014	0.8373	0.7997	0.7816	0.6322	0.7964	0.7024	0.717	0.7218	0.7037	0.6573	0.8456	0.7649	0.0531	0.0137	0.0229	0.0092	0.058	0.0408	0.0816	0.0478	0.0112	0.005	0.0343	0.022	0.0439	0.0329	0.0564	0.0447	0.0824	0.0673	0.7155	0.6414	0.7476	0.6643	0.752	0.6135	0.688	0.7073	0.5624	0.5066	0.7363	0.7245	0.7174
463.532	0.8	0.7072	0.7624	0.6839	0.7859	0.7029	0.8399	0.8016	0.7817	0.6292	0.7965	0.7037	0.7173	0.7237	0.7042	0.6578	0.8497	0.7671	0.0517	0.0136	0.0225	0.0089	0.0576	0.0401	0.0811	0.0474	0.011	0.0048	0.0345	0.0224	0.0427	0.0332	0.0566	0.0446	0.0819	0.0671	0.7162	0.6431	0.7481	0.665	0.7533	0.6151	0.6915	0.7109	0.5633	0.5058	0.7394	0.7257	0.7209
469.327	0.8057	0.6976	0.7744	0.6766	0.7923	0.6925	0.8469	0.8017	0.7817	0.6255	0.8015	0.7038	0.7231	0.7232	0.7088	0.6554	0.8526	0.7709	0.0521	0.014	0.0223	0.0092	0.0571	0.04	0.0805	0.0475	0.0109	0.0049	0.0347	0.0223	0.0412	0.0319	0.0556	0.0441	0.0813	0.0672	0.7325	0.6357	0.7618	0.6576	0.7642	0.609	0.6965	0.7087	0.5701	0.5036	0.7482	0.7236	0.7315
475.12	0.8074	0.6989	0.7767	0.6779	0.7928	0.6962	0.8493	0.8035	0.7823	0.6204	0.8028	0.7012	0.7253	0.7267	0.7114	0.6584	0.8564	0.7697	0.0529	0.0138	0.0218	0.0092	0.0568	0.0391	0.0799	0.0467	0.0105	0.0049	0.0345	0.0221	0.0414	0.0325	0.056	0.0443	0.0805	0.0664	0.7323	0.6328	0.7644	0.6588	0.7644	0.6081	0.7004	0.7084	0.5711	0.5072	0.7501	0.725	0.7353
480.915	0.8043	0.7021	0.772	0.6834	0.7883	0.6993	0.8498	0.8024	0.7809	0.6169	0.8022	0.7028	0.7223	0.7293	0.7109	0.6615	0.8607	0.772	0.0512	0.0138	0.0221	0.0092	0.0551	0.0393	0.0791	0.0468	0.0105	0.0049	0.0334	0.0217	0.0417	0.0327	0.0549	0.0453	0.0806	0.0672	0.7254	0.6361	0.7578	0.6597	0.7612	0.6085	0.7032	0.7108	0.5702	0.508	0.7508	0.7284	0.7364
486.708	0.8063	0.706	0.7757	0.6898	0.7902	0.7022	0.8531	0.808	0.7805	0.6128	0.8039	0.7053	0.725	0.7324	0.7146	0.6647	0.8633	0.774	0.0511	0.0136	0.0217	0.0092	0.0537	0.0387	0.0784	0.0461	0.0105	0.005	0.0334	0.022	0.0417	0.0327	0.055	0.0447	0.0788	0.0659	0.7259	0.6363	0.7615	0.6631	0.7639	0.6091	0.7073	0.716	0.573	0.5096	0.7532	0.7338	0.7399
492.503	0.8118	0.7096	0.7827	0.6931	0.797	0.7056	0.8568	0.8112	0.7808	0.6092	0.8057	0.7071	0.7296	0.734	0.7187	0.6651	0.8654	0.7755	0.0503	0.0137	0.0215	0.0093	0.0533	0.0383	0.0776	0.0455	0.0102	0.005	0.033	0.0227	0.0416	0.0325	0.0557	0.044	0.0777	0.0659	0.7345	0.6383	0.7675	0.6644	0.7728	0.6113	0.7101	0.7203	0.5767	0.5123	0.7584	0.7346	0.7482
498.297	0.8127	0.7083	0.7858	0.6947	0.7965	0.7114	0.8588	0.8103	0.7796	0.6049	0.8057	0.7083	0.7306	0.7377	0.7207	0.6693	0.8679	0.777	0.0506	0.0135	0.0218	0.00910001	0.0525	0.0379	0.0777	0.0454	0.01	0.0048	0.0329	0.0215	0.0412	0.032	0.0562	0.0437	0.0785	0.0653	0.7365	0.6369	0.7688	0.6651	0.7725	0.6094	0.7136	0.7216	0.5781	0.5135	0.7586	0.739	0.7502
504.09	0.812	0.7099	0.7858	0.6974	0.7973	0.7136	0.8611	0.8162	0.78	0.6012	0.806	0.7095	0.7319	0.7398	0.7227	0.6714	0.8705	0.7789	0.0516	0.0137	0.0217	0.00910001	0.052	0.0371	0.0762	0.0443	0.0101	0.0049	0.0329	0.0216	0.0416	0.0317	0.0551	0.0436	0.0773	0.065	0.7338	0.6379	0.7701	0.6669	0.7729	0.6125	0.7166	0.7265	0.5791	0.5161	0.7606	0.742	0.7531
509.885	0.8135	0.7063	0.7904	0.696	0.8006	0.7061	0.8637	0.8192	0.7789	0.5956	0.8074	0.7119	0.7348	0.7384	0.7254	0.6714	0.8726	0.7814	0.0507	0.0136	0.0211	0.0092	0.0516	0.0374	0.0757	0.0436	0.01	0.0049	0.0323	0.022	0.0408	0.0317	0.0554	0.042	0.0775	0.0649	0.7386	0.6351	0.7751	0.6657	0.7756	0.6101	0.7197	0.728	0.5809	0.5174	0.7644	0.7442	0.7567
515.678	0.8138	0.7141	0.7924	0.703	0.7997	0.7109	0.8666	0.8225	0.7789	0.5896	0.8086	0.7141	0.7362	0.742	0.7265	0.672	0.8746	0.7819	0.0499	0.0134	0.0214	0.00910001	0.0502	0.037	0.075	0.0439	0.0097	0.005	0.0325	0.0215	0.0409	0.0317	0.0562	0.0434	0.077	0.0642	0.7365	0.6404	0.7751	0.6689	0.776	0.6113	0.7235	0.7298	0.5818	0.5193	0.7657	0.7458	0.7598
521.472	0.8149	0.7122	0.7942	0.7058	0.8015	0.7134	0.8685	0.8205	0.7766	0.5858	0.8091	0.7148	0.7369	0.7447	0.7284	0.6739	0.8768	0.7824	0.0498	0.0135	0.0213	0.009	0.0495	0.0364	0.0739	0.043	0.0099	0.0049	0.0324	0.0219	0.0404	0.0314	0.0567	0.0439	0.0752	0.0646	0.7375	0.6408	0.776	0.6717	0.7779	0.6132	0.7269	0.7287	0.5818	0.5211	0.7678	0.7463	0.7618
527.267	0.8173	0.7178	0.7987	0.7108	0.807	0.7179	0.8713	0.8233	0.7755	0.5822	0.8107	0.7169	0.7411	0.7461	0.7329	0.6738	0.879	0.7838	0.0491	0.0136	0.0213	0.009	0.0487	0.0357	0.0728	0.0433	0.0097	0.0049	0.0321	0.0215	0.0397	0.0318	0.056	0.0435	0.0759	0.0636	0.7403	0.6421	0.7803	0.6723	0.7837	0.6148	0.7295	0.7304	0.586	0.5234	0.772	0.7473	0.7689
533.06	0.8197	0.7183	0.8041	0.7146	0.812	0.7198	0.8735	0.8254	0.7745	0.5803	0.8105	0.7186	0.7483	0.7486	0.7399	0.6764	0.8796	0.7838	0.0496	0.0135	0.0211	0.0088	0.0496	0.0354	0.0717	0.0423	0.0099	0.005	0.0332	0.0211	0.0389	0.0315	0.055	0.044	0.0749	0.0644	0.7487	0.6464	0.7877	0.6771	0.7892	0.6173	0.7326	0.7337	0.5911	0.5258	0.7766	0.7487	0.7773
538.855	0.8208	0.7151	0.8081	0.7129	0.8129	0.714	0.8753	0.826	0.7719	0.5791	0.8132	0.7186	0.7499	0.7446	0.7404	0.6735	0.8828	0.7836	0.05	0.0136	0.0209	0.0089	0.0478	0.0346	0.0724	0.0421	0.0096	0.005	0.0326	0.0217	0.0398	0.0314	0.0551	0.0437	0.0752	0.0642	0.7495	0.6423	0.7893	0.6704	0.7888	0.6144	0.7348	0.7288	0.5915	0.5253	0.779	0.7454	0.7794
544.65	0.8195	0.7168	0.8088	0.7164	0.8124	0.7159	0.8777	0.829	0.7691	0.5764	0.8138	0.7201	0.7505	0.7467	0.7424	0.6766	0.8849	0.784	0.0489	0.0132	0.0208	0.0089	0.0473	0.0342	0.0707	0.0416	0.0095	0.0048	0.032	0.021	0.0396	0.0308	0.0546	0.0425	0.0738	0.0639	0.747	0.6414	0.7877	0.6716	0.7897	0.6144	0.7378	0.7386	0.5929	0.5266	0.7809	0.7518	0.7836
550.443	0.8212	0.7189	0.8127	0.7198	0.8151	0.7197	0.8799	0.8292	0.769	0.5757	0.8141	0.7223	0.7511	0.7487	0.7442	0.6787	0.8866	0.7844	0.0488	0.0129	0.0208	0.0088	0.0469	0.0338	0.0707	0.0408	0.0093	0.0049	0.0322	0.0215	0.0387	0.0312	0.0544	0.0435	0.0729	0.0625	0.7467	0.6442	0.7912	0.6734	0.7914	0.6157	0.7408	0.7375	0.5937	0.5287	0.7831	0.7517	0.7853
556.238	0.821	0.712	0.8143	0.7158	0.8152	0.7144	0.8815	0.8328	0.7659	0.5747	0.8142	0.7229	0.7539	0.7447	0.7465	0.6764	0.8884	0.785	0.0467	0.013	0.0208	0.0089	0.045	0.0343	0.0713	0.0411	0.0093	0.0047	0.0322	0.0212	0.0387	0.0305	0.0548	0.0425	0.0729	0.0627	0.7442	0.6391	0.7931	0.6701	0.7901	0.6137	0.7438	0.7392	0.5941	0.5288	0.785	0.7519	0.7883
562.032	0.8204	0.7124	0.8164	0.7164	0.8152	0.7171	0.8829	0.8311	0.7616	0.5746	0.815	0.7235	0.7519	0.749	0.746	0.6797	0.8904	0.7853	0.0466	0.0132	0.0206	0.0088	0.0455	0.034	0.0705	0.0406	0.0093	0.0047	0.0311	0.0212	0.0386	0.0305	0.0544	0.0433	0.0719	0.0631	0.7454	0.6377	0.791	0.671	0.7896	0.6139	0.7469	0.7375	0.5921	0.5305	0.7849	0.7508	0.788
567.825	0.8225	0.7062	0.8199	0.7134	0.8181	0.7119	0.8846	0.8338	0.7592	0.5743	0.8151	0.7253	0.7574	0.7451	0.7518	0.6765	0.8915	0.7866	0.0479	0.0132	0.0205	0.009	0.0447	0.0332	0.0693	0.0401	0.0092	0.0047	0.0309	0.0213	0.0387	0.0305	0.0537	0.0426	0.0729	0.0626	0.7466	0.6351	0.7927	0.6686	0.794	0.6116	0.7485	0.7413	0.5959	0.5306	0.7872	0.7499	0.7941
573.62	0.8225	0.7087	0.8218	0.7158	0.8208	0.7191	0.8855	0.8357	0.7551	0.5735	0.8149	0.7263	0.7595	0.7491	0.7549	0.6806	0.8925	0.786	0.0467	0.0131	0.0202	0.00870001	0.0444	0.0333	0.0689	0.0394	0.009	0.0048	0.0306	0.0212	0.038	0.0305	0.0533	0.0428	0.0712	0.0615	0.7508	0.6359	0.7934	0.6717	0.7952	0.6137	0.7508	0.7487	0.5979	0.5332	0.7883	0.7558	0.796
579.413	0.8227	0.7096	0.8245	0.7175	0.8179	0.7216	0.8875	0.8353	0.7507	0.5733	0.817	0.7262	0.758	0.7514	0.7553	0.6821	0.8936	0.7861	0.0479	0.013	0.0205	0.0088	0.0449	0.0333	0.0691	0.0395	0.0092	0.005	0.0314	0.0211	0.038	0.0297	0.053	0.0425	0.0708	0.0609	0.753	0.636	0.7941	0.6711	0.7969	0.6134	0.7529	0.7446	0.598	0.5337	0.7918	0.757	0.7992
585.208	0.8214	0.7143	0.8248	0.7222	0.8178	0.7277	0.8894	0.8365	0.7504	0.5734	0.8176	0.728	0.7543	0.7551	0.7544	0.6837	0.8956	0.7856	0.0461	0.0131	0.0201	0.0088	0.0431	0.0331	0.0675	0.0398	0.0091	0.0048	0.0305	0.0215	0.0375	0.0297	0.0529	0.0426	0.0706	0.0604	0.7507	0.64	0.7931	0.6742	0.7951	0.6176	0.7556	0.7462	0.5942	0.5363	0.7926	0.7555	0.797
591.002	0.8222	0.7031	0.8277	0.7189	0.8159	0.7171	0.8905	0.8412	0.7481	0.5727	0.8183	0.7317	0.7538	0.7469	0.7545	0.6778	0.8959	0.7879	0.0467	0.013	0.0199	0.009	0.0429	0.0332	0.0676	0.0397	0.0091	0.0047	0.031	0.0217	0.0368	0.0296	0.0519	0.0398	0.0691	0.0603	0.7493	0.6376	0.7927	0.6688	0.7959	0.6137	0.758	0.7514	0.5942	0.536	0.7923	0.7562	0.7972
596.795	0.826	0.7	0.8331	0.7137	0.8216	0.7188	0.8913	0.8397	0.7439	0.5721	0.8189	0.7293	0.7569	0.7475	0.7566	0.6789	0.8961	0.7867	0.0457	0.0132	0.0199	0.0089	0.0421	0.0331	0.0681	0.0395	0.0087	0.005	0.0304	0.0213	0.0374	0.0299	0.0538	0.0418	0.0681	0.062	0.7554	0.631	0.8003	0.669	0.7976	0.6116	0.76	0.7453	0.597	0.5353	0.7943	0.7536	0.7984
602.59	0.8264	0.7111	0.8374	0.7248	0.8214	0.7275	0.8926	0.8403	0.7413	0.5722	0.8201	0.7325	0.7582	0.7547	0.7572	0.6831	0.8967	0.7865	0.045	0.0128	0.0204	0.00870001	0.0419	0.0325	0.0666	0.0394	0.009	0.0048	0.0305	0.021	0.0368	0.0296	0.0526	0.041	0.0694	0.0603	0.7576	0.642	0.8	0.675	0.7996	0.6183	0.7626	0.7506	0.5974	0.5408	0.7944	0.756	0.8005
608.383	0.8281	0.7144	0.8421	0.728	0.8229	0.7278	0.8939	0.8426	0.7384	0.5728	0.8218	0.7352	0.7618	0.7539	0.7595	0.6807	0.8968	0.7869	0.0457	0.0131	0.02	0.00870001	0.0415	0.0325	0.0662	0.0388	0.0086	0.0047	0.0302	0.0209	0.0369	0.03	0.0533	0.0427	0.0682	0.0599	0.7608	0.6408	0.8044	0.6752	0.8011	0.6176	0.7649	0.7545	0.5993	0.5405	0.797	0.7578	0.8042
614.178	0.8285	0.7171	0.844	0.7319	0.8289	0.7273	0.8952	0.8428	0.7331	0.5733	0.8222	0.7365	0.7665	0.755	0.7639	0.6793	0.8976	0.787	0.0442	0.0132	0.0196	0.0088	0.0412	0.0325	0.0659	0.0384	0.0089	0.0048	0.0295	0.0212	0.0366	0.0297	0.0528	0.0432	0.0677	0.0597	0.761	0.6465	0.8037	0.6742	0.8057	0.6203	0.7666	0.749	0.6039	0.5431	0.7981	0.7501	0.8093
619.972	0.8262	0.7206	0.8455	0.7356	0.826	0.7343	0.8967	0.8441	0.728	0.5739	0.8221	0.7379	0.766	0.7607	0.764	0.6819	0.8984	0.7873	0.0447	0.0129	0.0194	0.0088	0.0411	0.032	0.0655	0.0386	0.0087	0.0048	0.0295	0.0208	0.0373	0.0291	0.0528	0.0427	0.0668	0.0596	0.7592	0.6531	0.8017	0.6799	0.8028	0.627	0.7689	0.7532	0.6026	0.5475	0.7995	0.7526	0.8092
625.767	0.8269	0.7101	0.8499	0.7292	0.8283	0.7254	0.8976	0.8439	0.7239	0.5739	0.8232	0.7358	0.7696	0.7523	0.7679	0.6778	0.8976	0.787	0.0447	0.0129	0.0194	0.0089	0.0421	0.0319	0.0651	0.0387	0.0088	0.0048	0.031	0.0213	0.035	0.0289	0.0503	0.0403	0.067	0.0593	0.7669	0.6417	0.8084	0.6687	0.8067	0.6195	0.7708	0.7514	0.6065	0.5432	0.802	0.7459	0.8135
631.56	0.8286	0.7153	0.8541	0.7347	0.831	0.7326	0.8991	0.846	0.7228	0.5733	0.8246	0.7383	0.7714	0.7579	0.7698	0.6816	0.8985	0.7874	0.0452	0.013	0.0193	0.0086	0.0406	0.0317	0.0643	0.038	0.0086	0.0049	0.0307	0.0208	0.035	0.029	0.0491	0.0413	0.0653	0.0595	0.7687	0.6438	0.8117	0.6708	0.8071	0.6226	0.7715	0.7558	0.6066	0.5466	0.8052	0.751	0.8151
637.353	0.8293	0.717	0.8567	0.7362	0.8278	0.7367	0.9004	0.8453	0.7208	0.5729	0.825	0.7394	0.7699	0.7621	0.7693	0.6845	0.8993	0.7872	0.0428	0.013	0.019	0.0086	0.0396	0.0316	0.0643	0.0379	0.0086	0.0049	0.0289	0.0204	0.0357	0.0286	0.0515	0.0403	0.065	0.0588	0.7672	0.6449	0.8105	0.6723	0.8059	0.6242	0.7746	0.7554	0.6055	0.5479	0.8058	0.7515	0.8142
643.148	0.8307	0.7173	0.8608	0.7386	0.8301	0.7361	0.9013	0.8483	0.7168	0.573	0.825	0.7412	0.7739	0.7632	0.7713	0.6846	0.8996	0.7884	0.0434	0.0126	0.0192	0.00870001	0.0388	0.0317	0.0647	0.038	0.0083	0.0048	0.0283	0.021	0.0352	0.0288	0.0504	0.0413	0.0651	0.0582	0.769	0.6492	0.8115	0.6786	0.8086	0.6281	0.777	0.7601	0.6078	0.5503	0.8058	0.7544	0.8153
648.942	0.8305	0.7193	0.864	0.741	0.8311	0.7375	0.9029	0.8487	0.7153	0.5741	0.826	0.7433	0.7731	0.7654	0.77	0.6852	0.8992	0.789	0.0429	0.0125	0.0193	0.0086	0.0394	0.0315	0.0629	0.0377	0.0083	0.0048	0.0291	0.0206	0.035	0.0285	0.0522	0.0406	0.0646	0.0587	0.7703	0.6517	0.8145	0.6778	0.8064	0.6311	0.7796	0.7623	0.606	0.5526	0.8074	0.7539	0.8132
654.735	0.8349	0.7181	0.869	0.7408	0.8365	0.7398	0.9025	0.8495	0.712	0.574	0.8271	0.7439	0.7847	0.7665	0.7748	0.6853	0.8989	0.7889	0.043	0.0125	0.0188	0.0084	0.039	0.0312	0.0632	0.0368	0.0083	0.0048	0.0295	0.0205	0.0341	0.0279	0.0508	0.0408	0.064	0.0574	0.7781	0.6499	0.821	0.6792	0.8127	0.632	0.7804	0.7656	0.6146	0.5537	0.8082	0.7557	0.8214
660.53	0.8352	0.7253	0.8723	0.7461	0.8353	0.7443	0.9042	0.8513	0.7074	0.5747	0.8284	0.7461	0.7879	0.7697	0.7766	0.6854	0.8997	0.7888	0.0436	0.0124	0.0189	0.00870001	0.0398	0.0309	0.0629	0.0372	0.0084	0.0048	0.0293	0.0204	0.0343	0.0279	0.0504	0.0404	0.0646	0.0576	0.7815	0.6559	0.8242	0.6844	0.8128	0.6364	0.7818	0.7689	0.6158	0.5561	0.8098	0.7581	0.8236
666.323	0.837	0.7153	0.8758	0.7425	0.8389	0.7379	0.9044	0.8535	0.7052	0.5747	0.8296	0.7471	0.7939	0.764	0.7803	0.6818	0.8994	0.7901	0.0433	0.0126	0.0191	0.0088	0.0392	0.0306	0.0627	0.0371	0.0084	0.0048	0.0299	0.0205	0.0335	0.028	0.0493	0.0409	0.0638	0.0581	0.7853	0.6475	0.8287	0.6763	0.8142	0.6307	0.7834	0.769	0.6198	0.5543	0.8108	0.7515	0.8276
672.118	0.8373	0.7224	0.8773	0.7457	0.839	0.7402	0.9062	0.8531	0.7022	0.5749	0.8302	0.7493	0.7948	0.7672	0.78	0.6833	0.9005	0.7899	0.042	0.0124	0.0186	0.0086	0.0379	0.0307	0.0618	0.0362	0.0082	0.0048	0.0289	0.0206	0.0339	0.0281	0.0489	0.0416	0.0633	0.0567	0.7849	0.6541	0.8271	0.678	0.8144	0.6347	0.785	0.768	0.6188	0.5564	0.8127	0.7531	0.8274
677.912	0.8387	0.7209	0.8796	0.7465	0.8401	0.7402	0.9074	0.8546	0.7021	0.5747	0.8313	0.7497	0.7992	0.7679	0.7816	0.6828	0.901	0.7909	0.0429	0.0124	0.0188	0.0085	0.0387	0.0307	0.0621	0.0366	0.0082	0.0048	0.0297	0.0207	0.0333	0.0276	0.0483	0.0397	0.0633	0.0559	0.7867	0.6514	0.8312	0.6784	0.8149	0.6349	0.7884	0.7723	0.6215	0.5572	0.8137	0.7511	0.8286
683.705	0.8365	0.7189	0.8805	0.7468	0.835	0.7374	0.9098	0.8559	0.6991	0.5747	0.8321	0.7517	0.795	0.7652	0.7804	0.6801	0.9024	0.7914	0.0413	0.0126	0.0187	0.0085	0.0375	0.0304	0.0618	0.0365	0.0082	0.0049	0.0285	0.0206	0.0338	0.0275	0.0487	0.0403	0.0635	0.0563	0.7824	0.6499	0.8251	0.6766	0.8138	0.6326	0.7901	0.7692	0.6153	0.5573	0.815	0.7493	0.8256
689.5	0.8424	0.7257	0.8833	0.7502	0.846	0.7436	0.9104	0.856	0.695	0.575	0.8321	0.752	0.8101	0.7711	0.7884	0.6847	0.9013	0.7897	0.0429	0.0124	0.0186	0.0084	0.0377	0.0302	0.0616	0.0365	0.0082	0.0048	0.0289	0.0203	0.0332	0.0273	0.0492	0.0402	0.0625	0.0558	0.787	0.6561	0.8313	0.6807	0.8234	0.6385	0.7881	0.7732	0.6317	0.5602	0.8158	0.751	0.8377
695.293	0.842	0.7281	0.8833	0.7522	0.8442	0.7459	0.9132	0.8568	0.692	0.5753	0.8343	0.7543	0.8058	0.7723	0.7885	0.6854	0.9035	0.7914	0.0414	0.0124	0.0185	0.0085	0.0358	0.0294	0.061	0.036	0.0082	0.0049	0.028	0.0205	0.0342	0.0274	0.0494	0.0401	0.0613	0.0544	0.7838	0.6613	0.8237	0.6839	0.8216	0.6426	0.7913	0.7741	0.6267	0.5625	0.8167	0.7546	0.8357
701.088	0.843	0.7279	0.883	0.7527	0.8505	0.745	0.9146	0.8585	0.685	0.5752	0.8336	0.7549	0.8145	0.771	0.7953	0.6831	0.9026	0.7916	0.0426	0.0124	0.0188	0.0085	0.0371	0.0304	0.0598	0.036	0.008	0.0049	0.029	0.0207	0.0335	0.0272	0.0484	0.0404	0.0613	0.0551	0.7862	0.6547	0.822	0.6801	0.8265	0.6401	0.7905	0.7739	0.639	0.5603	0.8175	0.7486	0.8438
706.882	0.8439	0.7369	0.8871	0.7598	0.8474	0.7507	0.9122	0.8589	0.6843	0.5758	0.8354	0.7584	0.8217	0.7774	0.791	0.686	0.9035	0.7914	0.0418	0.0121	0.0184	0.0085	0.0365	0.0296	0.0612	0.0359	0.0081	0.0048	0.0281	0.02	0.0325	0.0275	0.0486	0.0415	0.0621	0.054	0.7948	0.669	0.8387	0.6899	0.8225	0.6536	0.7962	0.7795	0.6405	0.5679	0.8187	0.7585	0.8425
712.677	0.8423	0.7309	0.888	0.7568	0.8437	0.7451	0.9143	0.8597	0.6805	0.5763	0.835	0.7576	0.8183	0.7736	0.7882	0.6822	0.9035	0.7923	0.0404	0.0122	0.0186	0.0084	0.0362	0.0296	0.0604	0.036	0.0079	0.0047	0.0278	0.0201	0.034	0.0267	0.0506	0.04	0.062	0.0554	0.7917	0.6617	0.8345	0.6844	0.8199	0.6471	0.7986	0.7784	0.6314	0.5637	0.8198	0.7519	0.8386
718.47	0.8431	0.7316	0.8885	0.7574	0.8452	0.746	0.9151	0.8591	0.6757	0.5765	0.8341	0.7588	0.8209	0.7743	0.7908	0.6834	0.9033	0.7915	0.0413	0.0123	0.0183	0.00830001	0.0355	0.0296	0.0596	0.0354	0.0081	0.0047	0.0281	0.0206	0.0331	0.0266	0.0483	0.0406	0.0599	0.0533	0.7914	0.6619	0.834	0.6819	0.8224	0.6484	0.798	0.7742	0.6341	0.5656	0.8194	0.7497	0.8405
724.263	0.843	0.7289	0.89	0.7573	0.8461	0.7431	0.9159	0.8602	0.6735	0.5759	0.8349	0.76	0.824	0.7731	0.7927	0.6808	0.9034	0.7916	0.0409	0.012	0.0184	0.0085	0.0353	0.0294	0.0595	0.0355	0.0079	0.0047	0.028	0.0206	0.0325	0.0266	0.0474	0.0402	0.0599	0.0543	0.7935	0.6594	0.835	0.6792	0.8234	0.6464	0.7996	0.7785	0.6341	0.5647	0.8205	0.7482	0.8422
730.058	0.8439	0.7369	0.8916	0.7615	0.8464	0.751	0.917	0.8602	0.6704	0.5764	0.8364	0.7609	0.8253	0.7801	0.7916	0.6868	0.9041	0.7914	0.0414	0.0122	0.0184	0.0086	0.0349	0.0286	0.0586	0.0344	0.0078	0.0047	0.0278	0.0199	0.0327	0.0263	0.047	0.0398	0.0599	0.0532	0.7943	0.6698	0.8375	0.6855	0.8221	0.6543	0.8004	0.7811	0.633	0.5698	0.8216	0.7557	0.8433
735.852	0.8435	0.7335	0.8919	0.7606	0.8472	0.751	0.918	0.8598	0.6651	0.5755	0.8373	0.761	0.8261	0.7798	0.7929	0.6869	0.9048	0.7916	0.0401	0.0119	0.0179	0.0082	0.0352	0.0285	0.0576	0.0343	0.0076	0.0047	0.0275	0.0202	0.0326	0.0264	0.0482	0.0398	0.0586	0.0523	0.7943	0.6683	0.8352	0.683	0.8228	0.6537	0.8021	0.7806	0.6346	0.57	0.8226	0.7554	0.8443
741.645	0.8449	0.7262	0.8927	0.7597	0.8469	0.7491	0.9188	0.8613	0.6633	0.5751	0.8371	0.7617	0.8284	0.7789	0.7936	0.6867	0.9041	0.7928	0.0399	0.0118	0.0184	0.0084	0.0351	0.0284	0.0597	0.0345	0.0078	0.0046	0.0281	0.02	0.0326	0.0259	0.0469	0.0373	0.0587	0.0527	0.7936	0.6582	0.8381	0.6786	0.8239	0.6498	0.8039	0.7837	0.6344	0.5695	0.8225	0.7503	0.8447
747.44	0.8455	0.7252	0.8945	0.7585	0.8472	0.746	0.9184	0.8615	0.6589	0.5746	0.8378	0.7619	0.8325	0.777	0.794	0.683	0.9037	0.7929	0.0403	0.0119	0.0182	0.00830001	0.0346	0.0287	0.0589	0.0349	0.0077	0.0046	0.0278	0.0198	0.0315	0.0259	0.0464	0.0379	0.0579	0.0531	0.7971	0.6577	0.8429	0.6784	0.8243	0.6482	0.8042	0.7805	0.6369	0.5677	0.8229	0.7475	0.8469
753.233	0.846	0.7336	0.8948	0.763	0.8475	0.7479	0.9199	0.862	0.6521	0.5753	0.8387	0.7647	0.8337	0.78	0.7954	0.6829	0.9048	0.7935	0.0403	0.0118	0.0178	0.0084	0.0346	0.028	0.0578	0.0342	0.0076	0.0047	0.0274	0.0196	0.0316	0.0257	0.0458	0.0393	0.057	0.0524	0.7978	0.6651	0.8412	0.6806	0.8255	0.6536	0.8056	0.7786	0.64	0.5697	0.824	0.7506	0.8481
759.028	0.8458	0.7397	0.8964	0.7654	0.8467	0.7548	0.9206	0.8625	0.6454	0.5753	0.8391	0.7656	0.8354	0.7839	0.7965	0.6849	0.9057	0.7926	0.0403	0.012	0.0178	0.0082	0.0346	0.0281	0.0578	0.0344	0.0075	0.0048	0.0272	0.0197	0.0315	0.0257	0.0465	0.0383	0.0575	0.0525	0.7979	0.6741	0.8424	0.6852	0.8249	0.6644	0.8079	0.7843	0.6372	0.5744	0.8243	0.7559	0.8481
764.822	0.8471	0.7349	0.8964	0.7646	0.8499	0.753	0.9201	0.8626	0.6398	0.5758	0.8393	0.7657	0.8416	0.7806	0.799	0.686	0.9051	0.7931	0.0401	0.0119	0.0181	0.00830001	0.0348	0.0282	0.0592	0.0341	0.0074	0.0048	0.0274	0.0197	0.0309	0.0257	0.0448	0.0384	0.0571	0.0518	0.7997	0.6676	0.8469	0.6789	0.8264	0.6615	0.8079	0.7791	0.6442	0.5744	0.8239	0.7496	0.8522
770.615	0.8478	0.7417	0.8977	0.7666	0.8495	0.7582	0.9209	0.8631	0.6377	0.5764	0.84	0.7686	0.8416	0.7867	0.7974	0.6873	0.9052	0.793	0.0399	0.0119	0.0181	0.0084	0.0345	0.028	0.0582	0.0342	0.0075	0.0048	0.0278	0.0198	0.031	0.0255	0.0441	0.0376	0.0582	0.051	0.8002	0.6778	0.8478	0.6865	0.8262	0.6684	0.8103	0.7884	0.6436	0.577	0.8247	0.7576	0.8519
776.41	0.8464	0.7406	0.8981	0.7688	0.8479	0.7539	0.922	0.8649	0.6312	0.576	0.8392	0.7703	0.8394	0.7815	0.7969	0.6835	0.905	0.795	0.039	0.0117	0.0174	0.0085	0.0342	0.0279	0.0572	0.0342	0.0075	0.0047	0.0273	0.0195	0.0308	0.0256	0.0453	0.0379	0.0575	0.0521	0.8016	0.6685	0.8467	0.6798	0.8261	0.6636	0.8122	0.7874	0.6381	0.5752	0.8252	0.753	0.8502
782.203	0.8485	0.7303	0.898	0.7646	0.851	0.7484	0.9227	0.8644	0.625	0.5763	0.8398	0.7693	0.8466	0.7808	0.8006	0.6862	0.9052	0.7941	0.0398	0.0119	0.0176	0.00830001	0.0338	0.0278	0.0571	0.0341	0.0076	0.0047	0.028	0.02	0.0305	0.0251	0.0433	0.0372	0.0557	0.0509	0.8007	0.6606	0.8481	0.6781	0.8269	0.657	0.8113	0.7897	0.6466	0.5732	0.826	0.7496	0.8554
787.998	0.8486	0.7295	0.8998	0.7659	0.8509	0.7502	0.9237	0.8658	0.621	0.5756	0.842	0.7688	0.85	0.7839	0.8012	0.6854	0.9066	0.7934	0.0401	0.0118	0.0175	0.0084	0.0336	0.0277	0.0559	0.0338	0.0074	0.0049	0.0282	0.0196	0.0305	0.0248	0.0433	0.0367	0.0542	0.0513	0.8026	0.6563	0.8494	0.6771	0.8277	0.6594	0.8119	0.7878	0.6502	0.5738	0.8265	0.7496	0.8578
793.792	0.8496	0.7352	0.9002	0.7674	0.8499	0.7542	0.9245	0.8636	0.6207	0.575	0.8412	0.7692	0.8508	0.7882	0.8024	0.6893	0.9068	0.7919	0.0391	0.0116	0.0178	0.0082	0.034	0.0273	0.056	0.0327	0.0075	0.0047	0.0267	0.0194	0.0306	0.0251	0.0448	0.0364	0.0555	0.05	0.8035	0.6654	0.851	0.6799	0.8286	0.6634	0.8141	0.7883	0.6507	0.5772	0.8274	0.7514	0.8583
799.587	0.8502	0.7259	0.901	0.7637	0.8511	0.7495	0.9244	0.8649	0.6184	0.5745	0.8422	0.7691	0.8558	0.7835	0.8036	0.6857	0.9061	0.7923	0.039	0.012	0.0176	0.0082	0.0338	0.0273	0.0563	0.0334	0.0073	0.0048	0.0273	0.0198	0.031	0.0247	0.0436	0.0368	0.0552	0.0508	0.8041	0.6512	0.8537	0.6727	0.83	0.6538	0.8136	0.7885	0.6559	0.5733	0.8274	0.744	0.8615
805.38	0.8498	0.7337	0.9032	0.7662	0.8497	0.7556	0.9278	0.8651	0.617	0.5739	0.844	0.7701	0.8512	0.7895	0.8024	0.6902	0.9083	0.7915	0.0389	0.0117	0.0173	0.00830001	0.0321	0.0274	0.0561	0.0335	0.0074	0.0049	0.0269	0.0192	0.0308	0.0246	0.0447	0.0393	0.0542	0.05	0.8044	0.6586	0.8513	0.677	0.8274	0.6617	0.8173	0.7856	0.6481	0.5766	0.8295	0.7498	0.8599
811.173	0.8504	0.7273	0.9036	0.7654	0.8511	0.748	0.9288	0.8661	0.6155	0.5746	0.8435	0.7701	0.8524	0.7822	0.8056	0.6843	0.908	0.7931	0.0389	0.0117	0.0176	0.00830001	0.0325	0.0271	0.0561	0.0337	0.0072	0.0049	0.0268	0.0198	0.0306	0.0247	0.0437	0.0392	0.0553	0.0504	0.805	0.6506	0.8511	0.671	0.8287	0.6544	0.8177	0.7869	0.6509	0.573	0.8296	0.7412	0.8616
816.968	0.8511	0.7399	0.9033	0.7708	0.8514	0.7594	0.9284	0.8663	0.6178	0.5744	0.8433	0.7728	0.8536	0.7891	0.8046	0.6873	0.9076	0.7926	0.0386	0.0119	0.0172	0.0086	0.032	0.027	0.056	0.034	0.0072	0.005	0.027	0.0192	0.03	0.0244	0.0434	0.0395	0.0548	0.0494	0.8049	0.6655	0.852	0.682	0.8283	0.668	0.8193	0.7928	0.654	0.5791	0.8288	0.7548	0.8616
822.762	0.8511	0.7413	0.9047	0.7718	0.8517	0.7583	0.9293	0.8665	0.6164	0.5747	0.8439	0.7723	0.854	0.7877	0.8051	0.6874	0.908	0.7926	0.0378	0.0118	0.0172	0.0082	0.0322	0.0266	0.0556	0.0332	0.0071	0.0048	0.0269	0.0189	0.0302	0.0247	0.0433	0.0407	0.0545	0.0492	0.806	0.6703	0.8519	0.6844	0.8283	0.6729	0.8199	0.7902	0.6536	0.5816	0.8291	0.7585	0.863
828.557	0.8509	0.738	0.9049	0.7697	0.8521	0.7547	0.9302	0.867	0.6145	0.5753	0.8439	0.7723	0.8541	0.7883	0.8051	0.689	0.908	0.7928	0.0377	0.0118	0.0171	0.0082	0.0313	0.0262	0.0549	0.0332	0.0071	0.0047	0.0269	0.0188	0.0305	0.0242	0.0425	0.0402	0.0526	0.0493	0.8077	0.6667	0.8515	0.6775	0.8276	0.6683	0.8204	0.7895	0.6528	0.5804	0.8294	0.7517	0.8638
834.35	0.8507	0.7337	0.9052	0.7688	0.8494	0.749	0.9312	0.8663	0.6132	0.5742	0.8439	0.7723	0.8477	0.7864	0.8032	0.6877	0.9079	0.7928	0.0393	0.0117	0.0173	0.00830001	0.0311	0.0266	0.0548	0.0332	0.007	0.0048	0.0267	0.019	0.03	0.0242	0.0438	0.0388	0.0542	0.05	0.8055	0.6607	0.8515	0.6739	0.8271	0.6631	0.8209	0.7892	0.6451	0.5785	0.8296	0.7476	0.8609
840.145	0.8543	0.7424	0.9049	0.7726	0.8559	0.7558	0.9309	0.867	0.6125	0.5746	0.8445	0.7747	0.8613	0.7894	0.808	0.6877	0.9073	0.7921	0.0374	0.0114	0.0175	0.00830001	0.0307	0.0269	0.0554	0.0337	0.007	0.0047	0.0264	0.0193	0.0299	0.0238	0.0432	0.0399	0.0541	0.0491	0.805	0.6658	0.8541	0.6772	0.8333	0.6687	0.8202	0.7938	0.6628	0.5799	0.8291	0.7535	0.87
845.942	0.8549	0.7445	0.9051	0.7745	0.8582	0.7598	0.9321	0.8671	0.6103	0.5746	0.8447	0.7761	0.8655	0.7917	0.8136	0.6878	0.9068	0.7923	0.0385	0.0115	0.0172	0.00830001	0.0304	0.0261	0.0547	0.0331	0.0073	0.0048	0.0265	0.0187	0.0301	0.0242	0.0439	0.0399	0.0531	0.0493	0.8041	0.6724	0.8508	0.6805	0.8373	0.6765	0.8195	0.7947	0.6722	0.5834	0.8295	0.758	0.8738
851.735	0.8554	0.7424	0.9049	0.7739	0.8586	0.7595	0.9325	0.8675	0.61	0.5745	0.8445	0.7753	0.8663	0.791	0.8145	0.6896	0.9068	0.7929	0.0382	0.0117	0.0177	0.0082	0.0304	0.0264	0.0549	0.033	0.0072	0.0049	0.0269	0.0194	0.0301	0.0241	0.0428	0.0395	0.0534	0.0487	0.8037	0.6673	0.8513	0.682	0.8375	0.6767	0.8191	0.7904	0.677	0.5839	0.8299	0.7587	0.8759
857.53	0.8536	0.746	0.9056	0.7761	0.8536	0.7609	0.9311	0.8681	0.6074	0.5756	0.845	0.7763	0.8625	0.7917	0.8079	0.6892	0.9068	0.7926	0.0385	0.0118	0.017	0.00830001	0.0306	0.026	0.0544	0.0327	0.0067	0.0048	0.0261	0.0191	0.0298	0.0238	0.0426	0.0398	0.0536	0.0482	0.8092	0.6739	0.8578	0.6828	0.8316	0.6802	0.8226	0.7939	0.6649	0.5852	0.8293	0.7621	0.8695
863.323	0.8536	0.7479	0.9066	0.7765	0.8533	0.7606	0.9334	0.8683	0.607	0.575	0.8463	0.7772	0.8606	0.7921	0.8094	0.6884	0.9085	0.7922	0.037	0.0114	0.0169	0.0082	0.0301	0.0254	0.0535	0.032	0.0068	0.0048	0.0249	0.0189	0.0298	0.0237	0.0431	0.0392	0.0517	0.0482	0.8066	0.6773	0.854	0.6809	0.8314	0.6802	0.824	0.7941	0.6639	0.5849	0.8306	0.7604	0.869
869.118	0.854	0.7459	0.9067	0.7763	0.8525	0.7615	0.9333	0.8676	0.6086	0.5748	0.8459	0.7774	0.8609	0.7935	0.8091	0.6904	0.9079	0.7924	0.0379	0.0117	0.0168	0.0082	0.0295	0.0254	0.0547	0.0321	0.0068	0.0048	0.0258	0.0184	0.029	0.0233	0.042	0.0393	0.0517	0.0482	0.8072	0.6767	0.8552	0.6821	0.8328	0.6818	0.8236	0.7934	0.6646	0.5868	0.8295	0.7638	0.8696
874.912	0.8545	0.7425	0.9066	0.7782	0.8554	0.752	0.9323	0.8692	0.6082	0.5746	0.8456	0.7783	0.8684	0.786	0.8103	0.6835	0.9071	0.7934	0.0368	0.0113	0.0168	0.0082	0.0302	0.0256	0.0534	0.0327	0.0069	0.0047	0.0261	0.0188	0.029	0.0229	0.0407	0.0387	0.0517	0.0484	0.8099	0.664	0.8594	0.6748	0.8349	0.6715	0.8234	0.8004	0.6732	0.5827	0.8285	0.7495	0.8733
880.705	0.8548	0.7388	0.9063	0.7756	0.8549	0.7568	0.9322	0.8686	0.6085	0.574	0.8453	0.7771	0.8681	0.7913	0.8093	0.6889	0.9062	0.7926	0.0387	0.0117	0.0167	0.0084	0.0304	0.0259	0.053	0.0323	0.0071	0.005	0.0261	0.0191	0.0288	0.0235	0.0404	0.039	0.0522	0.0484	0.81	0.6619	0.8601	0.6749	0.8334	0.6709	0.8235	0.7931	0.6752	0.5826	0.8288	0.7523	0.8733
886.5	0.8548	0.7444	0.9064	0.7783	0.8539	0.7577	0.9333	0.8686	0.6102	0.5738	0.8457	0.7787	0.8672	0.7931	0.8104	0.6897	0.9064	0.7916	0.0369	0.0114	0.0166	0.0082	0.0293	0.0254	0.0529	0.032	0.0067	0.0046	0.0258	0.0189	0.029	0.023	0.0416	0.0388	0.0514	0.047	0.8111	0.6678	0.8609	0.6797	0.832	0.6753	0.8248	0.7993	0.6699	0.5851	0.8299	0.7612	0.8718
892.293	0.8551	0.7451	0.9075	0.7797	0.8541	0.7558	0.9346	0.8692	0.6091	0.5737	0.8468	0.7803	0.8659	0.7914	0.811	0.6893	0.9071	0.7919	0.0369	0.0116	0.0167	0.0081	0.0293	0.0247	0.0531	0.0317	0.0067	0.0047	0.0255	0.0189	0.0288	0.0231	0.0408	0.0391	0.0509	0.0477	0.8103	0.665	0.8597	0.6742	0.8333	0.676	0.8258	0.7961	0.6693	0.5854	0.8305	0.7594	0.8728
898.088	0.8554	0.7443	0.9077	0.7785	0.8543	0.7597	0.9362	0.8696	0.6086	0.5734	0.847	0.7796	0.867	0.7962	0.8106	0.6901	0.9075	0.7899	0.0365	0.0113	0.0166	0.0082	0.0288	0.0251	0.0525	0.032	0.0067	0.0048	0.0248	0.0189	0.0287	0.0226	0.041	0.0382	0.0504	0.0474	0.8083	0.6686	0.8594	0.682	0.8339	0.6823	0.8265	0.8019	0.6711	0.5873	0.83	0.7635	0.8742
903.882	0.8557	0.7415	0.9075	0.7786	0.8546	0.7532	0.9354	0.8704	0.607	0.5729	0.8469	0.7802	0.869	0.7911	0.8098	0.6879	0.907	0.7911	0.0377	0.0113	0.0168	0.0082	0.0288	0.025	0.0528	0.0321	0.0067	0.0048	0.0257	0.0189	0.0282	0.0231	0.0405	0.0388	0.0512	0.0477	0.8089	0.6611	0.859	0.6742	0.8356	0.6749	0.826	0.8021	0.6736	0.5853	0.8295	0.7558	0.8756
909.677	0.8564	0.7445	0.9087	0.7815	0.8552	0.7556	0.9375	0.8702	0.6056	0.5735	0.8483	0.7809	0.8701	0.7933	0.8124	0.6876	0.9083	0.7904	0.0365	0.0112	0.0163	0.0081	0.029	0.025	0.0514	0.0322	0.0067	0.0049	0.0253	0.0186	0.0283	0.0226	0.04	0.038	0.0498	0.0474	0.8081	0.6651	0.8608	0.6788	0.8344	0.6779	0.8276	0.8092	0.6729	0.5858	0.8314	0.7583	0.8753
915.47	0.8569	0.7444	0.9084	0.7813	0.8565	0.7577	0.9363	0.8706	0.6046	0.5733	0.8482	0.7805	0.8727	0.7947	0.8137	0.6897	0.9077	0.7902	0.0378	0.0115	0.0163	0.0082	0.0286	0.0246	0.052	0.0315	0.0065	0.0047	0.0259	0.0187	0.0282	0.0227	0.0384	0.0382	0.0502	0.0466	0.8092	0.6638	0.8627	0.6767	0.8359	0.6784	0.827	0.8011	0.6798	0.587	0.8304	0.7578	0.8786
921.263	0.8571	0.7445	0.9102	0.7801	0.8564	0.7592	0.9383	0.8708	0.6027	0.5736	0.8495	0.7809	0.8718	0.7956	0.8132	0.6889	0.9093	0.789	0.036	0.0114	0.0161	0.00830001	0.0282	0.0249	0.0518	0.031	0.0065	0.0048	0.0245	0.0192	0.0282	0.0222	0.0404	0.0378	0.0494	0.0467	0.8097	0.6638	0.8638	0.677	0.8351	0.6773	0.8292	0.801	0.6789	0.5859	0.8323	0.761	0.8776
927.058	0.8571	0.7476	0.9099	0.7823	0.8573	0.7629	0.938	0.8716	0.6038	0.5734	0.849	0.782	0.8731	0.7976	0.8136	0.6909	0.9084	0.7881	0.0369	0.0114	0.0162	0.0081	0.0283	0.0248	0.051	0.0312	0.0066	0.0048	0.0256	0.0187	0.0279	0.0224	0.0393	0.038	0.0494	0.0464	0.8114	0.6699	0.8637	0.6785	0.8362	0.685	0.8293	0.8032	0.6829	0.5895	0.8314	0.7658	0.8786
932.852	0.8584	0.7502	0.9097	0.7854	0.8587	0.766	0.9383	0.8715	0.6038	0.5733	0.849	0.7827	0.8761	0.8008	0.8154	0.6939	0.9082	0.7882	0.0374	0.0114	0.0164	0.0081	0.0277	0.0247	0.0511	0.0307	0.0065	0.0047	0.0258	0.0183	0.0275	0.0221	0.0376	0.0375	0.0497	0.0467	0.8101	0.6692	0.8646	0.6866	0.8381	0.6895	0.8296	0.8054	0.69	0.5921	0.8313	0.7751	0.8828
938.647	0.8589	0.7446	0.9117	0.7824	0.8596	0.7601	0.9423	0.8721	0.6027	0.5734	0.8508	0.7811	0.876	0.7952	0.8178	0.6907	0.9099	0.7881	0.0358	0.0112	0.016	0.0081	0.0266	0.0242	0.0511	0.0311	0.0065	0.0048	0.0247	0.0186	0.0281	0.0223	0.0408	0.0383	0.0479	0.0467	0.8069	0.6596	0.8614	0.6745	0.8393	0.6795	0.831	0.8	0.6898	0.5882	0.8341	0.7643	0.8847
944.44	0.8595	0.7479	0.9115	0.784	0.8612	0.7603	0.9424	0.8714	0.6028	0.5735	0.8497	0.7834	0.878	0.7962	0.8194	0.6898	0.91	0.7863	0.0366	0.0111	0.0163	0.0082	0.0271	0.0237	0.0509	0.0309	0.0065	0.0048	0.0247	0.0181	0.0281	0.0224	0.0387	0.0383	0.0481	0.0467	0.8093	0.6701	0.8605	0.6783	0.8389	0.685	0.8311	0.8014	0.6974	0.5907	0.8334	0.7698	0.8865
950.235	0.8602	0.7466	0.911	0.7831	0.8627	0.7582	0.942	0.8721	0.6022	0.5729	0.8492	0.7825	0.8808	0.7962	0.8211	0.6892	0.9085	0.7869	0.0367	0.0109	0.016	0.00830001	0.0268	0.0241	0.0507	0.0314	0.0067	0.0048	0.0256	0.0183	0.0272	0.0218	0.0375	0.0372	0.0492	0.0461	0.8107	0.6596	0.8624	0.6702	0.8422	0.6796	0.8308	0.8033	0.7044	0.5889	0.8324	0.7615	0.8891
956.028	0.859	0.7453	0.9115	0.7836	0.8606	0.7591	0.943	0.8721	0.6016	0.573	0.85	0.7831	0.8762	0.7987	0.8193	0.6902	0.9098	0.7855	0.0356	0.0112	0.016	0.0081	0.0272	0.0241	0.0501	0.0312	0.0065	0.0048	0.025	0.0184	0.0273	0.0217	0.0379	0.0375	0.048	0.0458	0.8133	0.6617	0.864	0.6794	0.8389	0.6826	0.8336	0.8069	0.6967	0.5894	0.8341	0.7688	0.8844
961.822	0.8595	0.7477	0.9098	0.7861	0.8603	0.762	0.9406	0.8723	0.6025	0.5737	0.8499	0.784	0.8786	0.8015	0.8184	0.6935	0.9093	0.7839	0.0365	0.0112	0.0161	0.0081	0.0266	0.0237	0.0501	0.0312	0.0064	0.0048	0.0249	0.0185	0.0272	0.0217	0.0377	0.0373	0.0481	0.0466	0.8104	0.6654	0.8663	0.6773	0.8391	0.6896	0.8327	0.8032	0.7032	0.593	0.8337	0.7719	0.885
967.617	0.8592	0.7426	0.9113	0.7824	0.858	0.7522	0.942	0.8725	0.6033	0.5722	0.8506	0.782	0.8757	0.7936	0.816	0.6884	0.91	0.7839	0.0356	0.0113	0.0159	0.0082	0.0269	0.0237	0.0509	0.0306	0.0062	0.0049	0.0249	0.0188	0.027	0.0217	0.0387	0.0383	0.0477	0.0464	0.8116	0.6546	0.8659	0.672	0.8368	0.676	0.8344	0.7997	0.6995	0.5852	0.834	0.7582	0.882
973.41	0.8589	0.7484	0.9112	0.7867	0.857	0.7612	0.9434	0.8724	0.6021	0.5718	0.8504	0.7836	0.8734	0.7998	0.8154	0.6923	0.9093	0.7825	0.0356	0.0113	0.0159	0.0081	0.0261	0.0233	0.0492	0.0305	0.0063	0.0049	0.0248	0.0182	0.0274	0.0221	0.0378	0.0381	0.047	0.046	0.8115	0.663	0.8655	0.6729	0.8371	0.6851	0.8361	0.8003	0.6975	0.589	0.8351	0.7649	0.8816
979.205	0.8587	0.7491	0.9118	0.7866	0.857	0.7598	0.9438	0.8734	0.6021	0.5726	0.8513	0.7844	0.8737	0.8004	0.8156	0.6922	0.9099	0.7814	0.0349	0.011	0.0159	0.008	0.0264	0.0234	0.0497	0.0305	0.0064	0.0048	0.0244	0.0184	0.0272	0.0216	0.038	0.0372	0.0472	0.0453	0.8103	0.6658	0.8666	0.6757	0.8368	0.6887	0.8364	0.8042	0.7003	0.5912	0.8348	0.7654	0.8825
984.998	0.8591	0.7493	0.9104	0.7882	0.8573	0.7596	0.9431	0.8727	0.6028	0.5727	0.8508	0.7852	0.8754	0.7977	0.8167	0.6919	0.9096	0.7806	0.0345	0.0115	0.016	0.0082	0.0259	0.0235	0.0499	0.0308	0.0061	0.0049	0.024	0.0183	0.027	0.0219	0.037	0.0378	0.0479	0.0462	0.807	0.6636	0.8654	0.6735	0.8382	0.6855	0.8355	0.8032	0.7053	0.5921	0.8341	0.7667	0.8832
990.792	0.8595	0.7458	0.9112	0.7853	0.8576	0.7562	0.9433	0.873	0.6015	0.5731	0.851	0.7841	0.8764	0.7943	0.8175	0.6881	0.9096	0.7813	0.0359	0.011	0.0157	0.0081	0.0259	0.0234	0.0489	0.0311	0.0063	0.0049	0.0251	0.0178	0.0267	0.0215	0.0365	0.0371	0.047	0.0458	0.8101	0.6594	0.8661	0.6697	0.8382	0.6804	0.8366	0.8085	0.7006	0.5894	0.8352	0.7551	0.8838
996.587	0.8598	0.7489	0.911	0.7875	0.8574	0.7641	0.9432	0.8726	0.6017	0.5722	0.8513	0.7835	0.876	0.8011	0.8171	0.6932	0.909	0.7788	0.0351	0.011	0.0157	0.0081	0.0251	0.0227	0.0488	0.0306	0.0063	0.005	0.0243	0.0182	0.0268	0.0215	0.0383	0.0373	0.0474	0.0449	0.8118	0.6659	0.8676	0.6736	0.8376	0.6902	0.836	0.8028	0.6984	0.5938	0.8347	0.7662	0.8825
1002.38	0.8599	0.747	0.9104	0.7856	0.8568	0.7578	0.9423	0.8729	0.6026	0.5725	0.8504	0.784	0.8768	0.796	0.8168	0.689	0.9081	0.7782	0.0348	0.0111	0.0154	0.0081	0.0254	0.0234	0.0489	0.0306	0.0063	0.0049	0.0244	0.0183	0.0267	0.021	0.0365	0.0369	0.0467	0.0454	0.8129	0.6574	0.8683	0.6666	0.838	0.68	0.8352	0.8051	0.699	0.5894	0.8334	0.7522	0.8832
1008.17	0.8603	0.7494	0.9115	0.7875	0.8566	0.7624	0.9435	0.8727	0.6029	0.5723	0.8508	0.7847	0.8764	0.7983	0.816	0.6923	0.9081	0.7776	0.0348	0.011	0.0156	0.0081	0.0255	0.0231	0.0491	0.0304	0.006	0.0049	0.0241	0.0178	0.0265	0.0212	0.0367	0.037	0.0476	0.0451	0.8133	0.6623	0.8681	0.6726	0.838	0.6852	0.8352	0.806	0.6995	0.5919	0.833	0.7599	0.8829
1013.97	0.8606	0.7481	0.9124	0.7853	0.8573	0.7635	0.9447	0.8725	0.6009	0.5705	0.8509	0.7843	0.8774	0.8022	0.8173	0.6945	0.9078	0.7719	0.0342	0.0111	0.0153	0.0079	0.0247	0.0229	0.0488	0.0302	0.0061	0.0048	0.0241	0.0177	0.0263	0.0211	0.0363	0.0365	0.046	0.0458	0.8127	0.6632	0.8668	0.669	0.8379	0.6879	0.836	0.8009	0.7032	0.5929	0.8336	0.7568	0.8842
1019.76	0.8638	0.752	0.9148	0.788	0.8578	0.7673	0.9463	0.8731	0.5999	0.5712	0.8521	0.7854	0.8762	0.8065	0.8181	0.6963	0.9084	0.7734	0.0349	0.0112	0.0154	0.008	0.0248	0.0228	0.0474	0.0298	0.0062	0.0049	0.0239	0.0174	0.0265	0.0208	0.0365	0.0365	0.0462	0.0443	0.8129	0.6707	0.8669	0.6791	0.8391	0.698	0.8368	0.8062	0.7058	0.5967	0.8342	0.7699	0.8848
1025.57	0.8607	0.7514	0.9122	0.7894	0.8581	0.7631	0.9438	0.8744	0.6012	0.5708	0.851	0.7855	0.8792	0.8035	0.8181	0.6948	0.9072	0.772	0.0349	0.011	0.0155	0.0081	0.0248	0.0224	0.0478	0.0302	0.0062	0.0049	0.0239	0.0177	0.0261	0.0214	0.036	0.0364	0.0463	0.0441	0.8147	0.6628	0.8685	0.6741	0.839	0.6944	0.8347	0.8039	0.7115	0.5967	0.8323	0.7645	0.8863
1031.36	0.8602	0.7503	0.9115	0.7883	0.858	0.7584	0.9437	0.8732	0.6025	0.5706	0.8496	0.7851	0.8784	0.8008	0.8175	0.6924	0.9067	0.7702	0.0347	0.0108	0.015	0.008	0.0243	0.0219	0.0487	0.0301	0.006	0.0049	0.0238	0.0177	0.0256	0.0212	0.0349	0.037	0.0462	0.0439	0.8141	0.6652	0.8678	0.6684	0.8385	0.6907	0.8346	0.7994	0.7081	0.5953	0.8327	0.7554	0.8856
1037.15	0.8602	0.7518	0.9101	0.7895	0.8567	0.763	0.9422	0.8721	0.6048	0.5721	0.85	0.7857	0.8773	0.805	0.8163	0.695	0.9063	0.7657	0.0344	0.011	0.0152	0.0081	0.0239	0.0222	0.0475	0.0294	0.0058	0.005	0.0242	0.0174	0.0259	0.021	0.0359	0.036	0.0469	0.0445	0.8143	0.6805	0.8684	0.6739	0.8376	0.6994	0.8333	0.8008	0.7085	0.5987	0.8318	0.7672	0.8858
1042.95	0.8607	0.7541	0.9117	0.792	0.8569	0.7624	0.9434	0.8729	0.6042	0.5712	0.8512	0.7868	0.877	0.8021	0.8165	0.6918	0.9069	0.7676	0.0346	0.0111	0.0155	0.0081	0.0237	0.0223	0.0482	0.03	0.0059	0.005	0.0247	0.0177	0.0256	0.0208	0.0363	0.0357	0.0477	0.0442	0.8147	0.6767	0.8688	0.6758	0.8386	0.6988	0.8349	0.8017	0.7066	0.5985	0.833	0.7653	0.8861
1048.74	0.861	0.7533	0.9122	0.7899	0.8577	0.761	0.9438	0.8729	0.6046	0.5711	0.8521	0.7861	0.8792	0.8024	0.8175	0.6937	0.9078	0.7675	0.0345	0.011	0.0153	0.0081	0.0234	0.0224	0.0485	0.0299	0.006	0.005	0.024	0.0176	0.0258	0.0205	0.0355	0.0355	0.0465	0.0447	0.814	0.667	0.8689	0.6671	0.8386	0.6925	0.8355	0.7971	0.7123	0.5958	0.8328	0.7573	0.8875
1054.54	0.8615	0.756	0.9138	0.7919	0.8577	0.7644	0.9457	0.8728	0.6026	0.5725	0.852	0.7863	0.8789	0.8056	0.8187	0.6942	0.9082	0.7658	0.034	0.0109	0.0153	0.008	0.0236	0.0223	0.0469	0.0293	0.0059	0.0049	0.0237	0.0173	0.026	0.0208	0.0365	0.0361	0.0472	0.0441	0.8158	0.6714	0.8687	0.6731	0.8377	0.6989	0.837	0.7989	0.7052	0.5988	0.8345	0.7687	0.8866
1060.33	0.862	0.7579	0.9149	0.7957	0.8578	0.7682	0.9472	0.873	0.6003	0.5723	0.8531	0.7879	0.8779	0.807	0.8189	0.6962	0.909	0.7636	0.0336	0.011	0.015	0.0081	0.0234	0.0219	0.0476	0.0294	0.0059	0.005	0.0236	0.0172	0.0259	0.0208	0.0358	0.0362	0.0452	0.0432	0.8131	0.6822	0.8685	0.684	0.8385	0.7063	0.8382	0.8062	0.702	0.6032	0.8353	0.7776	0.8869
1066.12	0.8618	0.7548	0.9145	0.7928	0.8582	0.7697	0.9463	0.873	0.6006	0.5719	0.8518	0.7873	0.8794	0.807	0.8193	0.6953	0.9081	0.7618	0.0339	0.011	0.0149	0.0081	0.0228	0.0222	0.0461	0.0301	0.0059	0.0049	0.0235	0.0175	0.0253	0.0206	0.0345	0.0358	0.0448	0.0439	0.8156	0.681	0.8704	0.6777	0.8395	0.7046	0.8383	0.8004	0.7101	0.6018	0.8333	0.7733	0.8877
1071.92	0.863	0.7559	0.914	0.7955	0.86	0.7668	0.9447	0.8736	0.6015	0.5713	0.8517	0.7883	0.8819	0.8053	0.8201	0.6938	0.907	0.7594	0.0336	0.011	0.0153	0.008	0.0236	0.0219	0.0475	0.0297	0.006	0.0049	0.0237	0.0173	0.0256	0.0207	0.0341	0.0356	0.0462	0.0438	0.8158	0.6732	0.8708	0.6751	0.8414	0.699	0.8359	0.8001	0.7197	0.6006	0.8325	0.7701	0.8904
1077.71	0.862	0.755	0.9132	0.7926	0.8582	0.7668	0.9453	0.8735	0.6021	0.5721	0.8511	0.7873	0.88	0.8041	0.8188	0.6933	0.9064	0.7606	0.034	0.0109	0.0152	0.008	0.0235	0.0217	0.0469	0.0295	0.0059	0.0049	0.0235	0.0173	0.0255	0.0209	0.0344	0.0353	0.0455	0.0429	0.8163	0.6677	0.8705	0.6714	0.8396	0.6987	0.8364	0.801	0.717	0.599	0.8332	0.7674	0.8895
1083.51	0.8623	0.7545	0.9151	0.7922	0.8571	0.7665	0.9473	0.8727	0.6027	0.5724	0.8524	0.7863	0.8779	0.8059	0.8176	0.6928	0.9081	0.7573	0.0335	0.0108	0.0149	0.0079	0.0231	0.0215	0.0451	0.0293	0.0058	0.0048	0.0236	0.0168	0.0254	0.0205	0.034	0.035	0.045	0.0428	0.8143	0.6719	0.8704	0.676	0.8392	0.7004	0.8391	0.8045	0.7115	0.5998	0.8353	0.7697	0.8885
1089.3	0.8629	0.7558	0.9148	0.7948	0.8567	0.7634	0.9468	0.8732	0.6025	0.5711	0.852	0.7877	0.8782	0.8048	0.8176	0.6885	0.9075	0.7579	0.0345	0.0106	0.0148	0.008	0.0229	0.0217	0.047	0.0294	0.0058	0.005	0.0239	0.017	0.0251	0.0202	0.0351	0.035	0.0469	0.0434	0.8154	0.6694	0.8702	0.6721	0.8389	0.6969	0.8395	0.8087	0.7086	0.5981	0.835	0.7636	0.8884
1095.09	0.8635	0.7535	0.916	0.7942	0.8575	0.7655	0.9474	0.872	0.6018	0.5708	0.8531	0.7862	0.8786	0.8073	0.819	0.6922	0.9082	0.7551	0.0333	0.011	0.0147	0.0082	0.0228	0.0217	0.0445	0.029	0.0058	0.0051	0.0241	0.0168	0.0253	0.0204	0.0344	0.035	0.046	0.0429	0.814	0.677	0.8705	0.6817	0.8399	0.7043	0.8401	0.8076	0.7138	0.6021	0.8349	0.7775	0.8899
1100.89	0.8631	0.7549	0.9146	0.7931	0.8574	0.7594	0.9456	0.8739	0.6023	0.5716	0.852	0.7865	0.8802	0.8033	0.8193	0.6916	0.9068	0.7547	0.0331	0.011	0.0149	0.008	0.0222	0.0215	0.047	0.0291	0.0055	0.005	0.024	0.0171	0.0253	0.0202	0.0346	0.0339	0.0454	0.0439	0.8171	0.6664	0.8716	0.6701	0.8407	0.6963	0.8385	0.8015	0.7156	0.5983	0.8332	0.7661	0.8905
1106.68	0.8634	0.7539	0.9154	0.7965	0.8566	0.7653	0.9459	0.8738	0.6031	0.5709	0.8523	0.7881	0.8791	0.8076	0.8188	0.6931	0.9073	0.7502	0.0339	0.0107	0.0148	0.0079	0.0228	0.0213	0.0457	0.0292	0.0057	0.005	0.0233	0.0168	0.0249	0.0204	0.0345	0.0349	0.0463	0.043	0.8174	0.6813	0.8705	0.6801	0.8409	0.7102	0.8388	0.8076	0.7143	0.6048	0.8335	0.7785	0.8901
1112.47	0.8634	0.7526	0.9153	0.7933	0.8557	0.7603	0.9466	0.8742	0.603	0.5701	0.8525	0.7876	0.8795	0.8044	0.8175	0.6903	0.9071	0.7514	0.0331	0.0107	0.0149	0.0079	0.0221	0.0209	0.046	0.0286	0.006	0.005	0.0232	0.0167	0.025	0.0202	0.0343	0.0348	0.045	0.0429	0.8184	0.6661	0.8714	0.6709	0.8402	0.6977	0.8387	0.8025	0.7153	0.5984	0.833	0.7664	0.8909
1118.27	0.8641	0.7522	0.9176	0.7941	0.8567	0.7684	0.9478	0.8733	0.6004	0.57	0.8535	0.7874	0.8792	0.8095	0.8182	0.6947	0.9081	0.7475	0.0325	0.0105	0.0147	0.0079	0.0222	0.0213	0.0446	0.0291	0.0058	0.0048	0.0231	0.0168	0.0249	0.0199	0.0341	0.0341	0.0449	0.0428	0.8197	0.6783	0.8707	0.6775	0.8404	0.7099	0.8396	0.8068	0.7129	0.604	0.8341	0.7778	0.8902
1124.06	0.8641	0.7545	0.9169	0.7971	0.8569	0.7665	0.947	0.8734	0.6011	0.5712	0.8526	0.7876	0.8808	0.8081	0.8186	0.6944	0.9073	0.7474	0.0331	0.0108	0.0148	0.0081	0.0221	0.021	0.0462	0.0291	0.0056	0.005	0.0235	0.0166	0.025	0.0198	0.0337	0.0343	0.0463	0.0424	0.8204	0.6753	0.8715	0.677	0.8406	0.7049	0.8387	0.8052	0.7183	0.604	0.833	0.778	0.8915
1129.86	0.8639	0.7501	0.9166	0.7911	0.8546	0.767	0.9482	0.8743	0.6006	0.5698	0.8517	0.7865	0.8774	0.8089	0.8181	0.6941	0.9071	0.7458	0.0326	0.0107	0.0147	0.008	0.0218	0.021	0.0441	0.0292	0.0057	0.0051	0.0231	0.0171	0.0247	0.0199	0.0342	0.0339	0.0451	0.0428	0.8188	0.6601	0.8709	0.6671	0.8393	0.7	0.841	0.7982	0.7102	0.599	0.8346	0.7682	0.8899
1135.65	0.8632	0.752	0.9153	0.7934	0.8563	0.7696	0.9468	0.8746	0.6019	0.5711	0.8512	0.7873	0.8796	0.8098	0.8184	0.6953	0.9066	0.7425	0.0331	0.0107	0.0144	0.0079	0.0216	0.0209	0.0437	0.0291	0.0057	0.0049	0.0234	0.0168	0.0247	0.0197	0.0331	0.0345	0.0452	0.0425	0.8179	0.6634	0.871	0.6695	0.8403	0.7031	0.8401	0.8	0.7186	0.6006	0.833	0.7738	0.8909
1141.44	0.864	0.7512	0.9173	0.7956	0.8567	0.7726	0.9487	0.8737	0.6002	0.5697	0.853	0.7867	0.8788	0.8134	0.8194	0.699	0.9071	0.7375	0.0317	0.0107	0.0145	0.0081	0.0216	0.021	0.0448	0.0286	0.0057	0.0051	0.0227	0.0165	0.0247	0.0196	0.0341	0.0339	0.0445	0.0427	0.8185	0.6773	0.8704	0.6846	0.8413	0.7168	0.841	0.8068	0.7157	0.609	0.8341	0.7903	0.8913
1147.24	0.8647	0.7487	0.9171	0.7946	0.86	0.7679	0.9475	0.8743	0.6009	0.5698	0.8537	0.7869	0.8853	0.8103	0.8221	0.6952	0.9074	0.738	0.0322	0.0108	0.0146	0.008	0.0214	0.021	0.0442	0.0292	0.0058	0.0048	0.023	0.0165	0.0246	0.0198	0.0335	0.0347	0.0444	0.0427	0.8181	0.6727	0.8714	0.676	0.8449	0.7081	0.8388	0.8046	0.73	0.6039	0.8336	0.7801	0.8957
1153.03	0.8661	0.751	0.9195	0.7965	0.8604	0.7684	0.9501	0.8743	0.6001	0.5697	0.8544	0.7878	0.8842	0.8127	0.8224	0.6969	0.909	0.7346	0.0334	0.0108	0.0142	0.008	0.0213	0.0209	0.0442	0.0285	0.0056	0.0049	0.0227	0.0168	0.0246	0.0199	0.0349	0.0342	0.0438	0.0427	0.8207	0.682	0.8714	0.6806	0.8451	0.7144	0.8414	0.805	0.7268	0.6086	0.8352	0.7873	0.8959
1158.83	0.8649	0.7535	0.9156	0.7964	0.8606	0.7646	0.9448	0.8745	0.6002	0.5699	0.8517	0.7873	0.8856	0.8107	0.8223	0.6938	0.9059	0.739	0.0322	0.0107	0.014	0.0079	0.0204	0.0207	0.044	0.0287	0.0057	0.0048	0.0228	0.0167	0.0242	0.0194	0.0339	0.0344	0.0441	0.0426	0.8249	0.6643	0.8728	0.6721	0.8445	0.7049	0.8373	0.8131	0.7363	0.6028	0.8307	0.7762	0.8967
1164.62	0.8644	0.7501	0.9159	0.7951	0.8586	0.7634	0.9436	0.8743	0.6017	0.5698	0.8516	0.7867	0.8839	0.8092	0.8194	0.6949	0.9054	0.7355	0.0336	0.0108	0.0147	0.008	0.0215	0.0211	0.0434	0.0289	0.0057	0.0049	0.0227	0.0168	0.0244	0.0197	0.0332	0.0345	0.0441	0.0427	0.8258	0.6692	0.8714	0.6737	0.8432	0.708	0.8371	0.8056	0.7353	0.6045	0.8316	0.7743	0.8961
1170.42	0.8654	0.7508	0.919	0.7957	0.8574	0.7642	0.9476	0.8742	0.6022	0.5692	0.8531	0.7863	0.8819	0.8134	0.819	0.6969	0.9069	0.7319	0.032	0.0109	0.0143	0.0081	0.0208	0.021	0.043	0.0286	0.0057	0.0049	0.0225	0.0167	0.0243	0.0195	0.034	0.0345	0.0445	0.042	0.822	0.6714	0.8723	0.6783	0.8414	0.7111	0.8414	0.8067	0.7282	0.6047	0.8353	0.7822	0.8948
1176.21	0.8653	0.7509	0.918	0.7986	0.8592	0.7675	0.9457	0.8744	0.6033	0.5688	0.853	0.7878	0.8848	0.8136	0.8199	0.6963	0.9067	0.7284	0.0319	0.0107	0.0143	0.008	0.0205	0.0202	0.0439	0.0285	0.0056	0.0049	0.0225	0.0165	0.0242	0.0194	0.0334	0.0341	0.0436	0.0413	0.825	0.6734	0.8738	0.6794	0.8437	0.7158	0.8398	0.8088	0.7337	0.6075	0.8331	0.7877	0.8954
1182	0.8674	0.7514	0.9204	0.8002	0.8588	0.763	0.9485	0.8739	0.6021	0.5688	0.8547	0.7869	0.8837	0.8111	0.8195	0.6947	0.9081	0.728	0.0309	0.0107	0.0142	0.008	0.0207	0.0204	0.0423	0.0285	0.0056	0.0049	0.0227	0.0165	0.0244	0.0198	0.0336	0.0338	0.0436	0.0419	0.8243	0.6668	0.8736	0.6736	0.8447	0.7072	0.8413	0.807	0.7319	0.6043	0.8343	0.781	0.8967
1187.8	0.8669	0.749	0.919	0.7985	0.8588	0.7676	0.9459	0.873	0.6023	0.5694	0.853	0.7865	0.8848	0.8123	0.8185	0.6941	0.9068	0.7241	0.0314	0.0106	0.0142	0.008	0.0201	0.0203	0.0427	0.0285	0.0056	0.0048	0.0238	0.0162	0.0242	0.0192	0.0334	0.0343	0.0453	0.0414	0.8262	0.6748	0.874	0.677	0.8447	0.7144	0.8387	0.808	0.7381	0.6077	0.8327	0.7854	0.8974
1193.59	0.8671	0.7486	0.9202	0.7981	0.8591	0.7699	0.9468	0.8734	0.6023	0.5687	0.854	0.7863	0.884	0.812	0.8187	0.6937	0.9073	0.7227	0.0316	0.0107	0.0139	0.008	0.0201	0.0198	0.043	0.0285	0.0054	0.0047	0.023	0.0164	0.0239	0.0194	0.0321	0.0334	0.0447	0.0427	0.826	0.673	0.8742	0.6739	0.8439	0.7127	0.8402	0.8068	0.7343	0.6044	0.834	0.7837	0.8977
1199.39	0.8669	0.749	0.9191	0.8008	0.8597	0.7707	0.9448	0.8743	0.6034	0.57	0.8523	0.7876	0.8873	0.8131	0.819	0.6953	0.9057	0.7212	0.0317	0.0107	0.0143	0.0079	0.0196	0.02	0.0417	0.0283	0.0056	0.0049	0.0235	0.0165	0.0237	0.0193	0.0317	0.0336	0.0467	0.0427	0.8248	0.6767	0.8737	0.6768	0.8455	0.7152	0.837	0.8094	0.745	0.6043	0.8321	0.7875	0.8994
1205.18	0.8685	0.7472	0.9232	0.7994	0.8612	0.7705	0.9509	0.8734	0.6031	0.5688	0.8566	0.7876	0.8868	0.8137	0.8217	0.6954	0.911	0.7169	0.031	0.0109	0.0143	0.0079	0.0204	0.02	0.0425	0.0286	0.0054	0.0049	0.0223	0.0165	0.0241	0.0193	0.0342	0.0335	0.0439	0.043	0.8231	0.6765	0.8745	0.6774	0.8469	0.7178	0.8444	0.8084	0.7388	0.6037	0.8389	0.7871	0.9
1210.97	0.8694	0.7516	0.9245	0.8043	0.8617	0.7693	0.9512	0.8738	0.6026	0.5698	0.8559	0.7889	0.887	0.8145	0.8216	0.6972	0.9106	0.7174	0.0319	0.0105	0.014	0.008	0.0197	0.0198	0.0416	0.0284	0.0055	0.0048	0.0228	0.0164	0.0242	0.0193	0.0334	0.0339	0.0445	0.0434	0.8255	0.6774	0.8746	0.6824	0.849	0.7189	0.8447	0.8103	0.7411	0.6043	0.8376	0.7943	0.9012
1216.77	0.8695	0.7443	0.9244	0.7957	0.8636	0.7647	0.9523	0.8735	0.601	0.5697	0.8563	0.7859	0.8877	0.8132	0.8241	0.6951	0.9113	0.7163	0.0312	0.0104	0.014	0.0079	0.0197	0.0199	0.0428	0.0282	0.0057	0.0047	0.0225	0.0161	0.0241	0.019	0.0342	0.033	0.0432	0.0423	0.8265	0.6558	0.8752	0.6661	0.8498	0.7059	0.8454	0.8015	0.7406	0.5953	0.8377	0.7764	0.9012
1222.56	0.8698	0.7436	0.9254	0.7975	0.863	0.7655	0.9524	0.8746	0.6005	0.5688	0.8566	0.7862	0.8887	0.8143	0.8238	0.694	0.9111	0.7121	0.0306	0.0105	0.014	0.0079	0.0193	0.0198	0.0411	0.028	0.0055	0.0047	0.0232	0.0162	0.024	0.0189	0.0332	0.0327	0.0441	0.0427	0.8245	0.6567	0.8751	0.667	0.8509	0.7082	0.8444	0.8044	0.7451	0.5948	0.8365	0.7763	0.9022
1228.36	0.8684	0.7444	0.9231	0.7986	0.8605	0.754	0.9491	0.8737	0.6006	0.5688	0.8542	0.7869	0.8858	0.8097	0.8198	0.6918	0.9095	0.7111	0.0312	0.0105	0.0139	0.008	0.0199	0.0195	0.0426	0.0282	0.0054	0.0048	0.0222	0.0162	0.0236	0.019	0.033	0.0332	0.0436	0.0428	0.8301	0.6519	0.8762	0.6563	0.8477	0.697	0.8429	0.7977	0.7423	0.5927	0.8341	0.7618	0.9001
1234.15	0.8678	0.7422	0.9218	0.7982	0.8595	0.7566	0.9474	0.873	0.603	0.5694	0.8532	0.7853	0.8852	0.8114	0.8188	0.692	0.9081	0.7079	0.0318	0.0105	0.014	0.008	0.0198	0.0195	0.0413	0.0278	0.0055	0.0048	0.0224	0.0162	0.0233	0.0189	0.032	0.0334	0.0434	0.0427	0.8312	0.6555	0.8757	0.6624	0.8467	0.7026	0.8408	0.801	0.7414	0.5962	0.8336	0.7669	0.8997
1239.94	0.8684	0.7434	0.9228	0.8005	0.8598	0.7627	0.9484	0.873	0.6048	0.5698	0.8537	0.7856	0.8858	0.8142	0.819	0.6943	0.9085	0.7071	0.0308	0.0105	0.0138	0.008	0.0194	0.0197	0.0422	0.0281	0.0054	0.0048	0.0223	0.0163	0.0234	0.0189	0.0321	0.033	0.0426	0.0416	0.8303	0.6613	0.8754	0.668	0.8472	0.711	0.8419	0.805	0.7426	0.6003	0.8345	0.7713	0.9011
1245.74	0.8681	0.7411	0.9221	0.7975	0.8594	0.7591	0.9478	0.8734	0.6055	0.5692	0.8523	0.7846	0.8859	0.8101	0.818	0.6907	0.9074	0.7068	0.0309	0.0107	0.0137	0.008	0.0195	0.0195	0.0417	0.0278	0.0057	0.0048	0.0226	0.0163	0.0233	0.0189	0.0324	0.0324	0.0426	0.0416	0.8297	0.6486	0.8752	0.6552	0.8474	0.7005	0.842	0.7976	0.7446	0.5969	0.8338	0.7582	0.9014
1251.53	0.8691	0.7415	0.9232	0.7998	0.8588	0.7635	0.9498	0.8716	0.6052	0.5683	0.8533	0.7844	0.8842	0.8135	0.8181	0.694	0.9084	0.7003	0.0304	0.0105	0.0135	0.008	0.0193	0.0196	0.0409	0.0276	0.0054	0.0048	0.022	0.016	0.0235	0.0186	0.0321	0.0322	0.0435	0.041	0.8285	0.6581	0.8754	0.6624	0.847	0.7093	0.8442	0.7998	0.7385	0.5994	0.8353	0.7666	0.9023
[truncated: 95 more columns]

## Sheet: MG1655
Min	MG1655NoneRDM20(i)	MG1655NoneRDM19(ii)	MG1655NoneRDM13(iii)	MG1655iodoRDM20(i)	MG1655iodoRDM19(ii)	MG1655iodoRDM13(iii)	MG1655nitroRDM20(i)	MG1655nitroRDM19(ii)	MG1655nitroRDM13(iii)	MG1655NoneRDM20(i)	MG1655NoneRDM19(ii)	MG1655NoneRDM13(iii)	MG1655iodoRDM20(i)	MG1655iodoRDM19(ii)	MG1655iodoRDM13(iii)	MG1655nitroRDM20(i)	MG1655nitroRDM19(ii)	MG1655nitroRDM13(iii)	MG1655NoneRDM20(i)	MG1655NoneRDM19(ii)	MG1655NoneRDM13(iii)	MG1655iodoRDM20(i)	MG1655iodoRDM19(ii)	MG1655iodoRDM13(iii)	MG1655nitroRDM20(i)	MG1655nitroRDM19(ii)	MG1655nitroRDM13(iii)	MG1655NoneRDM20(i)	MG1655NoneRDM19(ii)	MG1655NoneRDM13(iii)	MG1655iodoRDM20(i)	MG1655iodoRDM19(ii)	MG1655iodoRDM13(iii)	MG1655nitroRDM20(i)	MG1655nitroRDM19(ii)	MG1655nitroRDM13(iii)
0	0.0311	0.0213	0.0338	0.006	0.0017	0.0036	0.0018	0.0027	0.00120001	0.0161	0.015	0.0134	0.0164	0.00870001	0.0123	0.00910001	0.0069	0.0034	0.0136	0.0194	0.0374	0.0247	0	0.00489999	0.000799999	0.00319999	0.0097	0.0757	0.017	0.0242	0	0	0.00389999	0.00850001	0.042	0.0037
5.49167	0.0299	0.018	0.0271	0.0045	0.0012	0.0012	0.000500008	0.00150001	0.000700012	0.0086	0.0147	0.01	0.0152	0.00690001	0.0125	0.0082	0.00569999	0.00319999	0.0116	0.00850001	0.0404	0.00300001	0.00210001	0.00119999	0.00029999	0.0042	0.0026	0.0551	0.012	0.0178	0.000599995	0.00220001	0.00649999	0.0069	0.0061	0.0055
10.9833	0.0279	0.0165	0.0191	0.00250001	0.0018	0.000799999	0.0009	0.0011	0.000200003	0.0056	0.011	0.00619999	0.0102	0.0067	0.00960001	0.00700001	0.00649999	0.0042	0.00490001	0.0037	0.00819999	0	0.0046	0.00109999	0	0	0.0016	0.0535	0.0053	0.0113	0.000400007	0.000699997	0	0.0052	0.0029	0.001
16.475	0.0245	0.0143	0.015	0.0014	0.000799999	0.000299998	0.000200003	0.000699997	0.000200003	0.0038	0.00569999	0.00340001	0.0061	0.0084	0.00470001	0.00570001	0.0035	0.0018	0.00480001	0.00150001	0.00479999	0.000400007	0.0064	0.00119999	0.0019	0.000599995	0	0.0186	0.00279999	0.0068	0.0015	0.00120001	0.000299998	0.0017	0.000699997	0
21.975	0.0242	0.0128	0.0124	0.000399999	0.000600003	0.000100002	0.000500008	0.00140001	0.000100002	0.00339999	0.0024	0.0021	0.0036	0.0067	0.00210001	0.0037	0.0018	0.000499994	0.0018	0	0.00269999	0.000400007	0.0053	0.000599995	0.0015	0.000799999	0.000200003	0	0.000399992	0.0045	0.0024	0.0027	0.000299998	0	0	0.000100002
27.4667	0.0223	0.0114	0.0103	0.000399999	0.000600003	0	0.000400007	0.000699997	0.000700012	0.000299998	9.99942e-05	0.000399999	0.0013	0.0041	0.0009	0.00140001	0.00109999	0	0.00250001	0.000100002	0.00139999	0.0028	0.009	0.0018	0.00409999	0.00319999	0.000300005	0.0325	0	0.0033	0.00470001	0.00410001	0.00659999	0.001	0.0011	0.000100002
32.96	0.0203	0.0103	0.0089	0.000300005	0.000500001	0	0.000500008	0.0011	0	0.0016	0	0.000399999	0.0015	0.0027	0.000600003	0.000700012	0.000799999	0.000100002	0	0.00230001	0.000499994	0.0055	0.0113	0.000999987	0.0052	0.00459999	0.000200003	0.000300005	0.000799999	0.0018	0.007	0.00680001	0.00209999	0.00230001	0.0025	0
38.4517	0.019	0.00839999	0.008	0.000399999	0.000399999	0.000199996	0.0011	0.000799999	0	0.00179999	0.000399999	0.000500001	0.0013	0.0014	0.000800006	0.000300005	0.000499994	0.000399992	0.0017	0.0063	9.99868e-05	0.0069	0.012	0.00109999	0.00659999	0.00639999	0	0.0119	0.00409999	0.001	0.00920001	0.00910001	0.0016	0.0045	0.0043	0.000400007
43.9433	0.0171	0.00759999	0.00729999	0.000600003	0.000500001	0.000600003	0.000800014	0.0009	0.000300005	0.000899993	0.000399999	0	0.0012	0.000799999	0.000600003	0.000300005	0.000199988	0.000199988	0.00250001	0.00920001	0	0.0105	0.0155	0.000499994	0.00919999	0.00839999	0.000100002	0.0024	0.00469999	0.000399992	0.0125	0.0117	0.0024	0.0072	0.0063	0.000799999
49.435	0.015	0.007	0.0055	0.000200003	0.000200003	0.001	0.00060001	0.001	0.00060001	0.0016	0.0012	0.000699997	0.0011	0.000399999	0.000399999	0.000400007	0.000399992	0.000199988	0.00590001	0.0135	0	0.0134	0.0179	0	0.013	0.0117	0.000599995	0.0055	0.00819999	0	0.0161	0.0157	0.0043	0.0115	0.01	0.00130001
54.9267	0.0119	0.00639999	0.0045	0.000200003	0	0.0011	0.000500008	0.000200003	0.000400007	0.0022	0.0025	0.0009	0.0017	0.000399999	0.000500001	0.000300005	0.000399992	0.000399992	0.00950001	0.0174	0.00029999	0.0178	0.0223	9.99868e-05	0.0176	0.015	0.000500008	0.0079	0.0118	0	0.0204	0.0195	0.0034	0.0154	0.0128	0.00210001
60.4183	0.0096	0.0059	0.0035	0.000100002	0	0.0011	0.000200003	0.000400007	0.000400007	0.0028	0.0035	0.000699997	0.0019	0.000500001	0.000399999	0.000200003	0	0.000199988	0.0146	0.0222	0.000899985	0.0238	0.0295	0.00189999	0.0228	0.0198	0.000699997	0.0121	0.0166	0.000300005	0.0263	0.0247	0.00399999	0.0203	0.0164	0.002
65.9117	0.0078	0.005	0.00319999	0.000399999	0.000100002	0.0013	0.00060001	0.000799999	0.000500008	0.0014	0.00189999	0.000399999	0.000600003	0.000200003	0.000200003	0.000100002	0.000100002	0.000199988	0.0212	0.0287	0.0015	0.0293	0.0342	0.0016	0.0292	0.024	0.00130001	0.0173	0.0217	0.000399992	0.0313	0.0297	0.00479999	0.0263	0.0207	0.002
71.4033	0.0072	0.00489999	0.00309999	0.000500001	0.000100002	0.0014	0.000500008	0.000500008	0.000300005	0.0013	0.00189999	0.000299998	0.000200003	0.000200003	0.000300005	0.000300005	0.000100002	0.00029999	0.0287	0.0358	0.0026	0.0369	0.0416	0.00229999	0.0358	0.0286	0.00120001	0.0238	0.0282	0.000799999	0.0392	0.0372	0.00829999	0.0335	0.0261	0.00210001
76.895	0.0064	0.0044	0.0027	0.000500001	0.000299998	0.0016	0.00060001	0.000500008	0.000200003	0.000600003	0.0013	0.000399999	0	0.000399999	0.000300005	0.000300005	0.000499994	0.000599995	0.0369	0.0446	0.00379999	0.045	0.0495	0.00309999	0.0436	0.0344	0.00139999	0.0314	0.0358	0.0019	0.0469	0.043	0.0068	0.0406	0.031	0.0025
82.3867	0.005	0.00409999	0.000799999	0.000100002	0	0.0011	0	0.000100002	0.000100002	0.0011	0.0022	0.000799999	0	0.000600003	0.000399999	0.000400007	0.000399992	0.000399992	0.0455	0.0529	0.0052	0.0543	0.0586	0.00299999	0.0517	0.0396	0.0019	0.0392	0.0443	0.0029	0.057	0.053	0.00569999	0.0488	0.0374	0.0027
87.8783	0.0045	0.00399999	0.000399992	0.000200003	0.000100002	0.001	0.000100002	0	0.000400007	0.0016	0.00359999	0.000699997	0.000399999	0.000399999	0.000399999	0.000300005	0.000100002	0.000399992	0.0542	0.0608	0.007	0.0632	0.0675	0.0042	0.0605	0.0453	0.0025	0.0479	0.052	0.0042	0.0675	0.0612	0.00929999	0.0579	0.0428	0.00300001
93.3717	0.0043	0.00389999	0.000699997	0.000500001	0.000200003	0.0013	0.000400007	0.000699997	0	0.0014	0.00359999	0.000600003	0.000699997	0.000100002	0.000399999	0.000300005	0.000100002	0.000199988	0.0652	0.0715	0.00899999	0.0735	0.0771	0.0052	0.0706	0.0518	0.0025	0.0587	0.0612	0.0059	0.0786	0.0697	0.00669999	0.0688	0.0487	0.00409999
98.8633	0.00409999	0.0035	0.0011	0.000399999	0.000500001	0.0016	0.000500008	0.00060001	0.000200003	0.0012	0.0026	0.000799999	0.000699997	0.000100002	0.000200003	0.000200003	0.000100002	0.000399992	0.0807	0.0837	0.0114	0.0877	0.0907	0.0061	0.0832	0.0594	0.0025	0.0712	0.0731	0.0077	0.092	0.0816	0.008	0.0815	0.056	0.0037
104.355	0.0035	0.0027	0.0017	0.000500001	0.000500001	0.0017	0.00060001	0.0011	0.000500008	0.0015	0.0022	0.000699997	0.000600003	0.000200003	0.000200003	0.000200003	0.00029999	0.000599995	0.0957	0.0981	0.0145	0.1016	0.1034	0.00759999	0.0975	0.0674	0.00319999	0.0859	0.0861	0.0101	0.1068	0.093	0.0106	0.096	0.0638	0.0044
109.847	0.0033	0.00289999	0.000699997	0.000399999	0.000299998	0.0012	0.000300005	0.000799999	0.000500008	0.000299998	0.000499994	0.000799999	0.000500001	0.000300005	0.000200003	0.000100002	0.000399992	0.000199988	0.1156	0.1163	0.0185	0.1188	0.1183	0.0103	0.113	0.0768	0.0037	0.1048	0.1015	0.0132	0.122	0.1074	0.0119	0.1121	0.0741	0.00489999
115.338	0.0027	0.0027	0.00029999	0.000300005	0.000200003	0.0011	0.000200003	0.00060001	0.000100002	0.000700004	0.000599995	0.001	0.000799999	0.000600003	0.000300005	0.000500008	0.000599995	0.00029999	0.1361	0.1336	0.0226	0.139	0.1366	0.012	0.1297	0.0876	0.00400001	0.1257	0.1197	0.0165	0.1407	0.1245	0.0244	0.131	0.0864	0.00560001
120.83	0.0025	0.0027	0.000100002	0.000100002	0.000100002	0.001	0.000300005	0.00060001	0.000200003	0.0014	0.0016	0.000799999	0.0011	0.000399999	0.000200003	0.000300005	0.000599995	0.00029999	0.1582	0.155	0.0273	0.1592	0.1557	0.0147	0.148	0.1006	0.00409999	0.1479	0.1398	0.0204	0.1611	0.1466	0.0163	0.1473	0.0989	0.0055
126.323	0.0033	0.00289999	0.0017	0.000800006	0.000799999	0.0016	0.0011	0.00130001	0.000500008	0.000899993	0.0022	0.000600003	0.0011	0.000200003	0.000200003	0.000300005	0.000199988	0.000399992	0.1784	0.1735	0.0329	0.1793	0.1743	0.0176	0.1642	0.1137	0.00470001	0.1661	0.1609	0.0245	0.1824	0.1672	0.0196	0.1642	0.1126	0.0062
131.815	0.0034	0.0028	0.0018	0.001	0.001	0.0019	0.00140001	0.002	0.00060001	0.000999995	0.00189999	0.000699997	0.001	0.000200003	0	0.000100002	0.000399992	0.00029999	0.2046	0.1906	0.0388	0.202	0.1947	0.0214	0.1843	0.1291	0.0051	0.1925	0.1818	0.0297	0.2004	0.1936	0.0229	0.1845	0.1269	0.0063
137.307	0.0034	0.0027	0.0017	0.0011	0.0011	0.0022	0.00140001	0.0016	0.000800014	0.000799991	0.0013	0.0009	0.001	0.000500001	0.000100002	0.000400007	0.000599995	0.00029999	0.223	0.2211	0.0451	0.2265	0.2188	0.0268	0.2094	0.1445	0.00570001	0.2086	0.2005	0.0352	0.2227	0.2302	0.0271	0.199	0.1425	0.00650001
142.798	0.0027	0.0027	0.0009	0.0011	0.000799999	0.0019	0.001	0.0016	0.000700012	0.0011	0.0012	0.0009	0.001	0.000600003	0.000300005	0.000300005	0.000599995	0.000399992	0.2382	0.2345	0.0522	0.2412	0.2384	0.0312	0.2218	0.1619	0.0061	0.2251	0.2157	0.0413	0.249	0.2479	0.0317	0.2118	0.158	0.0072
148.29	0.0029	0.0024	0.0011	0.0011	0.0009	0.002	0.00130001	0.002	0.00060001	0.000700004	0.000999995	0.0009	0.001	0.000600003	0.000200003	0.000300005	0.000699997	0.000199988	0.2554	0.2516	0.0603	0.263	0.2641	0.0353	0.2358	0.1798	0.0063	0.2442	0.2351	0.0492	0.281	0.2612	0.04	0.232	0.1784	0.00759999
153.783	0.0026	0.00209999	0.000399992	0.000600003	0.000699997	0.0016	0.00120001	0.0017	0.0009	0.000600003	0.0011	0.0011	0.0011	0.000600003	0.000300005	0.000200003	0.000599995	0.00029999	0.2769	0.267	0.0692	0.2848	0.2834	0.0411	0.2545	0.2007	0.0068	0.264	0.2545	0.0575	0.2988	0.2791	0.0427	0.2489	0.198	0.0078
159.275	0.002	0.0019	0.000200003	0.000500001	0.000699997	0.0016	0.0009	0.00150001	0.000300005	0.000500001	0.000999995	0.000600003	0.0009	0	0	0.000200003	0.000499994	0.000199988	0.3093	0.302	0.0784	0.3073	0.3005	0.048	0.2757	0.2213	0.00759999	0.2965	0.2812	0.067	0.3137	0.2942	0.05	0.2716	0.2129	0.0087
164.768	0.0018	0.0016	0.00129999	0.000800006	0.000799999	0.002	0.0011	0.0017	0.000300005	0.000299998	0.000799999	0.000799999	0.0009	0.000300005	0.000100002	0.000100002	0.000499994	0.000399992	0.3252	0.3134	0.0897	0.3201	0.3256	0.0544	0.2997	0.234	0.0077	0.3124	0.299	0.0784	0.3287	0.3148	0.0562	0.2933	0.2285	0.00929999
170.262	0.002	0.00139999	0.000599995	0.001	0.001	0.0021	0.00130001	0.0017	0.000800014	0.000600003	0.000999995	0.0013	0.001	0.000600003	0.000200003	0.000200003	0.000799999	0.000100002	0.3551	0.3423	0.1012	0.3412	0.3355	0.0623	0.323	0.2516	0.0081	0.3421	0.3246	0.0916	0.3464	0.3271	0.0645	0.3136	0.2474	0.01
175.753	0.002	0.00139999	0.00129999	0.0011	0.0012	0.0024	0.0017	0.0019	0.00130001	0.000199996	0.0009	0.001	0.001	0.000399999	0.000100002	0.000400007	0.000499994	0.000199988	0.3794	0.3717	0.1157	0.3614	0.352	0.0705	0.3436	0.2688	0.00910001	0.3679	0.3491	0.1073	0.3641	0.3446	0.0733	0.3365	0.2658	0.0099
181.245	0.0024	0.0017	0.0011	0.00120001	0.0012	0.0026	0.00140001	0.002	0.000800014	0.000199996	0.000999995	0.0009	0.001	0	0	0.000200003	0.00029999	0.000199988	0.4038	0.397	0.1343	0.383	0.3713	0.081	0.3705	0.2944	0.0094	0.3907	0.373	0.1258	0.3824	0.3628	0.0834	0.3606	0.2856	0.01
186.737	0.0015	0.00139999	0.00029999	0.000800006	0.000699997	0.0021	0.001	0.00150001	0.000800014	0.000199996	0.0012	0.0011	0.001	0.000399999	0.000300005	0.000300005	0.000599995	0.000399992	0.4276	0.4241	0.1498	0.402	0.3887	0.0937	0.3933	0.3149	0.0103	0.4133	0.3977	0.1423	0.4001	0.3803	0.0962	0.3827	0.305	0.0107
192.228	0.000499994	0.0009	0.000100002	0.000100002	0.000200003	0.0014	0.000100002	0.000799999	0.000100002	0.000500001	0.0011	0.0014	0.001	0.000200003	0.000200003	0.000200003	0.000599995	0.000399992	0.4489	0.4476	0.1652	0.4186	0.4033	0.1063	0.4122	0.3238	0.0103	0.4339	0.4204	0.1579	0.4171	0.3968	0.1096	0.4015	0.3114	0.0117
197.722	0.000200003	0.000499994	0	0	0.000100002	0.0015	0.000200003	0.0009	0.000200003	0.000299998	0.000799999	0.0014	0.001	0.000500001	0.000399999	0.000300005	0.000599995	0.000199988	0.4676	0.4744	0.1829	0.4367	0.4178	0.1213	0.4293	0.3402	0.0106	0.4483	0.4428	0.1724	0.4331	0.4121	0.1272	0.4178	0.3266	0.0122
203.213	0.000799999	0.000399992	0.000799999	0.000399999	0.000399999	0.002	0.000400007	0.0011	0.000400007	0	0.000799999	0.0013	0.001	0.000200003	0.000200003	0	0.000399992	0.00029999	0.4841	0.4913	0.1961	0.4517	0.4311	0.14	0.4446	0.3568	0.0117	0.463	0.4577	0.1884	0.4462	0.4263	0.1469	0.4324	0.3421	0.0126
208.705	0.000599995	0.000699997	0.00129999	0.000500001	0.000500001	0.002	0.000500008	0.00130001	0.000700012	0.000500001	0.0012	0.0016	0.0011	0.000100002	0.000300005	0.000200003	0.000199988	0.000199988	0.4962	0.5055	0.2134	0.4658	0.4457	0.1588	0.4564	0.3713	0.0116	0.4742	0.4714	0.2068	0.4589	0.4407	0.1641	0.4445	0.3571	0.0129
214.197	0	0.000499994	0.00129999	0.000100002	0.000200003	0.0019	0.000500008	0.0009	0.000400007	0.000500001	0.00139999	0.0016	0.0012	0.000100002	0.000200003	0.000200003	0.000199988	0.000399992	0.5049	0.5147	0.2343	0.4765	0.4586	0.1764	0.4673	0.3858	0.0125	0.4817	0.4806	0.2246	0.4699	0.4528	0.1807	0.4553	0.371	0.0134
219.688	0	0.000499994	0.0017	0.000300005	0.000200003	0.0022	0.000500008	0.0011	0.000400007	0.000299998	0.0012	0.00170001	0.0011	0.000100002	0.000200003	0.000200003	0.00029999	0.00029999	0.5091	0.5239	0.255	0.4853	0.4693	0.1953	0.4751	0.3981	0.0134	0.4889	0.4886	0.2414	0.4793	0.4648	0.1985	0.465	0.3838	0.0141
225.18	0.000200003	0.000200003	0.00209999	0.000300005	0.000399999	0.0023	0.00060001	0.00130001	0.000400007	0.000500001	0.0013	0.0021	0.0012	0.000300005	0.000399999	0.000200003	0.000499994	0.00029999	0.5187	0.5354	0.2745	0.4949	0.4804	0.2147	0.4825	0.4119	0.0134	0.4925	0.4925	0.258	0.4849	0.4746	0.2177	0.4709	0.3938	0.0155
230.673	0.000100002	0.00029999	0.00289999	0.000700004	0.000699997	0.0028	0.000800014	0.0016	0.000400007	0.000399999	0.0012	0.0021	0.0012	0.000399999	0.000600003	0.000300005	0.000399992	0.00029999	0.5249	0.5431	0.2952	0.4991	0.4907	0.2349	0.4902	0.4241	0.0141	0.4969	0.4972	0.2769	0.4889	0.4829	0.2336	0.4755	0.4057	0.0158
236.165	0.000100002	0.00029999	0.0051	0.000500001	0.000399999	0.0026	0.00060001	0.0016	0.000700012	0.000700004	0.0011	0.0028	0.0013	0.0009	0.000700004	0.000500008	0.0009	0.000499994	0.5266	0.5486	0.3123	0.5016	0.4979	0.2508	0.4935	0.4349	0.0147	0.5008	0.5031	0.2963	0.4905	0.489	0.2523	0.4809	0.4187	0.016
241.657	0	0	0.0068	0.000300005	0.000299998	0.0026	0.000500008	0.001	0.000500008	0.000600003	0.00139999	0.00250001	0.0013	0.000300005	0.000600003	0.000400007	0.000399992	0.000499994	0.5475	0.5585	0.334	0.5063	0.5028	0.2688	0.4972	0.4598	0.0154	0.5279	0.5039	0.3177	0.4908	0.4922	0.2724	0.4832	0.4285	0.0168
247.148	0.000200003	0.000200003	0.00739999	0.000300005	0.000500001	0.0029	0.000700012	0.00130001	0.000500008	0.000500001	0.0015	0.0028	0.0013	0.000300005	0.001	0.000400007	0.000599995	0.000499994	0.543	0.5562	0.3538	0.5277	0.5076	0.2896	0.5005	0.4569	0.016	0.5219	0.5227	0.3381	0.4888	0.4932	0.2868	0.4836	0.4364	0.0178
252.64	0.000300005	0.000200003	0.0081	0.000500001	0.000600003	0.0034	0.000800014	0.00140001	0.00060001	0.000999995	0.00139999	0.0031	0.0014	0.000700004	0.0011	0.00060001	0.0009	0.000599995	0.5414	0.5629	0.3758	0.5271	0.5104	0.3075	0.5024	0.4685	0.0167	0.5184	0.5199	0.3594	0.5026	0.4929	0.3016	0.4862	0.4447	0.0183
258.132	0.000200003	0.000499994	0.0087	0.000600003	0.000699997	0.0038	0.0009	0.0017	0.001	0.000999995	0.0015	0.00359999	0.0015	0.000799999	0.00120001	0.000500008	0.00109999	0.000399992	0.5417	0.5594	0.3971	0.5225	0.5117	0.3277	0.5195	0.475	0.0177	0.5171	0.5222	0.3806	0.5071	0.493	0.3244	0.4877	0.4516	0.0188
263.623	0.000200003	0.00029999	0.0098	0.0009	0.000699997	0.0043	0.00140001	0.002	0.0009	0.000999995	0.0015	0.00430001	0.0015	0.001	0.0016	0.000700012	0.001	0.000499994	0.5407	0.5626	0.4149	0.5204	0.5245	0.345	0.5208	0.4806	0.0189	0.5159	0.5203	0.3983	0.5044	0.4921	0.344	0.5032	0.4556	0.0198
269.117	0.000499994	0.000499994	0.0109	0.0011	0.0011	0.0049	0.00150001	0.00220001	0.00120001	0.0015	0.0021	0.00449999	0.0016	0.000700004	0.0016	0.00060001	0.000699997	0.000699997	0.5405	0.5656	0.431	0.5203	0.5249	0.3632	0.5133	0.4814	0.019	0.5162	0.5205	0.4145	0.5037	0.508	0.3673	0.4991	0.4589	0.021
274.608	0.000699997	0.000499994	0.0123	0.00120001	0.001	0.0055	0.00140001	0.002	0.00130001	0.0015	0.0022	0.005	0.0018	0.000600003	0.0018	0.000700012	0.000699997	0.000599995	0.5416	0.5655	0.4449	0.5219	0.5221	0.3817	0.516	0.4833	0.0197	0.5156	0.5194	0.4296	0.5033	0.504	0.3872	0.4935	0.4627	0.0223
280.1	0.000799999	0.001	0.014	0.001	0.0009	0.0054	0.00130001	0.0019	0.00120001	0.00179999	0.00229999	0.0057	0.0018	0.000600003	0.002	0.00060001	0.000599995	0.000799999	0.5423	0.566	0.4566	0.5217	0.52	0.4015	0.5128	0.4855	0.0205	0.5153	0.5195	0.4374	0.5031	0.5022	0.4049	0.4943	0.4611	0.0225
285.592	0.001	0.001	0.016	0.001	0.0009	0.0059	0.00150001	0.0019	0.00140001	0.00169999	0.002	0.0064	0.0018	0.000600003	0.0023	0.000500008	0.000699997	0.000799999	0.5431	0.5679	0.4671	0.5233	0.5205	0.4206	0.5138	0.4873	0.0214	0.5159	0.5204	0.4467	0.5031	0.502	0.4228	0.4919	0.4618	0.0239
291.085	0.0018	0.00129999	0.0172	0.0014	0.0013	0.007	0.0019	0.00230001	0.00130001	0.002	0.0022	0.0075	0.0019	0.001	0.0028	0.000700012	0.00119999	0.000699997	0.5394	0.5678	0.4942	0.5233	0.519	0.4367	0.5106	0.4878	0.0223	0.5151	0.5201	0.4548	0.5034	0.5018	0.4385	0.4923	0.4627	0.0243
296.577	0.0027	0.0018	0.0211	0.0017	0.0016	0.0081	0.00250001	0.0026	0.002	0.0022	0.0022	0.0084	0.0022	0.0016	0.0033	0.0009	0.00139999	0.0009	0.5395	0.5676	0.4911	0.5231	0.5187	0.4501	0.51	0.4889	0.0232	0.5151	0.5208	0.4649	0.5037	0.5016	0.4508	0.4913	0.4629	0.0253
302.068	0.00319999	0.0024	0.0236	0.00210001	0.0018	0.009	0.0027	0.0027	0.00210001	0.00269999	0.0025	0.00969999	0.0023	0.0015	0.0037	0.001	0.00129999	0.001	0.5397	0.5676	0.4954	0.5221	0.5186	0.4616	0.5097	0.4887	0.0239	0.515	0.5207	0.4642	0.5033	0.5015	0.4607	0.4901	0.4628	0.0268
307.56	0.0037	0.0027	0.0272	0.0022	0.0019	0.0098	0.0027	0.00300001	0.00230001	0.0032	0.0031	0.0107	0.0025	0.0013	0.0041	0.001	0.001	0.00109999	0.5409	0.5686	0.5	0.5244	0.5196	0.4716	0.5105	0.4888	0.0249	0.5138	0.5173	0.4637	0.5019	0.5002	0.4665	0.4886	0.4617	0.0274
313.052	0.00399999	0.0033	0.0295	0.0023	0.002	0.0108	0.0028	0.00300001	0.00240001	0.00349999	0.0033	0.0122	0.0027	0.0015	0.0046	0.00130001	0.00119999	0.00129999	0.5403	0.5697	0.5036	0.5235	0.5191	0.4828	0.509	0.4903	0.0263	0.5137	0.5184	0.4644	0.5024	0.5005	0.4761	0.488	0.4623	0.0284
318.543	0.0043	0.00399999	0.0336	0.0027	0.0025	0.0124	0.0035	0.0035	0.0027	0.0041	0.00359999	0.0139	0.0028	0.0016	0.00520001	0.00130001	0.00119999	0.00109999	0.5396	0.5701	0.5009	0.5224	0.5181	0.4847	0.5065	0.4898	0.0269	0.5126	0.5181	0.4669	0.5013	0.5	0.4775	0.4872	0.4613	0.0296
324.038	0.0051	0.0043	0.0408	0.0029	0.0026	0.0137	0.00390001	0.0037	0.0028	0.0046	0.0039	0.0157	0.0031	0.0019	0.00610001	0.00170001	0.00139999	0.00119999	0.5394	0.5705	0.4983	0.5219	0.5173	0.485	0.5064	0.4891	0.0285	0.5102	0.517	0.4723	0.501	0.5004	0.4789	0.4872	0.4625	0.0307
329.53	0.0061	0.00579999	0.0472	0.00340001	0.0029	0.0154	0.0044	0.00400001	0.00330001	0.0051	0.00449999	0.0178	0.0034	0.0021	0.0068	0.0018	0.00129999	0.00139999	0.5394	0.5699	0.4919	0.5231	0.5179	0.4887	0.5062	0.4899	0.0294	0.5119	0.5173	0.4742	0.5012	0.5005	0.4788	0.4871	0.461	0.0317
335.022	0.00740001	0.0069	0.0531	0.004	0.0035	0.0175	0.00510001	0.00470001	0.00390001	0.0058	0.0048	0.0205	0.0037	0.0023	0.0077	0.0019	0.0017	0.0016	0.5402	0.5712	0.4917	0.5236	0.5179	0.4891	0.5054	0.491	0.031	0.5128	0.5177	0.476	0.5006	0.4999	0.4789	0.4863	0.4615	0.0328
340.513	0.0081	0.008	0.061	0.0045	0.0037	0.0196	0.0054	0.00480001	0.0038	0.0066	0.0053	0.0236	0.0041	0.0029	0.009	0.00210001	0.0018	0.0017	0.5393	0.572	0.49	0.5223	0.5173	0.4893	0.5039	0.4892	0.0313	0.5127	0.5174	0.4735	0.5005	0.4995	0.4795	0.4858	0.4617	0.035
346.005	0.0095	0.0094	0.0686	0.0051	0.00430001	0.022	0.0062	0.0054	0.00430001	0.00779999	0.0059	0.0266	0.00470001	0.0037	0.0103	0.00260001	0.00229999	0.0018	0.5401	0.5711	0.4888	0.5233	0.5175	0.4907	0.5035	0.4898	0.0327	0.5121	0.5168	0.4751	0.4999	0.499	0.4791	0.4844	0.4605	0.0363
351.497	0.0108	0.0113	0.0786	0.0059	0.0048	0.0248	0.0071	0.00570001	0.00480001	0.00889999	0.00669999	0.0306	0.0052	0.0042	0.0118	0.0029	0.0024	0.00209999	0.5394	0.572	0.4911	0.5223	0.5161	0.49	0.5021	0.489	0.0338	0.5125	0.5159	0.4751	0.4993	0.4991	0.4796	0.4847	0.4617	0.0373
356.988	0.0127	0.013	0.0902	0.0067	0.0055	0.0282	0.00830001	0.0064	0.00520001	0.00969999	0.0077	0.0345	0.00560001	0.0042	0.0131	0.00300001	0.00199999	0.0019	0.5399	0.5712	0.489	0.523	0.517	0.4906	0.5022	0.489	0.0353	0.5127	0.5163	0.4738	0.4994	0.4988	0.4794	0.4846	0.4619	0.0381
362.482	0.0153	0.0154	0.1016	0.0081	0.0065	0.0323	0.00960001	0.0073	0.00590001	0.011	0.00849999	0.039	0.0062	0.0046	0.0148	0.00310001	0.00209999	0.00219999	0.5392	0.5724	0.4899	0.5236	0.5167	0.4902	0.5016	0.4903	0.0368	0.5123	0.5156	0.4759	0.4987	0.4982	0.4792	0.4834	0.4613	0.0404
367.973	0.018	0.018	0.114	0.0091	0.0073	0.0362	0.0108	0.0081	0.0062	0.0129	0.0094	0.0448	0.0071	0.0057	0.017	0.0037	0.0027	0.0024	0.5407	0.5732	0.4923	0.5246	0.5183	0.4901	0.4998	0.4899	0.0376	0.5123	0.5162	0.4762	0.4987	0.4978	0.4794	0.4825	0.4603	0.0414
373.465	0.021	0.0208	0.1276	0.0105	0.0084	0.0411	0.0125	0.00920001	0.0071	0.015	0.0107	0.0505	0.0078	0.0066	0.0191	0.00430001	0.00319999	0.0027	0.5406	0.5736	0.4931	0.5253	0.5179	0.4899	0.5005	0.4898	0.0396	0.5114	0.5157	0.477	0.4978	0.4978	0.4799	0.4825	0.4617	0.0427
378.957	0.0236	0.025	0.1421	0.0121	0.00960001	0.0463	0.0143	0.0102	0.0079	0.0169	0.0124	0.0576	0.0089	0.0072	0.0219	0.00490001	0.00299999	0.00299999	0.5402	0.5739	0.4921	0.5246	0.5173	0.4887	0.4998	0.4887	0.0406	0.512	0.5158	0.4783	0.4982	0.4987	0.4808	0.4818	0.4629	0.0437
384.448	0.0262	0.028	0.1557	0.0134	0.0106	0.0518	0.0159	0.0113	0.0082	0.0196	0.0139	0.0653	0.0101	0.0082	0.0248	0.0054	0.0035	0.00319999	0.5401	0.5743	0.4934	0.5248	0.5168	0.4882	0.4988	0.4879	0.0421	0.5115	0.5156	0.4783	0.4977	0.4985	0.4812	0.4815	0.4622	0.0452
389.94	0.0304	0.0326	0.1701	0.0155	0.0121	0.0587	0.0181	0.0124	0.00910001	0.0222	0.0158	0.0741	0.0116	0.0095	0.0283	0.0064	0.00399999	0.0035	0.5405	0.5752	0.4952	0.5255	0.5176	0.4904	0.4987	0.4889	0.0435	0.5124	0.5154	0.4796	0.4992	0.4993	0.4819	0.4817	0.463	0.0469
395.433	0.0353	0.0378	0.1855	0.018	0.0139	0.0663	0.0206	0.0138	0.01	0.0259	0.0184	0.0842	0.0131	0.0109	0.0322	0.00740001	0.00459999	0.00389999	0.541	0.5756	0.4944	0.5251	0.5171	0.4906	0.4979	0.4873	0.0457	0.5118	0.5149	0.4805	0.4989	0.4993	0.4815	0.4807	0.4615	0.0483
400.925	0.0411	0.0444	0.2021	0.0209	0.0161	0.0749	0.0241	0.0158	0.0109	0.0294	0.0207	0.094	0.0148	0.0127	0.0366	0.00840001	0.00549999	0.0042	0.541	0.576	0.4947	0.5253	0.5173	0.4917	0.4976	0.4882	0.0475	0.5116	0.5149	0.4796	0.4999	0.4995	0.4814	0.4805	0.4616	0.0504
406.417	0.0481	0.052	0.2132	0.0238	0.0186	0.0846	0.0277	0.0179	0.0122	0.0341	0.0239	0.1054	0.0171	0.0144	0.0417	0.0097	0.00579999	0.00459999	0.541	0.5761	0.4951	0.5257	0.5171	0.4925	0.4928	0.4884	0.0493	0.5115	0.5147	0.4793	0.4994	0.4994	0.4816	0.4801	0.4611	0.052
411.908	0.0554	0.06	0.2195	0.0277	0.0213	0.0951	0.0316	0.0201	0.0127	0.0389	0.0272	0.1168	0.0193	0.0163	0.0469	0.0107	0.0062	0.00489999	0.5418	0.577	0.4976	0.5264	0.5177	0.4939	0.4953	0.489	0.052	0.5115	0.5154	0.48	0.5004	0.5003	0.4826	0.4798	0.4616	0.0536
417.4	0.0628	0.0684	0.2315	0.0314	0.0243	0.1058	0.0356	0.0225	0.0142	0.0449	0.0311	0.1294	0.0218	0.0185	0.053	0.0122	0.0068	0.0054	0.5421	0.5776	0.4967	0.5276	0.5183	0.4957	0.4961	0.4898	0.0527	0.5108	0.5144	0.4805	0.5003	0.5004	0.4837	0.4801	0.4622	0.0553
422.893	0.0722	0.0792	0.2489	0.0361	0.0275	0.1183	0.0404	0.0247	0.0145	0.0511	0.0353	0.1428	0.0251	0.0213	0.06	0.0138	0.008	0.00579999	0.5415	0.5774	0.4987	0.528	0.5181	0.498	0.4962	0.4884	0.0551	0.5111	0.5157	0.4805	0.5008	0.5008	0.485	0.4788	0.4619	0.0572
428.385	0.0823	0.0901	0.2638	0.0412	0.0313	0.1315	0.0459	0.0273	0.0158	0.0591	0.0405	0.1573	0.0289	0.0249	0.0681	0.0159	0.00909999	0.00639999	0.5404	0.5776	0.4979	0.5279	0.5184	0.4996	0.4957	0.4879	0.058	0.5118	0.5153	0.4814	0.5002	0.5005	0.4855	0.4789	0.4591	0.0589
433.877	0.0937	0.1024	0.2787	0.0471	0.036	0.1459	0.0519	0.0309	0.0172	0.0676	0.0465	0.1709	0.0328	0.028	0.0765	0.0179	0.0103	0.0069	0.5394	0.5778	0.4978	0.5281	0.5179	0.5011	0.4958	0.4879	0.0605	0.5117	0.5159	0.4816	0.5008	0.5008	0.4873	0.4791	0.4602	0.0614
439.368	0.1078	0.1173	0.2959	0.0545	0.0414	0.1619	0.0598	0.0356	0.0186	0.0771	0.0528	0.1858	0.0374	0.0318	0.086	0.0206	0.0111	0.00759999	0.5399	0.5783	0.4987	0.5294	0.5185	0.5022	0.4963	0.4893	0.0633	0.5116	0.5146	0.4817	0.502	0.5008	0.4882	0.4789	0.4605	0.0636
444.86	0.1215	0.1319	0.3114	0.0625	0.0472	0.1774	0.0676	0.0398	0.0198	0.0886	0.0609	0.2024	0.0428	0.0366	0.0966	0.0233	0.0126	0.00819999	0.5395	0.5782	0.5	0.5302	0.519	0.5032	0.4965	0.489	0.0648	0.5114	0.5141	0.4816	0.5014	0.5004	0.4886	0.4788	0.459	0.0654
450.352	0.1376	0.1455	0.3307	0.0714	0.0541	0.1959	0.0772	0.0448	0.0212	0.101	0.0693	0.2146	0.049	0.0418	0.1081	0.0269	0.0142	0.0088	0.5402	0.579	0.5003	0.53	0.5188	0.5044	0.4961	0.4885	0.0665	0.5104	0.5135	0.4827	0.5021	0.5007	0.4895	0.4783	0.4599	0.0673
455.843	0.1516	0.1638	0.3505	0.0819	0.0618	0.2082	0.0875	0.0505	0.0228	0.1156	0.0794	0.229	0.0562	0.0481	0.1206	0.0309	0.0165	0.0097	0.5403	0.5792	0.5005	0.5307	0.5189	0.5052	0.4954	0.4877	0.0694	0.5093	0.5125	0.4827	0.5019	0.5004	0.4923	0.4779	0.4603	0.0695
461.337	0.1698	0.1811	0.3709	0.0938	0.0711	0.2221	0.099	0.0572	0.0241	0.1297	0.0904	0.2438	0.0636	0.054	0.134	0.0347	0.0176	0.0103	0.54	0.5792	0.502	0.5311	0.5185	0.5061	0.4954	0.4898	0.0721	0.5092	0.5124	0.4839	0.5029	0.5009	0.4923	0.4774	0.4607	0.0712
466.828	0.1848	0.1927	0.3904	0.106	0.0804	0.2379	0.1105	0.0637	0.0251	0.1454	0.1032	0.2598	0.0727	0.062	0.1488	0.0397	0.0202	0.0112	0.5403	0.5799	0.5021	0.5312	0.5185	0.5068	0.4954	0.4875	0.0747	0.5084	0.5118	0.4838	0.5029	0.5011	0.4936	0.4772	0.4603	0.0731
472.32	0.2006	0.2175	0.4094	0.1212	0.0921	0.259	0.1242	0.0714	0.0265	0.1601	0.1177	0.277	0.0836	0.0715	0.1638	0.0457	0.0235	0.012	0.54	0.5795	0.5032	0.5321	0.519	0.5069	0.4946	0.4871	0.0763	0.5081	0.5122	0.4845	0.5036	0.5014	0.4946	0.4775	0.4604	0.0755
477.812	0.2196	0.2354	0.4269	0.1355	0.1038	0.2779	0.1381	0.0803	0.0278	0.1812	0.1328	0.2943	0.0954	0.0818	0.1822	0.0517	0.0264	0.0129	0.5399	0.5804	0.5039	0.5321	0.519	0.5075	0.4944	0.4872	0.0786	0.5076	0.5125	0.485	0.5045	0.5012	0.4965	0.4779	0.4608	0.0782
483.303	0.2401	0.258	0.4437	0.1511	0.1183	0.295	0.1513	0.0893	0.0291	0.1966	0.1479	0.311	0.1091	0.093	0.2001	0.0591	0.0293	0.0141	0.5398	0.581	0.5034	0.533	0.5197	0.5095	0.4955	0.4872	0.0821	0.5068	0.5126	0.4857	0.5044	0.5011	0.4962	0.4773	0.4604	0.0804
488.795	0.2638	0.2801	0.4594	0.1715	0.1341	0.3127	0.1703	0.1008	0.0305	0.2101	0.1617	0.3284	0.1233	0.1054	0.2111	0.0674	0.0331	0.015	0.539	0.5806	0.5048	0.5328	0.5195	0.5095	0.4945	0.4866	0.0849	0.5067	0.513	0.486	0.5047	0.5014	0.4968	0.4777	0.4611	0.0823
494.288	0.2855	0.3104	0.4707	0.1892	0.1495	0.3296	0.1852	0.1123	0.0319	0.2328	0.1803	0.3469	0.1381	0.1187	0.2259	0.0763	0.0372	0.0161	0.539	0.5806	0.5055	0.5334	0.5195	0.5103	0.4953	0.4872	0.0882	0.5069	0.513	0.4864	0.5048	0.501	0.4971	0.4774	0.4604	0.0852
499.78	0.3099	0.3388	0.4796	0.2043	0.1655	0.3478	0.1952	0.1256	0.0331	0.2529	0.1968	0.3669	0.1542	0.1347	0.2443	0.0864	0.0422	0.0172	0.5394	0.5813	0.5056	0.5333	0.5197	0.5104	0.4949	0.4868	0.0901	0.5064	0.5125	0.4867	0.5053	0.5011	0.4984	0.4768	0.4607	0.0872
505.272	0.3418	0.365	0.4788	0.2223	0.1883	0.3675	0.2107	0.1388	0.0347	0.2805	0.2146	0.3872	0.1725	0.1507	0.2614	0.0982	0.0478	0.0182	0.5399	0.581	0.5054	0.5344	0.5204	0.5118	0.495	0.4871	0.0934	0.5063	0.5122	0.4878	0.5053	0.5013	0.4996	0.4777	0.4612	0.0901
510.763	0.3698	0.3903	0.4807	0.2414	0.2026	0.3862	0.2311	0.1529	0.0363	0.3055	0.2391	0.4058	0.1906	0.1664	0.2782	0.1102	0.0539	0.0195	0.5403	0.5822	0.5058	0.5344	0.5201	0.5122	0.4957	0.4868	0.0968	0.5052	0.5117	0.4879	0.5062	0.5016	0.5002	0.4771	0.4609	0.0928
516.255	0.3965	0.4137	0.4812	0.2614	0.2186	0.4054	0.2468	0.17	0.0377	0.3325	0.26	0.4254	0.2088	0.1894	0.2967	0.1239	0.0606	0.0206	0.5407	0.5821	0.5073	0.5349	0.5206	0.5131	0.4951	0.4874	0.0993	0.5055	0.5116	0.4881	0.5061	0.5022	0.5017	0.4776	0.461	0.0956
521.748	0.4215	0.4344	0.4805	0.2848	0.2407	0.424	0.2681	0.1833	0.0392	0.3652	0.283	0.4424	0.2258	0.2036	0.3144	0.1379	0.0681	0.0218	0.5408	0.5834	0.5075	0.5358	0.521	0.5147	0.4931	0.4871	0.1023	0.5049	0.5115	0.4891	0.5067	0.502	0.5019	0.4768	0.46	0.0977
527.24	0.4454	0.4542	0.4809	0.3101	0.2574	0.44	0.2902	0.1911	0.0404	0.3921	0.3077	0.4585	0.2495	0.2205	0.3316	0.1528	0.0769	0.0231	0.5407	0.5839	0.5078	0.5352	0.5209	0.5145	0.4935	0.486	0.1053	0.5048	0.5112	0.4897	0.506	0.5014	0.5024	0.476	0.4602	0.1002
532.732	0.4653	0.4667	0.4804	0.3359	0.2789	0.4557	0.3085	0.2068	0.0426	0.4194	0.3383	0.4742	0.2663	0.2421	0.3508	0.1709	0.0866	0.0242	0.5406	0.5847	0.5076	0.5354	0.5211	0.515	0.4936	0.4856	0.1089	0.5044	0.5113	0.4897	0.5061	0.5012	0.5025	0.4765	0.4597	0.1036
538.223	0.481	0.4792	0.4803	0.36	0.3012	0.4703	0.3321	0.2248	0.0447	0.4428	0.3653	0.4876	0.2877	0.259	0.3683	0.1876	0.0964	0.0251	0.5411	0.5841	0.5088	0.5364	0.5219	0.5162	0.4944	0.4865	0.1123	0.5045	0.5111	0.4895	0.5065	0.5017	0.5019	0.4761	0.4596	0.1065
543.715	0.4932	0.4837	0.4804	0.3835	0.3262	0.4841	0.354	0.2412	0.0463	0.4648	0.3918	0.5011	0.3117	0.2799	0.3884	0.1982	0.1087	0.0267	0.5414	0.5841	0.5107	0.5373	0.5221	0.5171	0.494	0.4874	0.116	0.5049	0.5113	0.4902	0.5069	0.5021	0.5031	0.4758	0.4597	0.1099
549.208	0.501	0.4876	0.4812	0.4051	0.3501	0.492	0.3749	0.2635	0.0486	0.4829	0.4171	0.5018	0.3391	0.3021	0.4078	0.2117	0.122	0.0279	0.5415	0.5829	0.5113	0.5383	0.5229	0.5168	0.4948	0.4855	0.1182	0.505	0.512	0.4912	0.5072	0.5031	0.5049	0.4765	0.46	0.1126
554.7	0.504	0.4899	0.4805	0.4239	0.3722	0.5051	0.394	0.2844	0.0499	0.4931	0.4398	0.5047	0.3643	0.329	0.4274	0.229	0.1352	0.0293										0.5056	0.5121	0.4917	0.5078	0.5035	0.5055	0.4754	0.4594	0.1151
560.192	0.5076	0.4929	0.4817	0.442	0.394	0.5084	0.4112	0.3022	0.0522	0.5024	0.4618	0.5075	0.3869	0.3524	0.4436	0.2491	0.1494	0.0304										0.5055	0.512	0.4929	0.5082	0.5034	0.5064	0.4766	0.4596	0.1183
565.683	0.5102	0.5202	0.4824	0.4584	0.4146	0.5118	0.4272	0.3241	0.0546	0.5112	0.478	0.5087	0.4072	0.3741	0.4568	0.2734	0.1649	0.0319										0.5058	0.5124	0.4934	0.5084	0.5036	0.5073	0.4764	0.4598	0.1209
571.177	0.5424	0.522	0.4831	0.4705	0.4326	0.5117	0.4402	0.3456	0.0567	0.517	0.4922	0.5076	0.427	0.3955	0.471	0.2974	0.1828	0.0331										0.506	0.5126	0.4942	0.5094	0.5043	0.5083	0.4766	0.4597	0.1251
576.668	0.5428	0.5193	0.4831	0.4813	0.4481	0.5101	0.451	0.3652	0.059	0.5217	0.5005	0.5076	0.4445	0.415	0.4825	0.3166	0.1931	0.0344										0.5065	0.5134	0.4957	0.5096	0.504	0.5077	0.4766	0.4599	0.1281
582.16	0.5366	0.5167	0.4834	0.4911	0.4619	0.5106	0.4584	0.3835	0.0616	0.567	0.5056	0.5068	0.459	0.433	0.495	0.3382	0.203	0.0357										0.5065	0.5132	0.4963	0.5099	0.5039	0.5092	0.476	0.4597	0.1316
587.652	0.5331	0.5162	0.4839	0.4977	0.4744	0.5117	0.4638	0.3981	0.0643	0.5463	0.5093	0.5052	0.4719	0.4485	0.5048	0.3586	0.2175	0.0373										0.5065	0.5133	0.4977	0.5099	0.5039	0.5082	0.4753	0.4588	0.1339
593.143	0.5316	0.5152	0.4844	0.5019	0.4852	0.5103	0.4706	0.4115	0.0669	0.5462	0.515	0.5071	0.4841	0.4631	0.5052	0.3805	0.2437	0.0387										0.507	0.5135	0.4982	0.51	0.5036	0.5092	0.476	0.4587	0.1381
598.635	0.5324	0.5161	0.4849	0.5254	0.493	0.5034	0.4748	0.4204	0.069	0.5428	0.5182	0.5071	0.4934	0.4748	0.5065	0.3973	0.2599	0.0403										0.5065	0.513	0.4988	0.51	0.5035	0.5092	0.4753	0.458	0.1408
604.127	0.5314	0.5156	0.4859	0.5234	0.5008	0.511	0.4722	0.4298	0.0723	0.5407	0.5468	0.5072	0.4996	0.4851	0.5099	0.4161	0.2813	0.042										0.5065	0.5133	0.4999	0.5103	0.5042	0.5101	0.4748	0.4585	0.1457
609.618	0.5316	0.5153	0.4863	0.5204	0.5046	0.5115	0.4718	0.4394	0.0753	0.5412	0.5452	0.5088	0.5047	0.4943	0.5077	0.4291	0.3006	0.0434										0.5071	0.5139	0.5011	0.5107	0.505	0.5107	0.4752	0.4587	0.1481
615.112	0.5325	0.5148	0.4866	0.5186	0.5251	0.5064	0.4703	0.4391	0.0784	0.5418	0.5427	0.5103	0.5078	0.5014	0.5099	0.4429	0.3201	0.0454										0.5072	0.5137	0.5024	0.5112	0.5052	0.51	0.4745	0.4578	0.1505
620.603	0.5355	0.5171	0.4875	0.5205	0.5242	0.5122	0.4722	0.4435	0.0822	0.5429	0.5406	0.5119	0.5323	0.5065	0.5108	0.4556	0.3428	0.0472										0.5081	0.5147	0.5032	0.5119	0.5065	0.5117	0.4746	0.4586	0.1547
626.095	0.5355	0.5163	0.4872	0.5213	0.5222	0.5122	0.4729	0.4429	0.0852	0.5436	0.5406	0.5133	0.5276	0.5278	0.5103	0.4635	0.3629	0.049										0.5084	0.5149	0.5037	0.5118	0.5061	0.5115	0.4748	0.4579	0.1573
631.587	0.5369	0.5168	0.4878	0.5219	0.5211	0.5114	0.4736	0.4436	0.089	0.5438	0.5399	0.5134	0.5251	0.524	0.5052	0.4686	0.3797	0.0509										0.5085	0.5153	0.5045	0.5124	0.506	0.5113	0.4748	0.4577	0.1607
637.078	0.5377	0.5171	0.4879	0.5213	0.5203	0.5105	0.4749	0.4434	0.0927	0.5445	0.5391	0.5144	0.5233	0.5218	0.5069	0.4694	0.395	0.053										0.509	0.5157	0.5053	0.5136	0.5069	0.513	0.4752	0.4582	0.1644
642.57	0.5392	0.5178	0.4884	0.5219	0.5199	0.5114	0.4757	0.443	0.0968	0.5457	0.5397	0.5143	0.525	0.522	0.5049	0.4909	0.4088	0.0552										0.5092	0.5158	0.506	0.5137	0.507	0.5134	0.4747	0.4575	0.1679
648.063	0.5388	0.5189	0.4891	0.522	0.5181	0.5113	0.4751	0.4412	0.1006	0.5464	0.5406	0.5145	0.5248	0.5203	0.5057	0.481	0.4196	0.0576										0.5092	0.5155	0.506	0.5136	0.5069	0.5131	0.4746	0.457	0.171
653.555	0.5395	0.5207	0.4895	0.5227	0.5188	0.5102	0.4751	0.4403	0.1049	0.5476	0.5422	0.5165	0.5261	0.5215	0.507	0.4802	0.4313	0.0599										0.5094	0.5156	0.5069	0.5141	0.5071	0.513	0.4739	0.4568	0.1738
659.047	0.5396	0.5202	0.4889	0.5218	0.5182	0.513	0.4746	0.4394	0.1097	0.5478	0.5425	0.5174	0.5256	0.5205	0.503	0.4793	0.438	0.0623										0.5099	0.5158	0.5076	0.5144	0.5076	0.5138	0.4743	0.4568	0.1777
664.538	0.5401	0.5222	0.49	0.524	0.5195	0.5158	0.4757	0.4404	0.1147	0.5484	0.5436	0.5179	0.5268	0.5208	0.5037	0.4793	0.4434	0.065										0.5103	0.5161	0.5076	0.5154	0.5089	0.5144	0.4741	0.4569	0.182
670.03	0.5384	0.5218	0.4896	0.5222	0.5171	0.5142	0.4747	0.4408	0.1193	0.5489	0.5437	0.5165	0.5274	0.5205	0.5027	0.4793	0.4489	0.0674										0.5103	0.5164	0.5086	0.5155	0.5089	0.5151	0.4741	0.4572	0.184
675.522	0.5382	0.5209	0.4894	0.5229	0.5176	0.5129	0.4756	0.4395	0.124	0.5491	0.5438	0.5194	0.5262	0.5195	0.502	0.4785	0.4489	0.0701										0.5107	0.5173	0.5093	0.5167	0.5093	0.5156	0.4745	0.4574	0.1887
681.013	0.5379	0.5212	0.4908	0.523	0.5181	0.5151	0.4757	0.4402	0.1295	0.5491	0.5443	0.5176	0.5266	0.5196	0.4984	0.4786	0.4478	0.0731										0.5106	0.5168	0.5111	0.5166	0.5096	0.5154	0.4745	0.4567	0.1907
686.507	0.5361	0.5204	0.4893	0.5214	0.5168	0.5162	0.4755	0.4395	0.1344	0.5505	0.5444	0.5179	0.5283	0.5209	0.4992	0.4805	0.4486	0.0764										0.5114	0.5172	0.5096	0.5174	0.5101	0.5169	0.4747	0.4568	0.1952
691.998	0.5379	0.5218	0.4896	0.5223	0.5169	0.5162	0.476	0.4401	0.14	0.5503	0.546	0.5201	0.5279	0.5196	0.4996	0.4799	0.4483	0.0794										0.5116	0.5175	0.511	0.5181	0.5102	0.5164	0.474	0.4566	0.1992
697.49	0.5385	0.5215	0.49	0.5225	0.5174	0.5151	0.4755	0.4407	0.1458	0.5502	0.5464	0.519	0.5302	0.5222	0.5006	0.4815	0.4499	0.083										0.5121	0.5177	0.5109	0.5173	0.5101	0.5163	0.4736	0.4559	0.2008
702.982	0.5389	0.5226	0.4905	0.5226	0.518	0.5141	0.4762	0.4413	0.1522	0.5526	0.5464	0.5222	0.5275	0.5211	0.4983	0.4801	0.4479	0.0862										0.5118	0.5172	0.5115	0.5182	0.5101	0.5164	0.4734	0.4557	0.204
708.473	0.5375	0.5221	0.49	0.5233	0.5174	0.5174	0.4758	0.4409	0.1581	0.5531	0.5487	0.5219	0.53	0.5218	0.4992	0.4804	0.4468	0.0897										0.5119	0.5177	0.5119	0.5187	0.5112	0.518	0.4735	0.4558	0.2075
713.965	0.537	0.5216	0.4901	0.523	0.5183	0.5192	0.4746	0.4405	0.1649	0.5519	0.5455	0.5216	0.5273	0.5204	0.4979	0.4778	0.446	0.0935										0.5119	0.5171	0.5121	0.5193	0.5117	0.5178	0.4743	0.4562	0.2105
719.458	0.5377	0.5214	0.4898	0.5229	0.5173	0.517	0.4757	0.4417	0.1742	0.5516	0.5466	0.5215	0.529	0.5216	0.498	0.4794	0.4457	0.0975										0.5128	0.5182	0.5135	0.52	0.5121	0.5185	0.4741	0.4562	0.2155
724.95	0.5373	0.5208	0.4899	0.5231	0.5174	0.5184	0.4751	0.4415	0.1835	0.5527	0.5482	0.5202	0.5296	0.5217	0.4985	0.4792	0.4454	0.1015										0.5126	0.5186	0.5143	0.5201	0.5127	0.5192	0.474	0.4557	0.2183
730.442	0.5365	0.5202	0.4903	0.5228	0.5171	0.5181	0.4746	0.442	0.1933	0.5502	0.5478	0.5228	0.5285	0.5208	0.4983	0.4788	0.4475	0.1059										0.513	0.5188	0.5146	0.5205	0.5127	0.5195	0.4746	0.4565	0.2213
735.933	0.5367	0.5204	0.4904	0.5233	0.5176	0.517	0.4751	0.4424	0.2016	0.552	0.5492	0.522	0.5285	0.5222	0.4998	0.4772	0.4468	0.1103										0.5128	0.5183	0.5147	0.5204	0.5125	0.5193	0.4738	0.4559	0.2247
741.425	0.536	0.5187	0.49	0.5215	0.5165	0.5165	0.475	0.4421	0.207	0.5492	0.5492	0.5225	0.5292	0.5225	0.4996	0.4779	0.4487	0.1153										0.5129	0.519	0.5161	0.5204	0.5125	0.5197	0.4743	0.4558	0.2288
746.917	0.5361	0.5194	0.4905	0.5225	0.5168	0.5173	0.4738	0.4417	0.2123	0.5504	0.5485	0.5201	0.5286	0.5227	0.5005	0.4791	0.4497	0.1204										0.5135	0.5191	0.5159	0.5211	0.5127	0.5197	0.4737	0.4557	0.2332

## Sheet: Control 1
Time	Generation 2000																										Generation 0
ncAA (10 mM)	None								3-iodo-tyrosine									3-nitro-tyrosine									None									3-iodo-tyrosine									3-nitro-tyrosine
Media	RDM-20			RDM-19			RDM-13		RDM-20			RDM-19			RDM-13			RDM-20			RDM-19			RDM-13			RDM-20			RDM-19			RDM-13			RDM-20			RDM-19			RDM-13			RDM-20			RDM-19
Min	i	ii	iii	i	ii	iii	i	iii	i	ii	iii	i	ii	iii	i	ii	iii	i	ii	iii	i	ii	iii	i	ii	iii	i	ii	iii	i	ii	iii	i	ii	iii	i	ii	iii	i	ii	iii	i	ii	iii	i	ii	iii	i	ii
0	0	0.000399999	0	0.000500001	0.00129999	0	0.000700012	0	0	0.00139999	0.000300005	0	0	0	0.0017	0.00229999	0.0015	0	0	0.000699997	0	0	0.0011	0.0038	0.001	0.00219999	0.001	0	0	0.000699997	0.002	0.0042	0.0113	0.0054	0.0117	0	0.000600003	0.0039	0	0.0011	0.000100002	0.0033	0.0011	0.0049	0.000100002	0.000200003	0	0	0.0017
5.49167	0.000399999	0	0.0029	0.000299998	0	0.000699997	0.00130001	0.0049	0.0015	0.001	0.000100002	0.0014	0.000399999	0.00359999	0.0025	0.0012	0.000699997	0.0011	0.0009	0.000499994	0.000200003	9.99868e-05	0	0.00300001	0	0.000899985	0	v	0.0019	0	0	0.000699997	0.0116	0.0037	0.0087	0.001	0	0.000300005	0	0	0	0.0026	0.0011	0.0014	0	0.00060001	0.00230001	0.000599995	0.000300005
10.9833	0.000899993	0.0011	0.0032	0.000500001	0.00029999	0.00139999	0.001	0.00690001	0.00139999	0.000400007	0.000200003	0.00449999	0.000500001	0.0046	0.000799999	0.0009	0.000500001	0.00129999	0.000700012	0	0.000799999	0.000499994	0.000200003	0.0018	0.000400007	0	0.001	0.00470001	0.0026	0.0017	0.000299998	0.00029999	0.0109	0.0019	0.00659999	0.0016	0.000100002	0	0.000399999	0.0009	0.000100002	0.00199999	0.0016	0.00189999	0.00119999	0.000200003	0.002	0.00129999	0
16.475	0.0015	0.0034	0.003	0	0.001	0.0034	0	0.0067	0.00029999	0	0	0.0051	0.000500001	0.00449999	0.000399999	0.000299998	0	0.0016	0.000700012	0.000199988	0.000699997	0.00109999	0	0.000400007	0.000500008	0.000999987	0.0016	0.0043	0.0044	0.00129999	0.000100002	0	0.0086	0.0029	0.0042	0.0022	0.000399999	0.000100002	0.0009	0.0009	0.000399999	0.0015	0.00139999	0.0013	0.00139999	0	0.001	0.00199999	0.000400007
21.9667	0.0032	0.00539999	0.00530001	0.000699997	0.00369999	0.00749999	0.001	0.0073	0.0009	0.000300005	0.000600003	0.0056	0.00120001	0.00449999	0.000100002	0.000199996	0.000299998	0.0028	0.00140001	0.000499994	0.0009	0.000799999	0.0009	0	0	0.000599995	0.0029	0.0051	0.00480001	0.00119999	0.001	0.0024	0.00740001	0.0011	0.00319999	0.0035	0.0014	0.000799999	0.000799999	0.0011	0.000700004	0.000799999	0.000499994	0.0009	0.0026	0.00220001	0.0016	0.00279999	0.0019
27.4583	0.004	0.0077	0.0072	0.0011	0.00409999	0.009	0.0019	0.0064	0.00199999	0.002	0.00210001	0.00620001	0.0015	0.0056	0	0	0.000100002	0.00399999	0.00320001	0.00199999	0.0024	0.00229999	0.0017	0.000700012	0.0011	0.0017	0.0035	0.0057	0.0073	0.00199999	0.0017	0.0033	0.006	0.00060001	0.0017	0.0048	0.0024	0.0016	0.0022	0.002	0.0016	0.000599995	0.000199996	0	0.00309999	0.00230001	0.0028	0.0034	0.0027
32.95	0.00619999	0.00959999	0.0093	0.0031	0.00579999	0.0117	0.00310001	0.0066	0.0026	0.0036	0.00340001	0.0077	0.00210001	0.0057	0.000200003	0.000699997	0.000100002	0.00569999	0.00490001	0.0035	0.0042	0.00359999	0.0028	0.000799999	0.0018	0.00139999	0.0057	0.0075	0.0099	0.0035	0.0037	0.00559999	0.00480001	0.001	0.0011	0.0067	0.0038	0.00340001	0.0041	0.0037	0.0032	0.00029999	0.000299998	0	0.0045	0.00330001	0.00390001	0.00489999	0.00409999
38.4417	0.0091	0.013	0.0126	0.0054	0.0087	0.0155	0.0038	0.00700001	0.00479999	0.006	0.0048	0.00800001	0.00399999	0.0077	0.000799999	0.00219999	0.000500001	0.00759999	0.00700001	0.0054	0.00579999	0.0052	0.00500001	0.002	0.0028	0.00139999	0.0081	0.0104	0.0127	0.00559999	0.00659999	0.0082	0.0034	0.000500008	0.000500001	0.0092	0.0058	0.0048	0.0057	0.0051	0.0056	0.000499994	0.000199996	0	0.00659999	0.0054	0.0062	0.00649999	0.0053
43.9333	0.0128	0.0167	0.016	0.0078	0.0121	0.019	0.00580001	0.0067	0.0068	0.0079	0.0077	0.0105	0.00570001	0.009	0.0021	0.0037	0.000699997	0.0102	0.009	0.0077	0.00740001	0.007	0.007	0.0029	0.00470001	0.00209999	0.0104	0.0124	0.0152	0.00749999	0.0089	0.0104	0.0028	0.00060001	0.000299998	0.0118	0.0083	0.0073	0.00799999	0.00700001	0.0077	0.00029999	0	0	0.0094	0.00850001	0.008	0.0088	0.0077
49.425	0.017	0.0216	0.0199	0.0106	0.016	0.0228	0.00670001	0.00690001	0.00989999	0.0112	0.0112	0.0128	0.0082	0.012	0.0038	0.0055	0.0014	0.0133	0.0123	0.0112	0.0099	0.00899999	0.00940001	0.00330001	0.0061	0.0015	0.0139	0.0158	0.0192	0.0107	0.0123	0.0133	0.00220001	0.000799999	0.000199996	0.0149	0.0109	0.0101	0.011	0.0094	0.0101	0	0	0	0.012	0.0111	0.0114	0.0109	0.0097
54.9167	0.0226	0.0267	0.0251	0.0157	0.0213	0.0275	0.0089	0.0076	0.0131	0.0149	0.0151	0.0163	0.0112	0.0149	0.0055	0.0081	0.0018	0.0173	0.0166	0.0155	0.0141	0.0129	0.0129	0.00510001	0.0087	0.00219999	0.0169	0.0193	0.0243	0.0144	0.0156	0.0169	0.0018	0.00140001	0.000100002	0.0185	0.0142	0.0137	0.0142	0.0122	0.0137	0.000399992	9.99942e-05	0.000299998	0.0154	0.0135	0.014	0.013	0.0119
60.4083	0.0295	0.0322	0.03	0.0216	0.0267	0.0323	0.0106	0.0105	0.018	0.0188	0.0203	0.0201	0.015	0.0181	0.0068	0.0105	0.0026	0.022	0.0207	0.0196	0.0175	0.0164	0.0164	0.00690001	0.011	0.00319999	0.0212	0.0231	0.0272	0.018	0.0196	0.0212	0.000299998	0.0009	0.000100002	0.0226	0.0182	0.0172	0.0178	0.0153	0.0169	0.000499994	0.000199996	0.000500001	0.0185	0.0172	0.017	0.0157	0.0147
65.9	0.0362	0.0371	0.0352	0.0266	0.0295	0.0352	0.014	0.011	0.0233	0.0243	0.0261	0.0247	0.0197	0.0226	0.00849999	0.0133	0.0034	0.0279	0.0259	0.0244	0.0228	0.0211	0.0212	0.0099	0.0145	0.00469999	0.0262	0.0287	0.0333	0.0224	0.024	0.0251	0.000100002	0.0019	0.000100002	0.0269	0.022	0.0215	0.0217	0.0188	0.02	0.000599995	9.99942e-05	0.000299998	0.0227	0.0206	0.021	0.0185	0.0168
71.3917	0.0422	0.0432	0.0401	0.0314	0.0314	0.038	0.0165	0.0124	0.028	0.0287	0.0306	0.0297	0.0246	0.0276	0.0109	0.0166	0.0044	0.0337	0.0299	0.0289	0.0277	0.0267	0.0263	0.0115	0.0164	0.00459999	0.0315	0.0338	0.0389	0.0279	0.0287	0.0296	0	0.000799999	0	0.0318	0.026	0.0255	0.0258	0.0228	0.0238	0.000499994	0.000199996	0.000399999	0.0264	0.0246	0.0236	0.0215	0.0194
76.8833	0.0487	0.0487	0.0446	0.0356	0.0335	0.0411	0.017	0.013	0.0348	0.0351	0.0371	0.0365	0.0305	0.0334	0.0133	0.0199	0.0057	0.0412	0.0352	0.0337	0.034	0.0335	0.0329	0.0143	0.019	0.00629999	0.0385	0.0405	0.0457	0.0343	0.035	0.0339	0.000299998	0.000500008	0.000600003	0.038	0.0316	0.0311	0.0306	0.027	0.0278	0.000699997	9.99942e-05	0.000599995	0.0313	0.0293	0.0278	0.0241	0.0223
82.375	0.0564	0.0583	0.0518	0.0409	0.0378	0.046	0.0197	0.0147	0.0425	0.0431	0.0447	0.0454	0.0373	0.0408	0.0166	0.0238	0.0074	0.0507	0.0411	0.0397	0.0417	0.0404	0.0401	0.018	0.0227	0.00809999	0.0456	0.047	0.0538	0.0406	0.0413	0.0393	0.0009	0.000699997	0.0009	0.0453	0.0378	0.0372	0.0362	0.0312	0.0321	0.0009	0	0.000699997	0.0361	0.0336	0.0327	0.0279	0.0251
87.8667	0.0687	0.0684	0.0627	0.0504	0.0457	0.056	0.0242	0.0188	0.0515	0.0512	0.0526	0.0516	0.045	0.0484	0.0195	0.0278	0.0092	0.0603	0.0466	0.0453	0.0483	0.0477	0.0478	0.0208	0.0254	0.00929999	0.053	0.0552	0.0606	0.0488	0.048	0.0471	0.000799999	0.000799999	0.0011	0.0539	0.0447	0.0446	0.0423	0.0371	0.0384	0.0015	0.0011	0.0011	0.0424	0.0399	0.0385	0.031	0.0281
93.3583	0.0845	0.08	0.0761	0.0639	0.0572	0.0728	0.0319	0.0211	0.062	0.0613	0.0636	0.0605	0.0539	0.0577	0.0232	0.0324	0.0114	0.0712	0.0527	0.0521	0.0568	0.056	0.0561	0.0242	0.0293	0.0109	0.0608	0.0629	0.0696	0.0565	0.0548	0.0546	0.00139999	0.000300005	0.0015	0.0637	0.0531	0.0522	0.0484	0.0432	0.0445	0.0016	0.0016	0.0009	0.0485	0.0462	0.0449	0.035	0.0313
98.85	0.1028	0.094	0.0897	0.0801	0.0699	0.0892	0.0368	0.0248	0.0756	0.0733	0.0758	0.0702	0.064	0.0683	0.0275	0.0383	0.0139	0.0838	0.0604	0.06	0.0654	0.0661	0.0659	0.0282	0.034	0.0138	0.0698	0.0713	0.078	0.0662	0.0626	0.0622	0.00229999	0.000100002	0.0021	0.0754	0.0637	0.0618	0.0551	0.0494	0.0506	0.00139999	0.0011	0.0014	0.0554	0.0525	0.0517	0.0389	0.0351
104.342	0.1244	0.112	0.1049	0.0973	0.0834	0.1056	0.0444	0.0286	0.0895	0.087	0.0888	0.0814	0.0747	0.0791	0.0318	0.0443	0.0164	0.0992	0.0709	0.0704	0.0769	0.0783	0.0773	0.0336	0.0397	0.0164	0.0805	0.0814	0.0869	0.076	0.0718	0.0705	0.0027	0	0.0025	0.0874	0.0735	0.0719	0.0625	0.0567	0.0573	0.00209999	0.00139999	0.0012	0.0632	0.0591	0.0589	0.0429	0.0389
109.833	0.1455	0.1328	0.1215	0.1107	0.0934	0.1178	0.0496	0.0306	0.1064	0.1038	0.1045	0.0976	0.0889	0.094	0.0374	0.0526	0.02	0.1179	0.083	0.082	0.0907	0.0932	0.0907	0.0385	0.0462	0.0185	0.0947	0.0951	0.099	0.0882	0.0805	0.0787	0.00399999	0.00220001	0.00319999	0.0997	0.0852	0.0841	0.0719	0.0666	0.0658	0.00229999	0.0013	0.0018	0.0727	0.0662	0.0662	0.0466	0.0432
115.325	0.1704	0.1554	0.1416	0.1293	0.1059	0.1366	0.0574	0.035	0.1246	0.1216	0.1219	0.1128	0.1045	0.1089	0.043	0.0617	0.0232	0.1368	0.0982	0.0965	0.1063	0.1103	0.1049	0.0457	0.0543	0.0231	0.11	0.1102	0.114	0.0996	0.0911	0.0889	0.00560001	0.0037	0.00399999	0.113	0.0991	0.0974	0.0805	0.0745	0.0741	0.0026	0.0013	0.0023	0.0835	0.0761	0.0763	0.0526	0.048
120.817	0.2031	0.1811	0.1653	0.1531	0.1236	0.1599	0.0668	0.0394	0.1468	0.1434	0.1414	0.1295	0.1211	0.1276	0.0497	0.0731	0.0275	0.1586	0.1145	0.112	0.1221	0.1254	0.1203	0.0519	0.0632	0.0263	0.1244	0.1254	0.1316	0.1116	0.1034	0.1	0.00660001	0.0017	0.00470001	0.1279	0.1142	0.1139	0.0907	0.0841	0.0844	0.0035	0.00229999	0.0021	0.0958	0.0887	0.0888	0.0588	0.0539
126.308	0.2398	0.2054	0.1886	0.1822	0.1495	0.1816	0.0769	0.0457	0.1737	0.1677	0.1664	0.1521	0.142	0.1511	0.0582	0.0856	0.0323	0.1843	0.1331	0.1295	0.1408	0.1425	0.1385	0.0583	0.0738	0.0295	0.1431	0.1409	0.1492	0.1258	0.1172	0.1121	0.0077	0.00130001	0.00569999	0.1467	0.1286	0.1279	0.0989	0.0929	0.0938	0.0033	0.0024	0.0021	0.1092	0.1014	0.1019	0.0662	0.0601
131.8	0.2801	0.2386	0.2089	0.2119	0.1787	0.2085	0.0906	0.0525	0.2042	0.1957	0.1938	0.1744	0.1655	0.177	0.0666	0.0994	0.038	0.2109	0.1541	0.1509	0.1629	0.1639	0.1611	0.0681	0.0857	0.0346	0.1629	0.1605	0.1662	0.1416	0.1325	0.1279	0.0099	0.00120001	0.0069	0.1655	0.1454	0.1453	0.11	0.1033	0.104	0.00379999	0.0025	0.0018	0.1256	0.1157	0.1159	0.0747	0.0678
137.293	0.3191	0.2584	0.2471	0.2386	0.2022	0.2362	0.1017	0.059	0.2355	0.2265	0.2235	0.2007	0.1899	0.2043	0.076	0.1153	0.0439	0.2413	0.1774	0.1742	0.1886	0.1878	0.185	0.0776	0.098	0.0392	0.1824	0.1765	0.191	0.1603	0.15	0.1452	0.012	0.0024	0.00830001	0.1832	0.1628	0.1667	0.1246	0.1174	0.1156	0.0051	0.0035	0.003	0.1408	0.1297	0.1306	0.0846	0.0774
142.785	0.3576	0.2843	0.2704	0.2705	0.2312	0.2673	0.1161	0.0681	0.2697	0.2575	0.2525	0.2303	0.218	0.2359	0.0877	0.1333	0.0514	0.2729	0.2022	0.1967	0.2173	0.215	0.2136	0.0895	0.114	0.0466	0.2075	0.1992	0.2102	0.1744	0.1682	0.1631	0.0146	0.0024	0.0097	0.2025	0.1798	0.1827	0.1386	0.1302	0.1262	0.00569999	0.0033	0.0039	0.1553	0.1448	0.1447	0.0945	0.0874
148.277	0.3882	0.3092	0.2965	0.3037	0.2646	0.2957	0.1337	0.0785	0.3011	0.2902	0.2865	0.2582	0.2469	0.2663	0.1002	0.1532	0.0591	0.3046	0.2339	0.2269	0.2465	0.2422	0.2398	0.1013	0.1321	0.0523	0.2191	0.2168	0.2256	0.1979	0.181	0.1762	0.017	0.0053	0.0112	0.2222	0.2062	0.2078	0.1547	0.1441	0.1376	0.00639999	0.0043	0.0034	0.1702	0.1586	0.1594	0.1061	0.0979
153.768	0.4152	0.3385	0.316	0.3326	0.3004	0.325	0.1555	0.0905	0.3361	0.3202	0.3149	0.2906	0.2763	0.2979	0.1152	0.1752	0.0694	0.3361	0.2541	0.2525	0.2753	0.271	0.2733	0.1152	0.1528	0.0598	0.2366	0.2295	0.2446	0.2186	0.21	0.2037	0.0197	0.00400001	0.0128	0.2394	0.2252	0.227	0.1696	0.1618	0.1533	0.00709999	0.00409999	0.0051	0.1941	0.178	0.1785	0.1201	0.1104
159.26	0.4454	0.3746	0.34	0.361	0.329	0.3498	0.175	0.1054	0.368	0.352	0.3429	0.3179	0.3052	0.3283	0.1323	0.2001	0.0801	0.3649	0.2753	0.2772	0.3087	0.3017	0.3083	0.1323	0.1732	0.0696	0.2563	0.2482	0.2621	0.2306	0.2242	0.2224	0.0225	0.0052	0.0149	0.2604	0.2376	0.2433	0.185	0.177	0.1709	0.00759999	0.0046	0.00409999	0.2095	0.2009	0.2022	0.1348	0.1239
164.752	0.4705	0.4085	0.3773	0.3874	0.3573	0.3747	0.1956	0.1193	0.3923	0.3803	0.3717	0.339	0.3288	0.3526	0.1498	0.2249	0.0915	0.3865	0.2982	0.2975	0.3367	0.3276	0.3337	0.1498	0.1963	0.0787	0.2785	0.2703	0.2835	0.2495	0.2389	0.2352	0.0264	0.00470001	0.0172	0.2793	0.259	0.2633	0.2041	0.1936	0.1905	0.00909999	0.00539999	0.00579999	0.2238	0.214	0.2167	0.1506	0.1396
170.243	0.4979	0.4487	0.4106	0.4144	0.3825	0.3983	0.2151	0.1353	0.4147	0.4108	0.4004	0.3666	0.3543	0.3823	0.1701	0.2462	0.1041	0.4133	0.3213	0.3141	0.3644	0.3552	0.3608	0.1691	0.2199	0.09	0.3021	0.2906	0.3069	0.2673	0.2557	0.2496	0.0295	0.0043	0.0194	0.2965	0.2801	0.283	0.2254	0.2101	0.214	0.0108	0.0064	0.00669999	0.2404	0.2287	0.23	0.1665	0.1557
175.735	0.5304	0.4839	0.4452	0.4424	0.4105	0.425	0.2368	0.1536	0.4374	0.4379	0.4281	0.3821	0.3723	0.4007	0.1911	0.2653	0.118	0.4355	0.3489	0.3307	0.3872	0.3763	0.3835	0.1887	0.2381	0.1009	0.3245	0.3141	0.3287	0.2895	0.2757	0.2677	0.0337	0.00570001	0.022	0.3163	0.3034	0.3039	0.2484	0.2329	0.2387	0.0119	0.00779999	0.0072	0.2586	0.2461	0.2479	0.1851	0.1712
181.227	0.5612	0.505	0.4703	0.4756	0.4446	0.4458	0.2594	0.1764	0.4601	0.4653	0.459	0.4068	0.3925	0.4339	0.2164	0.2801	0.1374	0.4568	0.374	0.3576	0.4122	0.3976	0.4042	0.2116	0.2588	0.1156	0.3502	0.336	0.3565	0.3129	0.2994	0.2931	0.0382	0.006	0.025	0.3362	0.3185	0.3204	0.2649	0.2525	0.2565	0.013	0.0081	0.00740001	0.2814	0.2675	0.2688	0.2067	0.1913
186.718	0.5915	0.5226	0.4816	0.5072	0.4756	0.4657	0.2818	0.1994	0.4828	0.4901	0.4896	0.4228	0.4095	0.4618	0.2364	0.2978	0.1575	0.4744	0.3969	0.3788	0.4352	0.4172	0.4293	0.2291	0.2772	0.1335	0.3752	0.364	0.3819	0.3402	0.3238	0.3159	0.0445	0.00840001	0.0283	0.358	0.3392	0.3405	0.2871	0.2745	0.2765	0.0154	0.00969999	0.0088	0.306	0.2886	0.2897	0.2236	0.2161
192.21	0.6219	0.536	0.4819	0.5356	0.4996	0.4893	0.2984	0.2232	0.5036	0.5163	0.5185	0.4399	0.4272	0.4711	0.2561	0.3176	0.1781	0.495	0.4159	0.3955	0.4559	0.4353	0.4513	0.2477	0.292	0.1494	0.3964	0.3872	0.4033	0.366	0.3512	0.3425	0.0511	0.00940001	0.0322	0.379	0.3616	0.3638	0.3085	0.2964	0.2965	0.018	0.011	0.0102	0.3223	0.3122	0.313	0.2373	0.2301
197.702	0.65	0.552	0.4896	0.5636	0.5247	0.5116	0.3162	0.2422	0.528	0.5477	0.5405	0.4572	0.4466	0.4826	0.2757	0.3409	0.2003	0.5216	0.4335	0.413	0.4786	0.4544	0.471	0.2684	0.3073	0.1669	0.4177	0.4075	0.4224	0.3903	0.3771	0.367	0.0572	0.0118	0.0358	0.3974	0.3842	0.3868	0.3303	0.3169	0.317	0.0205	0.0117	0.0125	0.3434	0.3291	0.3294	0.2533	0.2441
203.193	0.671	0.5641	0.5067	0.5942	0.5506	0.532	0.3372	0.2607	0.5498	0.5701	0.5634	0.4757	0.4721	0.5007	0.2949	0.3627	0.2276	0.5396	0.4531	0.4322	0.4996	0.4728	0.4851	0.2883	0.3249	0.1889	0.4376	0.4278	0.4422	0.4127	0.4015	0.3915	0.0647	0.0118	0.0407	0.4227	0.4045	0.4085	0.3485	0.3368	0.3378	0.0237	0.0146	0.0137	0.3661	0.3518	0.3527	0.2702	0.26
208.685	0.6953	0.5733	0.5184	0.6229	0.5763	0.551	0.3571	0.2856	0.5806	0.593	0.5799	0.4982	0.502	0.5173	0.3151	0.385	0.2549	0.5642	0.4678	0.4479	0.5249	0.4977	0.4989	0.3094	0.3425	0.2138	0.4573	0.4479	0.4611	0.4339	0.4233	0.4139	0.0738	0.0142	0.0457	0.4436	0.4263	0.4285	0.3665	0.3533	0.3553	0.0266	0.0162	0.0155	0.3866	0.3732	0.3748	0.2897	0.2784
214.177	0.718	0.5811	0.5257	0.6538	0.6059	0.572	0.3811	0.3102	0.6082	0.6112	0.5947	0.5186	0.5265	0.5371	0.335	0.4077	0.2806	0.5839	0.4811	0.4614	0.5404	0.5139	0.5119	0.3257	0.3615	0.231	0.4753	0.4661	0.4744	0.4518	0.4438	0.4349	0.0832	0.016	0.0516	0.4573	0.4441	0.4488	0.3854	0.3723	0.3738	0.0301	0.0172	0.0173	0.4047	0.3943	0.3957	0.3126	0.2972
219.668	0.7369	0.5821	0.5303	0.683	0.6291	0.5904	0.4005	0.3325	0.6281	0.623	0.6028	0.5313	0.5418	0.5556	0.3514	0.4288	0.3025	0.5936	0.4902	0.4698	0.5515	0.5245	0.5227	0.342	0.3792	0.2521	0.4859	0.4817	0.486	0.4689	0.4615	0.4531	0.0923	0.0177	0.0572	0.464	0.4565	0.4636	0.4038	0.392	0.3934	0.0341	0.0197	0.0197	0.4216	0.4121	0.4134	0.32	0.3152
225.16	0.7511	0.5874	0.5486	0.704	0.6477	0.6077	0.4197	0.351	0.6498	0.6406	0.6127	0.5489	0.5679	0.5723	0.3691	0.4496	0.325	0.6188	0.4988	0.4798	0.566	0.5389	0.5333	0.3547	0.3964	0.2736	0.4965	0.4948	0.4943	0.4792	0.4752	0.4705	0.1024	0.0195	0.0637	0.4685	0.4683	0.4781	0.4231	0.4116	0.4138	0.0396	0.0229	0.0231	0.4365	0.4289	0.4297	0.3349	0.3264
230.65	0.7593	0.5875	0.5466	0.7252	0.6664	0.6239	0.4421	0.3675	0.6563	0.6475	0.6191	0.5713	0.5915	0.5895	0.3881	0.4657	0.3465	0.6288	0.5043	0.486	0.5801	0.5589	0.5418	0.3681	0.4124	0.2946	0.5017	0.5002	0.499	0.4887	0.4866	0.4811	0.112	0.0221	0.0722	0.4708	0.4736	0.4822	0.4358	0.4286	0.4286	0.0465	0.0266	0.0277	0.449	0.4433	0.4431	0.3485	0.3407
236.142	0.7687	0.59	0.5503	0.7418	0.6893	0.6449	0.4671	0.3861	0.6703	0.66	0.6278	0.5925	0.6145	0.6087	0.4084	0.4808	0.3687	0.6525	0.5097	0.4908	0.5974	0.5721	0.5515	0.3832	0.4271	0.3143	0.5089	0.5077	0.5038	0.4964	0.4958	0.4917	0.1215	0.0251	0.0816	0.4733	0.4783	0.484	0.4524	0.4445	0.4465	0.0528	0.0299	0.0313	0.4604	0.4545	0.4564	0.3615	0.3552
241.633	0.7795	0.5916	0.5547	0.7537	0.7082	0.6515	0.4925	0.409	0.6924	0.669	0.6272	0.6176	0.6377	0.6107	0.4327	0.4894	0.3894	0.6673	0.5133	0.4949	0.6131	0.5871	0.5602	0.3991	0.4385	0.3326	0.5105	0.5104	0.5065	0.5013	0.501	0.4978	0.1317	0.0285	0.0916	0.475	0.4803	0.4863	0.4648	0.4557	0.4579	0.0594	0.0338	0.0346	0.4697	0.4656	0.4671	0.3744	0.3694
247.125	0.7882	0.59	0.5547	0.7705	0.725	0.663	0.5154	0.4362	0.7054	0.675	0.629	0.6433	0.6541	0.6241	0.4572	0.4981	0.4149	0.6786	0.5124	0.4934	0.6291	0.5999	0.5657	0.4116	0.4473	0.3469	0.5124	0.5135	0.5089	0.5075	0.507	0.5038	0.1435	0.0316	0.1048	0.4774	0.4825	0.488	0.4735	0.4651	0.468	0.0683	0.0383	0.0405	0.4775	0.4743	0.4752	0.3853	0.3815
252.617	0.7955	0.5917	0.5566	0.7838	0.7416	0.6755	0.5397	0.4579	0.7149	0.6809	0.6342	0.663	0.6701	0.6413	0.48	0.5043	0.4382	0.6874	0.5161	0.5039	0.6412	0.608	0.5725	0.4223	0.4533	0.3572	0.513	0.5146	0.51	0.5119	0.5133	0.5102	0.1556	0.0352	0.1178	0.4781	0.4833	0.4881	0.4813	0.4748	0.4784	0.0785	0.0438	0.0455	0.4831	0.4812	0.4826	0.3953	0.3922
258.108	0.7994	0.5916	0.5587	0.794	0.7512	0.6834	0.5612	0.4753	0.7165	0.685	0.6412	0.6794	0.6818	0.6536	0.5033	0.517	0.458	0.6906	0.5142	0.5001	0.6542	0.6182	0.5758	0.4363	0.4578	0.3754	0.5227	0.5147	0.5227	0.5135	0.5164	0.5124	0.1677	0.0391	0.1295	0.4772	0.4827	0.4873	0.4896	0.4828	0.4836	0.0892	0.0498	0.0516	0.4857	0.4843	0.4864	0.404	0.402
263.602	0.8017	0.5942	0.5615	0.8045	0.764	0.6876	0.5882	0.5031	0.7158	0.689	0.6467	0.6925	0.691	0.671	0.5319	0.5245	0.4821	0.6938	0.5142	0.499	0.6639	0.6266	0.5821	0.4476	0.4662	0.3895	0.523	0.5278	0.524	0.5157	0.5169	0.5162	0.1809	0.0441	0.1428	0.4768	0.4825	0.4873	0.4991	0.4925	0.4906	0.1023	0.0576	0.0594	0.4886	0.4887	0.4894	0.4105	0.4096
269.092	0.8053	0.5927	0.5676	0.8061	0.77	0.6878	0.6117	0.5327	0.7235	0.6942	0.6453	0.6982	0.694	0.6784	0.5565	0.5277	0.5077	0.6963	0.5146	0.5001	0.6692	0.6302	0.5848	0.4606	0.476	0.4057	0.5232	0.5271	0.5258	0.5187	0.5204	0.5192	0.1968	0.0489	0.1559	0.4776	0.483	0.4875	0.5021	0.4987	0.4943	0.115	0.0643	0.0652	0.4901	0.4908	0.4942	0.4178	0.4177
274.583	0.8082	0.5925	0.5724	0.8074	0.7751	0.6908	0.6349	0.569	0.7307	0.6993	0.6439	0.7062	0.6995	0.6872	0.5782	0.5293	0.5345	0.698	0.5141	0.499	0.6756	0.6359	0.5868	0.4763	0.4776	0.4208	0.5225	0.5258	0.5248	0.5165	0.5214	0.5196	0.2104	0.0543	0.1699	0.4768	0.4825	0.4876	0.502	0.4989	0.4938	0.129	0.0741	0.0743	0.4892	0.4919	0.4942	0.4246	0.4248
280.077	0.8107	0.5916	0.5756	0.8097	0.7783	0.6936	0.6497	0.5957	0.7346	0.7027	0.644	0.7136	0.7058	0.6934	0.5935	0.5299	0.5585	0.6996	0.5142	0.4994	0.6804	0.6409	0.5866	0.4875	0.4777	0.4331	0.5238	0.5271	0.5261	0.5309	0.5347	0.5199	0.2258	0.0613	0.1851	0.4821	0.4931	0.4875	0.499	0.497	0.4907	0.143	0.0844	0.0839	0.4912	0.4913	0.4941	0.4306	0.4308
285.567	0.8144	0.597	0.5782	0.8159	0.7844	0.6978	0.6508	0.6083	0.7331	0.7065	0.6493	0.7203	0.7142	0.6968	0.6044	0.5308	0.5761	0.7013	0.513	0.4983	0.6857	0.6486	0.5864	0.4935	0.4792	0.4437	0.5223	0.5248	0.5233	0.534	0.5429	0.539	0.2418	0.0677	0.1996	0.4846	0.492	0.4972	0.494	0.4941	0.4877	0.1571	0.0967	0.0945	0.4922	0.4931	0.4964	0.435	0.436
291.058	0.8134	0.6044	0.5866	0.8231	0.7911	0.7042	0.6559	0.6279	0.7283	0.7092	0.654	0.7251	0.721	0.6976	0.6206	0.5293	0.5991	0.7031	0.5139	0.4979	0.6923	0.6567	0.5902	0.5068	0.4797	0.4573	0.5212	0.5238	0.5203	0.5343	0.5436	0.5373	0.2582	0.0753	0.2135	0.4822	0.4894	0.4961	0.4928	0.4935	0.4853	0.1735	0.1097	0.107	0.4996	0.4934	0.5071	0.4394	0.441
296.55	0.8088	0.6038	0.5842	0.8297	0.7969	0.705	0.6576	0.6406	0.7186	0.7123	0.6642	0.7314	0.7309	0.6951	0.6282	0.5283	0.618	0.7024	0.5115	0.4961	0.6995	0.6655	0.5933	0.515	0.4807	0.4663	0.5205	0.5233	0.5185	0.5325	0.5406	0.5349	0.2743	0.0867	0.2296	0.4803	0.4873	0.4929	0.4897	0.4896	0.483	0.1942	0.1249	0.1199	0.4955	0.4985	0.503	0.4422	0.4446
302.043	0.8084	0.6097	0.5829	0.8319	0.8004	0.7075	0.6578	0.649	0.715	0.715	0.667	0.7352	0.7347	0.6961	0.6342	0.5276	0.6325	0.7029	0.5108	0.4968	0.7027	0.6688	0.5974	0.5236	0.4797	0.4766	0.521	0.5233	0.5185	0.5322	0.54	0.5315	0.2868	0.0977	0.2468	0.4812	0.4878	0.4931	0.4873	0.4874	0.4802	0.2115	0.1374	0.1332	0.4955	0.4976	0.5021	0.4444	0.4469
307.533	0.8117	0.6085	0.5906	0.8283	0.7992	0.7088	0.662	0.6593	0.7227	0.7201	0.6651	0.7391	0.7381	0.6954	0.6395	0.5289	0.6473	0.7051	0.5119	0.4964	0.7042	0.6696	0.6016	0.548	0.4816	0.4916	0.5209	0.5232	0.5181	0.5313	0.5392	0.5303	0.2989	0.1088	0.2618	0.482	0.4884	0.4934	0.487	0.4889	0.4795	0.2249	0.1475	0.1462	0.4954	0.4993	0.5017	0.4454	0.4495
313.027	0.8139	0.6074	0.5879	0.8284	0.8005	0.71	0.6704	0.6693	0.7291	0.724	0.6658	0.7434	0.7426	0.6944	0.645	0.5288	0.6612	0.7084	0.5122	0.4973	0.709	0.6742	0.6017	0.5698	0.4817	0.5003	0.5216	0.5243	0.519	0.5305	0.5397	0.5312	0.3136	0.119	0.276	0.4834	0.4897	0.4951	0.4882	0.4863	0.4808	0.2384	0.1619	0.1609	0.4949	0.4974	0.5023	0.4556	0.4566
318.518	0.814	0.6089	0.5941	0.8299	0.8021	0.7087	0.6683	0.6698	0.7289	0.7251	0.6659	0.7459	0.7447	0.6939	0.6479	0.5278	0.6685	0.7092	0.512	0.4971	0.7126	0.6783	0.6007	0.5841	0.4819	0.5131	0.5214	0.5241	0.5178	0.5306	0.539	0.5302	0.3262	0.1321	0.2914	0.4841	0.491	0.4959	0.493	0.4837	0.4853	0.2504	0.1781	0.1789	0.4937	0.4963	0.5011	0.4527	0.4556
324.008	0.8147	0.6077	0.5925	0.8331	0.8052	0.7084	0.6725	0.6755	0.7294	0.7292	0.6729	0.7515	0.7504	0.6926	0.6515	0.528	0.6784	0.7132	0.5138	0.4975	0.7186	0.6847	0.6033	0.5938	0.482	0.5268	0.5218	0.5242	0.5184	0.5308	0.5386	0.5307	0.3409	0.145	0.3072	0.4848	0.4915	0.4963	0.4924	0.4894	0.4838	0.264	0.1967	0.1965	0.4938	0.4969	0.4993	0.4522	0.4562
329.5	0.8142	0.6036	0.6035	0.8354	0.806	0.7088	0.6755	0.6801	0.7311	0.7316	0.6758	0.7561	0.7546	0.6909	0.6554	0.5283	0.6848	0.7152	0.5131	0.497	0.7214	0.688	0.6052	0.602	0.4827	0.5457	0.5197	0.5243	0.5182	0.5303	0.5372	0.5315	0.354	0.161	0.3219	0.4861	0.4935	0.4978	0.4908	0.4877	0.4829	0.2772	0.2135	0.2133	0.4923	0.4948	0.4997	0.4529	0.456
334.992	0.815	0.6046	0.5968	0.8368	0.8092	0.7075	0.6718	0.6757	0.7286	0.7337	0.6822	0.7599	0.7571	0.6906	0.6579	0.5284	0.6824	0.7159	0.5136	0.4972	0.7249	0.6918	0.6049	0.6092	0.4828	0.5649	0.5189	0.5236	0.5176	0.53	0.5343	0.5303	0.367	0.1749	0.3379	0.4857	0.4933	0.4964	0.4895	0.4855	0.4829	0.2938	0.2304	0.231	0.4918	0.4939	0.4981	0.4512	0.4549
340.485	0.8121	0.6075	0.6073	0.8416	0.8136	0.6982	0.6739	0.6783	0.7235	0.7348	0.6879	0.7637	0.7607	0.6869	0.6611	0.53	0.6854	0.7156	0.5137	0.4961	0.7285	0.695	0.6082	0.6157	0.4821	0.5815	0.5191	0.5223	0.5164	0.5276	0.5315	0.5289	0.38	0.1875	0.3531	0.4853	0.4929	0.4967	0.4869	0.4854	0.4822	0.3124	0.245	0.2471	0.4906	0.492	0.4953	0.4509	0.4541
345.975	0.8067	0.6113	0.6004	0.8446	0.8169	0.6947	0.6745	0.678	0.7173	0.7367	0.6928	0.7673	0.7648	0.6842	0.6652	0.5318	0.691	0.7157	0.5132	0.4942	0.7341	0.6997	0.6119	0.6212	0.4833	0.5973	0.5191	0.5214	0.5155	0.5273	0.5319	0.5283	0.3929	0.2026	0.3674	0.4854	0.4935	0.4969	0.4852	0.4842	0.4815	0.3334	0.2601	0.265	0.4899	0.491	0.4948	0.4494	0.4524
351.467	0.7999	0.6114	0.6054	0.8475	0.8197	0.6954	0.6759	0.6756	0.7111	0.7371	0.699	0.7694	0.7686	0.6821	0.6676	0.5325	0.6905	0.7118	0.5117	0.4949	0.7372	0.7019	0.6142	0.6232	0.4825	0.608	0.5195	0.5218	0.5159	0.5245	0.5334	0.5281	0.405	0.2177	0.3804	0.4858	0.4932	0.4978	0.4855	0.4816	0.4813	0.3519	0.2732	0.277	0.4885	0.4902	0.494	0.4491	0.453
356.958	0.8038	0.6131	0.6056	0.8474	0.8207	0.6938	0.6762	0.6758	0.7137	0.74	0.6991	0.7746	0.7719	0.6788	0.668	0.5342	0.6914	0.714	0.5107	0.4951	0.7381	0.7018	0.6156	0.6214	0.4822	0.6141	0.5175	0.5202	0.5135	0.5223	0.5323	0.5267	0.4153	0.2346	0.3934	0.4852	0.4926	0.4963	0.484	0.4786	0.4805	0.3672	0.284	0.2901	0.4865	0.4888	0.4914	0.448	0.4509
362.45	0.8142	0.6096	0.6148	0.846	0.8195	0.7046	0.6711	0.6718	0.731	0.7448	0.6996	0.7781	0.7739	0.6782	0.6657	0.5342	0.6882	0.7187	0.5106	0.4966	0.7389	0.701	0.6107	0.6201	0.4838	0.6216	0.5183	0.5215	0.5152	0.5254	0.532	0.5283	0.4249	0.2492	0.4077	0.4867	0.4936	0.4978	0.4852	0.4795	0.4816	0.3854	0.2987	0.3056	0.4862	0.4884	0.4924	0.448	0.4517
367.942	0.8133	0.6166	0.6052	0.8505	0.824	0.7008	0.6738	0.6713	0.7326	0.7451	0.7017	0.7793	0.778	0.6708	0.6676	0.5358	0.6904	0.7183	0.5101	0.496	0.7437	0.7051	0.614	0.6274	0.4844	0.6318	0.5189	0.5206	0.5141	0.5228	0.5316	0.5276	0.434	0.2637	0.4199	0.4867	0.4942	0.4983	0.4853	0.4798	0.4816	0.4084	0.3213	0.3261	0.4859	0.4885	0.4908	0.4479	0.4527
373.433	0.8076	0.6172	0.6128	0.8535	0.8256	0.6972	0.6784	0.672	0.7228	0.7452	0.7081	0.7776	0.7799	0.6647	0.67	0.5363	0.6937	0.709	0.509	0.4954	0.7462	0.7071	0.6186	0.632	0.4845	0.6377	0.5185	0.5201	0.514	0.5233	0.5298	0.5298	0.4419	0.2796	0.4318	0.486	0.4934	0.4968	0.4848	0.4783	0.4806	0.4295	0.3468	0.3479	0.4856	0.4867	0.49	0.4466	0.4494
378.925	0.8125	0.6262	0.6077	0.8567	0.8262	0.6971	0.6776	0.6686	0.7268	0.7519	0.7074	0.7831	0.7814	0.6618	0.6701	0.538	0.699	0.7149	0.509	0.4956	0.7489	0.7092	0.6246	0.63	0.4848	0.637	0.5178	0.52	0.5137	0.5216	0.5271	0.5294	0.4477	0.2944	0.4419	0.4868	0.4931	0.497	0.4844	0.4787	0.4819	0.445	0.3616	0.3646	0.4842	0.4868	0.4901	0.4469	0.4516
384.417	0.8183	0.6299	0.6183	0.8583	0.8279	0.6982	0.6758	0.6692	0.7491	0.754	0.7061	0.7869	0.7855	0.6598	0.6682	0.5384	0.6943	0.72	0.5096	0.4949	0.7511	0.7109	0.6213	0.6307	0.4866	0.644	0.5183	0.5203	0.5141	0.5219	0.5269	0.5291	0.4524	0.3086	0.451	0.4871	0.4933	0.4978	0.4858	0.4792	0.4818	0.4594	0.3841	0.3858	0.4844	0.4858	0.4897	0.4479	0.4507
389.908	0.8197	0.6317	0.6071	0.8618	0.8305	0.6981	0.6817	0.6724	0.7574	0.7557	0.7109	0.7864	0.7889	0.6569	0.6719	0.5387	0.6998	0.7147	0.5089	0.4959	0.7539	0.7137	0.6233	0.6342	0.4871	0.6486	0.5179	0.5207	0.5157	0.521	0.5276	0.5295	0.4585	0.3253	0.4592	0.4874	0.4937	0.4982	0.4865	0.4798	0.4825	0.4738	0.4084	0.4081	0.4838	0.4857	0.4893	0.4476	0.4525
395.4	0.8184	0.6326	0.6184	0.8621	0.8312	0.6909	0.681	0.6715	0.7615	0.7574	0.7173	0.7888	0.7922	0.6517	0.6726	0.5399	0.6981	0.7145	0.5072	0.493	0.756	0.7158	0.6227	0.6359	0.4881	0.6529	0.5182	0.5201	0.515	0.5201	0.5264	0.5268	0.4616	0.3416	0.4676	0.4865	0.494	0.4966	0.485	0.4787	0.4813	0.4852	0.4288	0.4284	0.4836	0.4858	0.4882	0.4464	0.4493
400.892	0.8145	0.6351	0.6056	0.8617	0.8299	0.692	0.6873	0.6729	0.7588	0.758	0.7246	0.7864	0.7949	0.6483	0.677	0.5402	0.6991	0.7088	0.5061	0.4925	0.758	0.7185	0.6225	0.6397	0.488	0.6585	0.5164	0.5198	0.5146	0.5188	0.5252	0.527	0.4711	0.3583	0.4717	0.4854	0.4936	0.4957	0.4836	0.4774	0.4791	0.4943	0.4479	0.4443	0.4824	0.4838	0.4868	0.4447	0.4484
406.383	0.8156	0.6446	0.6201	0.8677	0.833	0.6878	0.6912	0.6784	0.7641	0.7636	0.7266	0.7888	0.798	0.6455	0.6794	0.5436	0.712	0.7121	0.5078	0.4955	0.7637	0.7246	0.6359	0.6424	0.4975	0.6618	0.5178	0.5195	0.5146	0.5184	0.5264	0.5257	0.4756	0.3735	0.4825	0.4871	0.4945	0.4969	0.4843	0.4783	0.4808	0.5021	0.4638	0.4593	0.4825	0.4839	0.4867	0.4457	0.4493
411.875	0.8224	0.6489	0.6194	0.8702	0.8342	0.6927	0.686	0.6729	0.775	0.7667	0.7229	0.7897	0.7985	0.6449	0.6747	0.5416	0.7091	0.7095	0.5063	0.4942	0.7636	0.7251	0.6312	0.64	0.495	0.6594	0.5178	0.519	0.5133	0.5186	0.5244	0.5269	0.4722	0.3888	0.4835	0.4873	0.4945	0.4975	0.4852	0.4788	0.481	0.5061	0.4764	0.4711	0.4816	0.4837	0.4865	0.4456	0.4491
417.367	0.8313	0.6519	0.6194	0.8726	0.8343	0.6885	0.6836	0.6643	0.7864	0.7694	0.7228	0.794	0.8007	0.6425	0.6721	0.5421	0.7052	0.7173	0.5075	0.4947	0.7648	0.7259	0.6345	0.6397	0.4951	0.6593	0.5178	0.5198	0.5133	0.5177	0.5253	0.5256	0.4702	0.404	0.4813	0.4882	0.4948	0.4974	0.4839	0.4778	0.4808	0.511	0.488	0.4818	0.4812	0.4829	0.4855	0.4464	0.4492
422.858	0.834	0.6499	0.6152	0.8734	0.8339	0.6841	0.6847	0.6622	0.7889	0.7727	0.7272	0.792	0.8024	0.6389	0.6734	0.5412	0.7025	0.7151	0.5064	0.4955	0.7654	0.7278	0.6291	0.6422	0.4939	0.6627	0.5174	0.5193	0.5134	0.5186	0.526	0.5245	0.4693	0.4171	0.4782	0.4878	0.4958	0.4981	0.4846	0.4784	0.4807	0.5129	0.5016	0.4934	0.4811	0.4824	0.4854	0.445	0.449
428.35	0.8315	0.6567	0.6195	0.8759	0.8344	0.6817	0.6965	0.6744	0.79	0.7752	0.7349	0.7916	0.8038	0.6361	0.6812	0.5443	0.7125	0.7148	0.5079	0.4966	0.7697	0.7326	0.6373	0.6486	0.4967	0.6704	0.5177	0.5192	0.5118	0.5195	0.5235	0.5236	0.4712	0.4298	0.4803	0.4886	0.4964	0.4992	0.4855	0.4788	0.4808	0.5164	0.5134	0.5035	0.481	0.4819	0.4855	0.4455	0.4487
433.842	0.8289	0.6541	0.6185	0.879	0.8366	0.6653	0.698	0.6767	0.7861	0.7748	0.7376	0.7926	0.8058	0.6287	0.684	0.5452	0.7101	0.7092	0.5063	0.4936	0.7711	0.7345	0.6364	0.6507	0.4942	0.6728	0.5157	0.5172	0.5102	0.5165	0.5214	0.5216	0.4712	0.4401	0.4791	0.4872	0.4953	0.4982	0.484	0.4768	0.4793	0.5184	0.5187	0.5072	0.4796	0.4807	0.4838	0.4441	0.4473
439.333	0.8339	0.6625	0.629	0.8823	0.8382	0.671	0.6957	0.6713	0.7924	0.7789	0.7355	0.7937	0.8064	0.628	0.68	0.5444	0.7088	0.712	0.5078	0.4946	0.7727	0.7346	0.6399	0.6495	0.4946	0.6685	0.5162	0.5185	0.5122	0.5182	0.5229	0.5224	0.4715	0.4485	0.4802	0.4886	0.4962	0.4988	0.4849	0.4778	0.4808	0.5189	0.5211	0.5107	0.4795	0.4807	0.4838	0.4432	0.4471
444.825	0.8417	0.6609	0.619	0.8844	0.8388	0.6618	0.6912	0.6632	0.8006	0.7833	0.7346	0.7949	0.8073	0.623	0.6785	0.5442	0.7068	0.7144	0.509	0.4953	0.7739	0.7356	0.6387	0.649	0.4962	0.6661	0.5163	0.5187	0.5128	0.5181	0.5238	0.5234	0.4726	0.456	0.4822	0.4895	0.4971	0.5	0.4859	0.4786	0.4817	0.5201	0.5265	0.5126	0.4795	0.4807	0.4841	0.4441	0.4475
450.317	0.8409	0.6665	0.6298	0.8875	0.8407	0.6586	0.6973	0.6688	0.8043	0.7841	0.7388	0.7964	0.8105	0.6183	0.6821	0.5457	0.7072	0.7171	0.5112	0.4953	0.7768	0.7391	0.6412	0.6517	0.4973	0.6695	0.5173	0.5198	0.5124	0.5182	0.5244	0.523	0.4734	0.46	0.4823	0.4907	0.4981	0.5009	0.4856	0.479	0.4814	0.5232	0.5262	0.513	0.4796	0.4801	0.4836	0.4439	0.4476
455.808	0.8387	0.6666	0.6223	0.8895	0.841	0.6546	0.7083	0.6767	0.8032	0.7873	0.7461	0.7913	0.8095	0.6136	0.689	0.5459	0.7156	0.7086	0.5117	0.4951	0.7787	0.7421	0.6416	0.6569	0.4976	0.676	0.5167	0.5193	0.5128	0.5178	0.5225	0.5225	0.4734	0.4712	0.4834	0.49	0.4988	0.5016	0.486	0.4795	0.4808	0.524	0.5267	0.5149	0.4795	0.4804	0.4835	0.4435	0.447
461.3	0.8444	0.6683	0.6324	0.8921	0.8443	0.6487	0.7025	0.6642	0.8039	0.789	0.7425	0.7955	0.8101	0.6091	0.6856	0.5454	0.7054	0.7108	0.5099	0.4934	0.7794	0.7406	0.6418	0.655	0.4971	0.6696	0.5154	0.5179	0.5115	0.5169	0.522	0.5224	0.473	0.472	0.4816	0.49	0.4977	0.5009	0.4847	0.4785	0.4811	0.5238	0.5269	0.5137	0.4786	0.4791	0.4826	0.4428	0.4464
466.792	0.8475	0.672	0.6248	0.8942	0.846	0.6441	0.7048	0.6675	0.809	0.7925	0.7465	0.7946	0.8112	0.6053	0.6866	0.5461	0.7059	0.7138	0.512	0.4978	0.7818	0.7434	0.6418	0.6551	0.4991	0.6714	0.5161	0.5198	0.5133	0.518	0.5228	0.5247	0.4732	0.4694	0.4817	0.4913	0.4994	0.5017	0.4858	0.4791	0.4814	0.5234	0.5266	0.5144	0.4785	0.4795	0.4824	0.4438	0.4469
472.283	0.8469	0.6708	0.6378	0.8971	0.8496	0.6387	0.712	0.6753	0.8093	0.7959	0.7515	0.7933	0.8119	0.6012	0.6926	0.5481	0.7111	0.7087	0.5128	0.4984	0.7831	0.7468	0.6387	0.6591	0.5002	0.6756	0.5163	0.5188	0.514	0.5167	0.5247	0.525	0.4735	0.4681	0.4821	0.4915	0.4995	0.5024	0.4865	0.4797	0.4816	0.5222	0.5248	0.5129	0.4784	0.4796	0.4827	0.4441	0.4458
477.775	0.8462	0.6699	0.6256	0.8978	0.8499	0.6321	0.7189	0.6827	0.8051	0.7965	0.7557	0.7907	0.8111	0.5941	0.6976	0.5492	0.7203	0.7036	0.5126	0.4968	0.784	0.749	0.6404	0.6641	0.5006	0.68	0.5157	0.5178	0.5135	0.5169	0.5243	0.5238	0.4737	0.4677	0.4817	0.4911	0.4993	0.5029	0.4859	0.4793	0.4807	0.5214	0.5285	0.5155	0.4773	0.4781	0.4812	0.4426	0.445
483.267	0.8473	0.6709	0.6326	0.9004	0.8539	0.6264	0.7221	0.6853	0.806	0.7995	0.7586	0.7912	0.8112	0.5899	0.7009	0.5498	0.7241	0.7057	0.512	0.4969	0.7863	0.7501	0.6421	0.6673	0.5022	0.681	0.5159	0.5169	0.5136	0.5188	0.5241	0.5239	0.4734	0.4677	0.4827	0.4921	0.5	0.5027	0.4862	0.4796	0.4815	0.5194	0.5278	0.5165	0.4773	0.4781	0.4811	0.4425	0.4459
488.758	0.8525	0.6729	0.6268	0.9028	0.8568	0.6218	0.7223	0.6804	0.8091	0.8025	0.7585	0.7927	0.812	0.5865	0.6997	0.5496	0.7225	0.7066	0.5112	0.4965	0.7885	0.7524	0.6426	0.6686	0.5011	0.6822	0.5147	0.5157	0.5127	0.5179	0.5236	0.5235	0.4742	0.4697	0.4828	0.4921	0.5003	0.5034	0.486	0.4793	0.4818	0.5222	0.5268	0.5131	0.4768	0.4777	0.4805	0.4417	0.4451
494.25	0.8571	0.6761	0.6328	0.9061	0.8605	0.6144	0.7222	0.6806	0.8143	0.8044	0.7575	0.7941	0.8129	0.584	0.7	0.5481	0.7168	0.7087	0.5117	0.4979	0.7907	0.7541	0.6412	0.6671	0.5012	0.6819	0.515	0.5163	0.5126	0.5186	0.5242	0.5235	0.4746	0.4695	0.483	0.4934	0.501	0.504	0.4861	0.4801	0.482	0.5221	0.5229	0.5084	0.4766	0.4777	0.4805	0.442	0.4455
499.742	0.8638	0.6754	0.6294	0.9066	0.8619	0.6071	0.7238	0.6755	0.8176	0.8085	0.7601	0.7949	0.8129	0.58	0.7017	0.5494	0.7155	0.7111	0.5124	0.4997	0.7908	0.7546	0.6398	0.671	0.5036	0.6838	0.5147	0.5164	0.5114	0.5193	0.5245	0.5228	0.4761	0.4707	0.4844	0.494	0.5016	0.5049	0.4868	0.4809	0.4825	0.5207	0.5218	0.5091	0.4764	0.478	0.4817	0.4435	0.4463
505.233	0.8657	0.6766	0.6221	0.9085	0.8647	0.6054	0.7278	0.6879	0.8201	0.8116	0.7646	0.7962	0.8141	0.5744	0.7059	0.5476	0.7224	0.7124	0.5146	0.4977	0.7927	0.7574	0.6411	0.6772	0.5053	0.6883	0.5151	0.5162	0.511	0.518	0.5235	0.522	0.4765	0.4714	0.4845	0.4941	0.5025	0.5057	0.4867	0.4801	0.4818	0.521	0.5206	0.5069	0.477	0.4778	0.4804	0.4424	0.4452
510.725	0.8643	0.6772	0.6378	0.9105	0.868	0.6033	0.732	0.6912	0.8149	0.8125	0.7679	0.794	0.8145	0.5718	0.7091	0.5495	0.7215	0.709	0.5127	0.4992	0.7922	0.7586	0.6383	0.6801	0.5038	0.6883	0.5152	0.5166	0.5106	0.5177	0.5234	0.5205	0.4765	0.4691	0.4851	0.4943	0.5019	0.5049	0.4858	0.4795	0.4812	0.5187	0.5171	0.5043	0.4757	0.4767	0.4797	0.4413	0.4446
516.217	0.8661	0.6791	0.6264	0.9112	0.8682	0.5985	0.7355	0.6934	0.8165	0.8169	0.7707	0.7938	0.8134	0.5693	0.7135	0.5507	0.731	0.7085	0.513	0.4984	0.7939	0.7596	0.6407	0.6862	0.5049	0.6943	0.5155	0.5191	0.5122	0.5187	0.5233	0.5215	0.4781	0.4701	0.4864	0.4945	0.5029	0.5059	0.487	0.4808	0.4825	0.5194	0.5142	0.5042	0.4762	0.4768	0.48	0.4425	0.4454
521.708	0.8708	0.68	0.636	0.9133	0.8704	0.5949	0.7363	0.6877	0.8207	0.8182	0.7701	0.7962	0.8142	0.5652	0.7125	0.5485	0.7282	0.7097	0.5141	0.4988	0.7962	0.7613	0.6413	0.687	0.5055	0.6957	0.517	0.5196	0.5133	0.5189	0.5236	0.5204	0.4781	0.4705	0.4874	0.4958	0.504	0.5061	0.4872	0.4804	0.4829	0.5175	0.5128	0.5013	0.4761	0.4769	0.4799	0.4429	0.4448
527.2	0.8771	0.6803	0.6308	0.9155	0.8756	0.59	0.7283	0.6801	0.8263	0.8196	0.7663	0.8011	0.8168	0.5629	0.7104	0.5499	0.7194	0.7177	0.5141	0.4994	0.7984	0.7619	0.6415	0.6869	0.5069	0.6941	0.5179	0.5197	0.5136	0.5182	0.5225	0.5195	0.4791	0.471	0.4878	0.4959	0.5043	0.5066	0.487	0.4807	0.4833	0.519	0.51	0.5	0.4754	0.4764	0.4791	0.4423	0.4453
532.692	0.8801	0.6831	0.6339	0.9152	0.8751	0.586	0.7375	0.6826	0.8289	0.8238	0.7706	0.7983	0.8157	0.5613	0.715	0.5499	0.7264	0.7123	0.5148	0.5003	0.7979	0.7635	0.6415	0.6932	0.5072	0.7	0.5189	0.5209	0.5146	0.5189	0.5236	0.5205	0.4806	0.4708	0.4888	0.4978	0.5054	0.5083	0.488	0.4816	0.4841	0.519	0.5061	0.499	0.476	0.4765	0.4799	0.4427	0.4454
538.183	0.8807	0.6821	0.6305	0.9167	0.8768	0.5826	0.7368	0.6851	0.8298	0.8259	0.7732	0.7999	0.817	0.558	0.7167	0.5512	0.7222	0.7143	0.5146	0.5005	0.798	0.7642	0.6386	0.6913	0.5076	0.6973	0.5195	0.5209	0.514	0.518	0.5236	0.5206	0.481	0.4717	0.4895	0.498	0.5047	0.5078	0.4871	0.4807	0.4832	0.519	0.5016	0.4966	0.4758	0.4764	0.4798	0.4426	0.4447
543.675	0.8779	0.6789	0.6232	0.9163	0.8773	0.5799	0.7443	0.6946	0.8275	0.8284	0.7789	0.7965	0.816	0.5526	0.7212	0.5524	0.7318	0.7064	0.5158	0.4997	0.7973	0.7653	0.6383	0.6947	0.5079	0.7019	0.5185	0.5196	0.5139	0.5186	0.5232	0.5201	0.4803	0.4721	0.4898	0.4974	0.5058	0.5088	0.4872	0.4808	0.4832	0.5181	0.5014	0.4978	0.4752	0.4759	0.4789	0.4418	0.4444
549.167	0.8771	0.6803	0.642	0.9178	0.8789	0.5766	0.7456	0.6942	0.8273	0.8301	0.7819	0.7967	0.816	0.5468	0.7246	0.5501	0.7324	0.7081	0.5152	0.4998	0.7976	0.7657	0.6377	0.6981	0.5076	0.7059	0.5178	0.5185	0.5131	0.5178	0.5232	0.5203	0.4816	0.4724	0.4909	0.4978	0.5058	0.5096	0.4874	0.4809	0.4831	0.5184	0.5005	0.4978	0.4749	0.4754	0.4785	0.4411	0.4437
554.658	0.8795	0.6791	0.6332	0.9183	0.8782	0.5747	0.7511	0.6927	0.8288	0.8334	0.7825	0.7973	0.815	0.5406	0.7271	0.5528	0.7375	0.7074	0.514	0.4981	0.7988	0.7663	0.641	0.7017	0.5076	0.7136	0.5172	0.5177	0.5123	0.5183	0.5228	0.5197	0.4821	0.4728	0.4909	0.4987	0.5057	0.5102	0.4877	0.4814	0.4839	0.5161	0.5003	0.4994	0.4748	0.4751	0.4789	0.4416	0.4445
560.15	0.8853	0.6808	0.6294	0.9211	0.8807	0.5718	0.7501	0.6881	0.8337	0.8353	0.7825	0.8003	0.817	0.5381	0.7254	0.5538	0.7342	0.71	0.5156	0.5002	0.8025	0.7688	0.642	0.7027	0.5083	0.7142	0.5166	0.5174	0.5113	0.5187	0.5233	0.5205	0.4834	0.4739	0.4919	0.4995	0.5073	0.5104	0.4887	0.4819	0.4846	0.5201	0.5018	0.5008	0.4746	0.4759	0.4785	0.4417	0.4447
565.642	0.8883	0.6832	0.6384	0.9233	0.8836	0.565	0.7497	0.6846	0.838	0.8369	0.7811	0.8023	0.8189	0.5335	0.725	0.5499	0.7277	0.7124	0.5148	0.5026	0.8036	0.7709	0.6411	0.703	0.5083	0.7125	0.5171	0.5181	0.5111	0.5194	0.5239	0.521	0.485	0.4747	0.4929	0.5004	0.508	0.512	0.4891	0.4824	0.485	0.5194	0.5024	0.4998	0.475	0.4757	0.4787	0.4416	0.4445
571.133	0.8914	0.6822	0.6292	0.9236	0.884	0.5635	0.7513	0.6883	0.8412	0.8411	0.7832	0.802	0.8188	0.5314	0.7278	0.5533	0.7311	0.7113	0.516	0.5021	0.8034	0.772	0.6409	0.7071	0.5099	0.716	0.5171	0.5183	0.5117	0.5194	0.5237	0.521	0.4858	0.4756	0.4937	0.5007	0.5076	0.5113	0.4886	0.4819	0.4846	0.5186	0.5032	0.5014	0.4747	0.4761	0.4791	0.4415	0.4439
576.625	0.8897	0.6781	0.6351	0.9235	0.8851	0.5585	0.7543	0.6887	0.8391	0.8431	0.7884	0.7984	0.8171	0.5269	0.7317	0.5516	0.7315	0.7051	0.5155	0.5015	0.8007	0.7708	0.6378	0.7104	0.5093	0.7196	0.5175	0.5188	0.512	0.5185	0.5236	0.5216	0.4854	0.4758	0.4942	0.5009	0.5083	0.5117	0.4887	0.4819	0.4841	0.5169	0.5029	0.5018	0.4752	0.4753	0.4783	0.4407	0.443
582.117	0.8895	0.6758	0.6362	0.925	0.8876	0.5575	0.7563	0.6965	0.8372	0.8435	0.7939	0.7986	0.8176	0.525	0.7352	0.5547	0.7344	0.7045	0.5164	0.5003	0.8	0.7721	0.6386	0.7083	0.5092	0.7195	0.5177	0.5183	0.5119	0.518	0.5233	0.5219	0.4856	0.4765	0.4947	0.5005	0.5082	0.5115	0.4886	0.4814	0.484	0.5137	0.5043	0.5041	0.4743	0.4746	0.4774	0.4412	0.4429
587.608	0.89	0.6728	0.6463	0.9264	0.887	0.5531	0.7592	0.7005	0.8419	0.8451	0.7957	0.8015	0.8188	0.5249	0.739	0.556	0.7424	0.7062	0.5139	0.5008	0.8029	0.7733	0.6382	0.712	0.5105	0.7264	0.5178	0.5187	0.5116	0.5186	0.523	0.522	0.4854	0.4768	0.4942	0.5023	0.5094	0.5121	0.4882	0.4814	0.4847	0.5135	0.5059	0.5065	0.4742	0.4743	0.4775	0.4411	0.4437
593.107	0.8937	0.6776	0.6449	0.9274	0.8878	0.551	0.76	0.6897	0.8435	0.8468	0.7946	0.8011	0.8185	0.5251	0.7341	0.5514	0.7385	0.7078	0.5163	0.501	0.804	0.7741	0.6396	0.7121	0.5105	0.725	0.519	0.5195	0.513	0.519	0.524	0.5234	0.488	0.4776	0.497	0.503	0.5105	0.5134	0.4897	0.4831	0.486	0.5168	0.5069	0.5057	0.4745	0.4759	0.4788	0.4412	0.4444
598.598	0.8953	0.6771	0.6387	0.9275	0.8874	0.5507	0.7624	0.6937	0.848	0.8494	0.7963	0.803	0.8195	0.5252	0.7378	0.5554	0.7406	0.7114	0.519	0.5022	0.8043	0.7742	0.6413	0.7177	0.5117	0.7291	0.5193	0.5198	0.5132	0.5196	0.5245	0.5239	0.489	0.4781	0.4967	0.5037	0.511	0.5142	0.4899	0.4826	0.4853	0.517	0.5084	0.5073	0.4741	0.4749	0.4786	0.4414	0.444
604.09	0.8976	0.6712	0.6484	0.9274	0.8877	0.5502	0.7653	0.7053	0.8501	0.8521	0.7996	0.8011	0.8183	0.5251	0.7417	0.5572	0.7492	0.7079	0.516	0.4998	0.8036	0.7747	0.6397	0.7193	0.5117	0.7337	0.5188	0.5196	0.5129	0.5188	0.5236	0.5222	0.4869	0.4794	0.4973	0.5035	0.511	0.5136	0.4888	0.482	0.485	0.5159	0.5094	0.5091	0.4738	0.4746	0.4779	0.4414	0.4438
609.582	0.8967	0.6757	0.635	0.9281	0.8895	0.5497	0.7664	0.7023	0.8503	0.8538	0.8037	0.8	0.8185	0.5248	0.7448	0.5547	0.7459	0.7098	0.518	0.5017	0.8028	0.7749	0.641	0.7189	0.511	0.7352	0.5197	0.5198	0.5136	0.5184	0.5232	0.5222	0.4869	0.4802	0.4966	0.5037	0.5113	0.5141	0.4897	0.4825	0.4856	0.5181	0.5112	0.5102	0.474	0.4737	0.4771	0.4407	0.4425
615.073	0.899	0.6714	0.6464	0.929	0.8886	0.55	0.767	0.6964	0.852	0.8564	0.8026	0.8011	0.8186	0.5245	0.7445	0.5573	0.7446	0.7084	0.5179	0.5016	0.8044	0.7758	0.6408	0.7226	0.5117	0.7376	0.5196	0.5202	0.5136	0.5193	0.524	0.5225	0.4882	0.4794	0.4975	0.5045	0.5115	0.5148	0.49	0.483	0.486	0.5187	0.5135	0.5116	0.4746	0.4743	0.4778	0.441	0.4437
620.565	0.9028	0.6706	0.6392	0.9302	0.8883	0.55	0.7669	0.6941	0.8545	0.8566	0.8003	0.803	0.8197	0.5247	0.7435	0.5575	0.7438	0.7087	0.5184	0.5032	0.8064	0.7767	0.6409	0.7243	0.5126	0.7382	0.5198	0.5204	0.5139	0.5205	0.5243	0.5241	0.49	0.4819	0.4996	0.5058	0.5123	0.5159	0.4907	0.4835	0.4875	0.5208	0.5159	0.5129	0.4748	0.4749	0.4781	0.4416	0.4434
626.057	0.9035	0.6675	0.65	0.9297	0.8884	0.5501	0.7677	0.6952	0.8553	0.8588	0.8036	0.8002	0.818	0.5247	0.7433	0.5581	0.7434	0.7024	0.5181	0.5047	0.8041	0.7763	0.6388	0.7244	0.5128	0.7398	0.5206	0.5213	0.5148	0.5203	0.524	0.5234	0.4895	0.4817	0.4991	0.5068	0.5134	0.5163	0.491	0.4834	0.4868	0.5206	0.5151	0.5135	0.4744	0.4744	0.4773	0.4417	0.4428
631.548	0.9021	0.6689	0.6441	0.9311	0.8914	0.55	0.7687	0.6981	0.8562	0.8616	0.8079	0.8005	0.8186	0.5247	0.7457	0.5597	0.7414	0.7039	0.5189	0.5038	0.8045	0.7776	0.6389	0.7248	0.5115	0.7409	0.5212	0.5209	0.5144	0.5201	0.524	0.5245	0.49	0.483	0.4993	0.5069	0.5127	0.5164	0.4912	0.483	0.4866	0.5212	0.517	0.5135	0.4749	0.4737	0.4778	0.4411	0.4429
637.04	0.9001	0.6637	0.6549	0.9315	0.8923	0.5489	0.7709	0.7041	0.8539	0.8624	0.8128	0.7992	0.8179	0.5245	0.7507	0.5598	0.7464	0.7026	0.5157	0.5033	0.8034	0.7783	0.6383	0.7257	0.5129	0.7449	0.5211	0.5209	0.515	0.5195	0.5232	0.5234	0.4889	0.4832	0.4993	0.5059	0.5128	0.5167	0.4908	0.4832	0.4861	0.5213	0.5169	0.5166	0.4741	0.4737	0.477	0.4395	0.4425
642.532	0.9018	0.6656	0.6454	0.933	0.8922	0.5485	0.7725	0.6983	0.8552	0.863	0.8135	0.8006	0.8186	0.5243	0.7503	0.5589	0.7458	0.7033	0.5168	0.5037	0.8055	0.7791	0.6385	0.7272	0.5129	0.7441	0.5211	0.5211	0.5153	0.5189	0.5227	0.5238	0.4907	0.4851	0.5006	0.507	0.5133	0.5169	0.4912	0.4833	0.487	0.5231	0.5198	0.5158	0.4739	0.4741	0.4771	0.4405	0.442
648.023	0.9068	0.6625	0.6575	0.9334	0.8913	0.5487	0.7721	0.6949	0.8605	0.8651	0.8121	0.8016	0.819	0.5243	0.7485	0.5593	0.7462	0.7036	0.5168	0.5043	0.8064	0.7801	0.64	0.7302	0.514	0.7458	0.522	0.5217	0.5157	0.518	0.5223	0.5238	0.4913	0.484	0.5016	0.5083	0.5142	0.5172	0.4915	0.4837	0.4877	0.525	0.5224	0.5182	0.4745	0.4742	0.4774	0.4401	0.4424
653.515	0.9106	0.6655	0.6487	0.9335	0.8918	0.549	0.7752	0.7014	0.8637	0.8692	0.813	0.8017	0.8188	0.5247	0.752	0.5611	0.7541	0.7081	0.5182	0.5057	0.8067	0.7805	0.6417	0.7335	0.5138	0.7497	0.5226	0.5222	0.5162	0.5183	0.5222	0.5241	0.4933	0.4853	0.5029	0.5092	0.5161	0.5193	0.4926	0.4845	0.4886	0.5271	0.5244	0.5185	0.475	0.4744	0.4777	0.4401	0.4426
659.007	0.911	0.663	0.6586	0.9335	0.8929	0.5492	0.7743	0.6968	0.8645	0.8701	0.8133	0.8011	0.8186	0.5242	0.7512	0.5601	0.7458	0.7057	0.5178	0.5055	0.8058	0.7801	0.6379	0.7322	0.5148	0.7489	0.5234	0.5222	0.517	0.5183	0.5218	0.5233	0.4925	0.485	0.5033	0.51	0.5162	0.5192	0.4931	0.4844	0.4884	0.5275	0.5245	0.5195	0.4748	0.4746	0.4777	0.4404	0.4423
664.498	0.9104	0.6593	0.6466	0.9338	0.8936	0.549	0.7766	0.7051	0.8656	0.8721	0.817	0.7997	0.8178	0.5246	0.7558	0.5603	0.7527	0.7054	0.5179	0.5057	0.8054	0.7809	0.6385	0.7344	0.5155	0.754	0.5234	0.523	0.517	0.5181	0.5221	0.5231	0.4937	0.4858	0.5048	0.5102	0.5169	0.5196	0.4932	0.4848	0.4885	0.5292	0.5263	0.5214	0.4743	0.4746	0.4775	0.4402	0.4423
669.99	0.9082	0.6552	0.656	0.9335	0.893	0.5489	0.7781	0.7089	0.8647	0.8733	0.8224	0.7976	0.816	0.5241	0.7585	0.5605	0.7567	0.7005	0.5171	0.5056	0.8039	0.7795	0.637	0.7342	0.5145	0.7563	0.5232	0.5228	0.5168	0.5182	0.522	0.5219	0.4934	0.4854	0.5044	0.5102	0.5174	0.5201	0.4929	0.4843	0.4884	0.5289	0.5265	0.5222	0.4741	0.4743	0.4769	0.4403	0.4415
675.482	0.9053	0.6448	0.6591	0.9339	0.8946	0.5483	0.7777	0.71	0.8652	0.8739	0.8252	0.7963	0.8149	0.5234	0.7601	0.5619	0.7555	0.6972	0.5156	0.5048	0.8038	0.7802	0.6358	0.732	0.5163	0.7572	0.5229	0.5225	0.5164	0.5181	0.5222	0.5219	0.4925	0.4851	0.5036	0.5097	0.517	0.5198	0.4926	0.4839	0.4877	0.5282	0.526	0.5236	0.4746	0.4743	0.4767	0.4394	0.4414
680.973	0.9053	0.6471	0.6471	0.935	0.8955	0.5477	0.7773	0.7017	0.8617	0.8736	0.8253	0.7963	0.815	0.5238	0.7586	0.5605	0.7496	0.6949	0.5154	0.5048	0.804	0.7811	0.6356	0.7311	0.516	0.7569	0.5235	0.5222	0.5172	0.5184	0.522	0.5224	0.4937	0.4871	0.5045	0.5105	0.5177	0.52	0.4928	0.4841	0.4884	0.5294	0.5276	0.5231	0.4741	0.4738	0.4766	0.4387	0.4409
686.465	0.9122	0.6467	0.6595	0.937	0.8946	0.5482	0.7751	0.6984	0.8718	0.8767	0.8233	0.8006	0.8174	0.5239	0.7569	0.5607	0.7499	0.7017	0.516	0.5059	0.8069	0.7829	0.6363	0.7352	0.5176	0.757	0.5243	0.5238	0.5173	0.5194	0.5228	0.5228	0.4956	0.4851	0.5054	0.5124	0.5196	0.5215	0.4945	0.485	0.4899	0.5317	0.5308	0.525	0.4748	0.4744	0.4775	0.4397	0.4417
691.957	0.9166	0.6404	0.6497	0.9359	0.8941	0.5477	0.7757	0.7013	0.8752	0.8795	0.8228	0.799	0.8159	0.5242	0.7595	0.5617	0.7529	0.7016	0.5158	0.5057	0.806	0.7823	0.6377	0.737	0.5185	0.7593	0.5244	0.5239	0.5181	0.52	0.5232	0.5232	0.4961	0.4868	0.5075	0.5128	0.52	0.5219	0.4943	0.4856	0.4903	0.5333	0.5316	0.5271	0.4748	0.4735	0.477	0.4391	0.4417
697.448	0.9198	0.6407	0.6611	0.9349	0.8941	0.548	0.7776	0.7033	0.8746	0.8832	0.8245	0.7982	0.8153	0.5239	0.7609	0.5633	0.755	0.7011	0.5164	0.5063	0.8047	0.7811	0.6376	0.7373	0.5201	0.7596	0.5259	0.5254	0.5196	0.5208	0.5246	0.5242	0.498	0.4862	0.5085	0.5145	0.5219	0.5236	0.4958	0.4865	0.4915	0.5354	0.5337	0.5273	0.4766	0.4755	0.4788	0.4406	0.4427
702.94	0.9193	0.6357	0.6583	0.9338	0.8952	0.5487	0.7767	0.7036	0.8749	0.8862	0.8305	0.7967	0.814	0.5248	0.7631	0.565	0.7512	0.6974	0.5164	0.5067	0.8043	0.781	0.6349	0.7366	0.5212	0.7597	0.5268	0.526	0.5197	0.5211	0.5245	0.5244	0.498	0.4877	0.5091	0.5149	0.522	0.5245	0.496	0.4863	0.491	0.5359	0.5332	0.5294	0.4764	0.4761	0.4788	0.4402	0.442
708.432	0.9158	0.6372	0.6466	0.9324	0.8949	0.5483	0.7783	0.7118	0.8721	0.8868	0.8337	0.7939	0.8115	0.5245	0.7669	0.5664	0.7606	0.6935	0.5163	0.5069	0.8025	0.7807	0.6346	0.7357	0.5218	0.7643	0.5271	0.5259	0.5204	0.5212	0.5247	0.5244	0.4989	0.4876	0.5082	0.5149	0.5225	0.5246	0.4957	0.4862	0.4907	0.5353	0.5342	0.5305	0.4758	0.4745	0.4779	0.4397	0.4412
713.923	0.9158	0.6292	0.6534	0.9333	0.8946	0.547	0.7767	0.7125	0.871	0.8857	0.8356	0.7908	0.809	0.5225	0.7669	0.5653	0.7586	0.6874	0.5143	0.5043	0.8017	0.7798	0.6305	0.7342	0.5217	0.7642	0.5247	0.5239	0.5184	0.5197	0.5226	0.522	0.4957	0.4878	0.5068	0.5142	0.521	0.5233	0.4944	0.4851	0.4898	0.5343	0.5318	0.5299	0.4745	0.4736	0.477	0.438	0.4408
719.415	0.9196	0.6373	0.6633	0.936	0.8946	0.5473	0.773	0.7027	0.879	0.8867	0.8329	0.7957	0.8121	0.5238	0.7615	0.5655	0.7527	0.6951	0.5156	0.5066	0.8043	0.7817	0.634	0.735	0.5227	0.7623	0.5269	0.5259	0.5198	0.521	0.5243	0.5246	0.4998	0.4885	0.5098	0.5162	0.5228	0.5255	0.4962	0.4871	0.4915	0.5362	0.5341	0.5296	0.4759	0.4751	0.4775	0.4392	0.4409
724.907	0.9209	0.6375	0.6539	0.9341	0.895	0.5472	0.7731	0.7052	0.883	0.8879	0.8314	0.7944	0.8108	0.5241	0.7641	0.567	0.7536	0.6941	0.5154	0.507	0.8036	0.7811	0.6314	0.7369	0.5234	0.7642	0.5269	0.5257	0.5197	0.5208	0.5246	0.5246	0.5008	0.4894	0.5107	0.5168	0.5235	0.5257	0.4964	0.4869	0.4913	0.5379	0.5358	0.5304	0.4757	0.475	0.4779	0.4391	0.4405
730.398	0.9205	0.6359	0.6581	0.9331	0.8944	0.547	0.7728	0.7059	0.882	0.8912	0.835	0.7922	0.8096	0.5232	0.766	0.5685	0.7558	0.6904	0.5144	0.5061	0.8023	0.78	0.6306	0.737	0.5248	0.7656	0.5267	0.526	0.5203	0.5208	0.5243	0.5238	0.4998	0.4894	0.51	0.5168	0.5231	0.5253	0.4953	0.4863	0.4905	0.537	0.5351	0.5313	0.4751	0.4747	0.4773	0.4384	0.4397
735.89	0.9192	0.6358	0.6598	0.9314	0.8938	0.5472	0.7727	0.7111	0.8809	0.894	0.8407	0.7906	0.8079	0.5237	0.7706	0.5701	0.7623	0.6885	0.5146	0.5069	0.802	0.7793	0.6303	0.7369	0.5254	0.7685	0.5269	0.5256	0.5203	0.5208	0.5244	0.5242	0.5004	0.4904	0.5104	0.517	0.5239	0.5259	0.496	0.4869	0.4912	0.5378	0.5363	0.533	0.475	0.474	0.4771	0.4382	0.4395
741.382	0.9205	0.6381	0.6601	0.9333	0.8942	0.5465	0.771	0.7076	0.8845	0.8938	0.8396	0.7916	0.8077	0.5233	0.7691	0.5702	0.7595	0.6887	0.5146	0.5069	0.8033	0.7808	0.6299	0.7376	0.5272	0.7691	0.5277	0.5268	0.5204	0.5211	0.5246	0.5246	0.5016	0.4904	0.5117	0.5177	0.5249	0.527	0.4962	0.4872	0.4921	0.5375	0.5376	0.5341	0.4759	0.4748	0.4774	0.4385	0.4403
746.873	0.9266	0.6407	0.6635	0.9336	0.8946	0.5467	0.7718	0.7083	0.8886	0.8947	0.8362	0.7922	0.8079	0.5238	0.7679	0.5703	0.7609	0.6889	0.5147	0.5071	0.8041	0.7823	0.6301	0.7375	0.5261	0.7687	0.5281	0.5272	0.5207	0.5223	0.5251	0.525	0.503	0.4906	0.5134	0.5189	0.5256	0.528	0.4974	0.4878	0.4929	0.5382	0.5384	0.5331	0.4761	0.4752	0.4789	0.4382	0.4404
[truncated: 4 more columns]

## Sheet: Control 2
Time	Generation 2000																										Generation 0
ncAA (10 mM)	None								3-iodo-tyrosine									3-nitro-tyrosine									None									3-iodo-tyrosine									3-nitro-tyrosine
Media	RDM-20			RDM-19			RDM-13		RDM-20			RDM-19			RDM-13			RDM-20			RDM-19			RDM-13			RDM-20			RDM-19			RDM-13			RDM-20			RDM-19			RDM-13			RDM-20			RDM-19
Min	i	ii	iii	i	ii	iii	i	iii	i	ii	iii	i	ii	iii	i	ii	iii	i	ii	iii	i	ii	iii	i	ii	iii	i	ii	iii	i	ii	iii	i	ii	iii	i	ii	iii	i	ii	iii	i	ii	iii	i	ii	iii	i	ii
0	0.0342	0.0117	0.0108	0.0126	0	0.000500001	0.0167	0.0064	0	0	0.000799999	0	0	0	0.0009	0	0	0	0.00029999	0.000700004	0.00369999	0.0017	0	0.00130001	0.00129999	0	0.0202	0.0159	0.0073	0.0248	0.0426	0.0128	0.0351	0.0165	0.022	0	0.000599995	0.000199996	0.000700004	0.000199996	0.00319999	0.0038	0	0.0014	0	0	0	0.000399992	0.0015
5.49167	0.046	0.0126	0.007	0.0094	0.0027	0.000100002	0.0122	0.0053	0.000999987	0.000300005	0.000199996	0.00480001	0.00450001	0.0012	0.0013	0.0035	0.0044	0.000399992	0	0	0.000699997	0.000199988	0.0009	0.000400007	0.00109999	0.00199999	0.0108	0.00740001	0.00929999	0.038	0.0132	0.0308	0.028	0.0131	0.0193	0.000100002	0	0	0	0	0	0.00140001	0.000500001	0.0014	0.001	0.0017	0.0009	0.00029999	0.00120001
10.9833	0.0152	0.00300001	0.0033	0.0024	0.0048	0	0.00559999	0.00310001	0.000999987	0.000300005	0	0.0054	0.0049	0.002	0.000799999	0.00250001	0.0034	0.00129999	0.000599995	0.000500001	0	0	0.000300005	0.000100002	0.000499994	0.00139999	0.006	0.0046	0.0045	0.0372	0.0259	0.0055	0.0211	0.0063	0.0148	0.000600003	0.000699997	0.000199996	0.0019	0.000299998	0.000200003	0.0009	0.000699997	0.00120001	0.000400007	0.000999987	0.0011	0	0.000100002
16.475	0.0044	0	0.00129999	0	0.0064	0.000700004	0.00289999	0.0035	0.00119999	0.000700004	0.000599995	0.0046	0.0051	0.0028	0.0012	0.00300001	0.004	0.0018	0.00139999	0.00170001	0.00119999	0.00109999	0.00140001	0.0009	0.0027	0.0026	0.00229999	0.0104	0.0017	0.0266	0.043	0.00320001	0.0178	0.0042	0.013	0.000799999	0.0009	0.000499994	0.0014	0.0011	0.00130001	0.000400007	0.000500001	0.000600003	0.000300005	0.000199988	0.000799999	9.99868e-05	0
21.975	0.001	0.000400007	0.000300005	0.000599995	0.0084	0.0019	0.00129999	0.0025	0.00269999	0.0022	0.0011	0.00480001	0.00520001	0.0027	0	0.00150001	0.0028	0.0026	0.0017	0.00260001	0.00229999	0.00209999	0.0026	0.000200003	0.000199988	0.00129999	0.000399992	0.000599995	0.000699997	0.0028	0.0232	0.00230001	0.0154	0.0026	0.0096	0.002	0.0022	0.00139999	0.0017	0.002	0.0016	0.000599995	0.000500001	0.000700004	0.00230001	0.0042	0.002	0.000999987	0.00210001
27.4667	0	0.0011	0.000599995	0.0033	0.0099	0.0028	0.000799999	0.001	0.00399999	0.0039	0.002	0.00579999	0.0048	0.00309999	0.000600003	0.00130001	0.0015	0.00409999	0.0033	0.00260001	0.0024	0.00139999	0.00230001	0	0	0.0016	0	0	0.000699997	0.001	0.0055	0.0018	0.0141	0.0009	0.0078	0.0032	0.0033	0.00229999	0.00540001	0.0026	0.0026	0.000799999	0.000500001	0.000800006	0.0025	0.0053	0.0028	0.0018	0.0043
32.96	0.000400007	0.00230001	0	0.00829999	0.0119	0.00480001	0.000799999	0.0011	0.00549999	0.0059	0.0034	0.00669999	0.0059	0.0045	0.0011	0.002	0.002	0.00549999	0.00469999	0.00430001	0.0027	0.00279999	0.0036	0.0009	0.000699997	0.000699997	0.000799999	0.000200003	0.000100002	0.000300005	0.0026	0.00060001	0.0122	0	0.0063	0.0051	0.00489999	0.00359999	0.0056	0.0041	0.00300001	0.000699997	0.000500001	0.000399999	0.0055	0.00719999	0.00480001	0.00379999	0.00569999
38.4517	0.0018	0.00320001	0.000200003	0.0123	0.0133	0.0053	0	0	0.0069	0.00780001	0.0052	0.0081	0.0067	0.0059	0.0019	0.0035	0.0027	0.00749999	0.00539999	0.0058	0.006	0.00369999	0.0045	0.00130001	0.00199999	0.0009	0.00209999	0.000200003	0	0	0	0	0.0101	0.000200003	0.00410001	0.0073	0.0062	0.005	0.00430001	0.00539999	0.00319999	0.0018	0.0009	0.0019	0.0064	0.0108	0.00660001	0.006	0.0078
43.9433	0.0017	0.0046	0.0016	0.0168	0.0151	0.00700001	9.99868e-05	0.000200003	0.0095	0.0104	0.00759999	0.0143	0.0094	0.008	0.0025	0.00400001	0.0025	0.00999999	0.00809999	0.0084	0.0079	0.00579999	0.00670001	0.00210001	0.0027	0.00119999	0.005	0.00219999	0.0016	0.0009	0.000699997	0	0.00849999	0.000499994	0.0036	0.00960001	0.0086	0.0071	0.0067	0.00699999	0.0042	0.0011	0.000500001	0.00170001	0.0088	0.0143	0.008	0.0068	0.0098
49.435	0.00500001	0.0071	0.00479999	0.0224	0.0183	0.0098	0.00119999	0	0.0124	0.0136	0.00999999	0.012	0.0107	0.0102	0.0035	0.00590001	0.003	0.0126	0.0105	0.0106	0.0088	0.00739999	0.0088	0.0029	0.00379999	0.000999987	0.00739999	0.0034	0.0029	0.00120001	0.0019	0.000400007	0.0068	0.0016	0.0026	0.0119	0.011	0.0097	0.0091	0.0091	0.0087	0.000799999	0.000799999	0.000500001	0.012	0.0133	0.0113	0.00909999	0.0096
54.9267	0.0095	0.0107	0.008	0.0275	0.0224	0.0139	0.00309999	0.001	0.0155	0.0162	0.0139	0.016	0.0142	0.0128	0.0046	0.00780001	0.0032	0.0163	0.0147	0.014	0.0117	0.0101	0.0119	0.0043	0.00569999	0.00229999	0.0102	0.00479999	0.00489999	0.0034	0.00310001	0.0011	0.00539999	0.00300001	0.0019	0.0146	0.0143	0.0116	0.012	0.0115	0.0115	0.000400007	0.000500001	0.00120001	0.0149	0.0137	0.0139	0.0103	0.0105
60.4183	0.0145	0.0148	0.0126	0.034	0.0283	0.0205	0.00569999	0.00230001	0.0209	0.0201	0.0195	0.0201	0.0167	0.0164	0.0069	0.00960001	0.0041	0.0202	0.0184	0.0175	0.0182	0.0135	0.016	0.00570001	0.00729999	0.00279999	0.0133	0.008	0.0073	0.00470001	0.0044	0.0029	0.0044	0.0055	0.00130001	0.0179	0.0172	0.0148	0.0143	0.0134	0.0135	0.000699997	0.000599995	0.000300005	0.0183	0.0171	0.0179	0.0118	0.0124
65.9117	0.0203	0.0193	0.0164	0.0408	0.0343	0.0242	0.00719999	0.00320001	0.0258	0.0245	0.0233	0.0243	0.0212	0.0199	0.0079	0.0125	0.0042	0.0246	0.0221	0.0217	0.0209	0.0179	0.0201	0.00770001	0.0115	0.00409999	0.0187	0.0128	0.0127	0.0099	0.00849999	0.00510001	0.00359999	0.0077	0.002	0.0224	0.0217	0.0186	0.0178	0.0173	0.0158	0.000500008	0	0.000300005	0.0219	0.0226	0.0212	0.0148	0.0168
71.4033	0.0271	0.0264	0.0207	0.0488	0.0404	0.0282	0.0097	0.0044	0.0322	0.0302	0.0281	0.0337	0.0268	0.025	0.0101	0.0156	0.0058	0.0303	0.0255	0.0251	0.0284	0.0223	0.0248	0.0096	0.0128	0.00399999	0.0236	0.0195	0.0174	0.0129	0.0115	0.0082	0.00289999	0.0105	0.00130001	0.0273	0.0274	0.0235	0.0249	0.0203	0.0175	0.0016	0.0011	0.000600003	0.0247	0.0301	0.0247	0.0172	0.0188
76.895	0.0355	0.0371	0.0273	0.0577	0.0476	0.0332	0.012	0.0052	0.0395	0.0364	0.034	0.0359	0.0323	0.03	0.0121	0.0196	0.0073	0.0363	0.0296	0.0296	0.032	0.0276	0.0305	0.0121	0.0156	0.00539999	0.0286	0.0243	0.0219	0.017	0.0149	0.0112	0.00199999	0.0145	0.0016	0.0326	0.032	0.028	0.0264	0.0226	0.0197	0.000699997	0.000599995	0.000700004	0.029	0.0315	0.0284	0.0195	0.0217
82.3867	0.045	0.0458	0.0364	0.066	0.0566	0.0402	0.0166	0.0055	0.049	0.0432	0.0409	0.0447	0.0406	0.0382	0.0159	0.0239	0.0087	0.0441	0.0351	0.0345	0.0374	0.0332	0.0371	0.0143	0.0195	0.00639999	0.0344	0.0293	0.0274	0.0215	0.0175	0.0135	0.00109999	0.0187	0.000400007	0.0374	0.0365	0.0327	0.0301	0.0257	0.0253	0	0.000699997	0.001	0.0347	0.0321	0.0334	0.0217	0.023
87.8783	0.0568	0.0565	0.0455	0.0764	0.0667	0.0478	0.0215	0.00740001	0.0594	0.0516	0.0482	0.0514	0.0466	0.0448	0.0181	0.0271	0.0097	0.0518	0.0411	0.0407	0.0454	0.0406	0.0446	0.0171	0.0218	0.00829999	0.043	0.0369	0.0328	0.0265	0.0226	0.0182	0.000699997	0.0231	0.000400007	0.0446	0.043	0.0394	0.0354	0.0295	0.0289	0	0.000199996	0.000800006	0.0392	0.0373	0.0384	0.0242	0.0232
93.3717	0.0695	0.067	0.0557	0.0881	0.0782	0.0556	0.0265	0.0097	0.0715	0.0617	0.0578	0.0606	0.0558	0.0536	0.0217	0.0318	0.012	0.0619	0.0479	0.0485	0.0551	0.048	0.0529	0.0203	0.0251	0.00989999	0.0553	0.0484	0.0425	0.0344	0.029	0.0248	0.000399992	0.0275	0.000100002	0.0528	0.0508	0.047	0.0438	0.034	0.0338	0.002	0.0009	0.0032	0.0463	0.0468	0.0451	0.0277	0.0303
98.8633	0.086	0.0781	0.0702	0.1022	0.0917	0.0645	0.0319	0.0129	0.0853	0.0744	0.0675	0.0703	0.0651	0.0632	0.0249	0.0362	0.014	0.0745	0.0567	0.0581	0.0619	0.0564	0.0617	0.0241	0.0289	0.012	0.0694	0.0607	0.0531	0.0427	0.0351	0.0326	0.000499994	0.0329	0.000100002	0.0618	0.0584	0.0551	0.0492	0.0383	0.0348	0.001	0.0012	0.0032	0.0531	0.0528	0.0515	0.0315	0.032
104.355	0.1041	0.0918	0.0848	0.1183	0.1075	0.076	0.0379	0.0168	0.1013	0.0884	0.0804	0.0828	0.0758	0.074	0.0283	0.0419	0.0168	0.0884	0.0676	0.0689	0.0723	0.0662	0.0724	0.0282	0.0336	0.0144	0.085	0.0723	0.0643	0.0521	0.0424	0.0403	9.99868e-05	0.0384	0	0.0727	0.0674	0.0648	0.0573	0.0435	0.0407	0.0019	0.0011	0.00300001	0.0628	0.0619	0.0609	0.037	0.0352
109.847	0.127	0.1095	0.1022	0.1369	0.1255	0.0924	0.0443	0.0226	0.1221	0.1048	0.0976	0.0999	0.0902	0.0887	0.0348	0.0493	0.0207	0.1058	0.0814	0.0824	0.0888	0.0794	0.0871	0.0335	0.0392	0.018	0.1042	0.0862	0.0763	0.0633	0.0521	0.05	0	0.0461	0.000400007	0.0862	0.0798	0.0779	0.066	0.048	0.0473	0.000500008	0.000399999	0	0.0752	0.067	0.0713	0.0409	0.0378
115.338	0.153	0.1282	0.1242	0.1571	0.1483	0.1178	0.0525	0.028	0.1416	0.1231	0.1178	0.1188	0.1061	0.1053	0.0408	0.0575	0.0246	0.1237	0.0967	0.0976	0.1017	0.0946	0.1037	0.0391	0.0453	0.0216	0.124	0.1009	0.0899	0.0759	0.0633	0.0603	0.000399992	0.0542	0.000300005	0.1009	0.0916	0.0913	0.0769	0.0537	0.0538	0.000599995	0.000699997	0.0028	0.0876	0.0767	0.0821	0.0497	0.0417
120.83	0.1815	0.1503	0.1479	0.1789	0.171	0.1411	0.0595	0.035	0.1664	0.1452	0.1404	0.138	0.1247	0.1233	0.0479	0.0661	0.0285	0.1449	0.1143	0.1149	0.1189	0.1116	0.1215	0.0456	0.0528	0.026	0.1447	0.117	0.1062	0.0874	0.0736	0.0705	0.000399992	0.0639	0.000700004	0.1166	0.1048	0.1039	0.0872	0.0589	0.0613	0.00580001	0	0.0015	0.1003	0.0873	0.0933	0.0551	0.0505
126.323	0.2141	0.1769	0.1759	0.2078	0.1991	0.169	0.0683	0.0417	0.196	0.1726	0.1676	0.1626	0.1464	0.1447	0.0561	0.0777	0.0339	0.172	0.1344	0.1357	0.1413	0.1313	0.143	0.0538	0.0627	0.0312	0.1654	0.1371	0.1264	0.1033	0.0875	0.0843	0.0016	0.0788	0.00120001	0.1367	0.1202	0.1216	0.1025	0.068	0.0694	0.00120001	0.0014	0.00170001	0.1157	0.1037	0.1069	0.065	0.0575
131.815	0.2496	0.2055	0.2023	0.2354	0.2238	0.1964	0.0739	0.0488	0.2255	0.2013	0.195	0.1878	0.1686	0.1686	0.0644	0.0893	0.0391	0.199	0.1556	0.1589	0.1646	0.152	0.1651	0.0623	0.0731	0.0356	0.1902	0.1524	0.1432	0.1184	0.1019	0.0989	0.0024	0.0926	0.0011	0.1581	0.1351	0.1387	0.1134	0.0764	0.0781	0.0044	0.0018	0.002	0.1317	0.1197	0.1226	0.0744	0.0669
137.307	0.2866	0.2319	0.2268	0.2657	0.2504	0.2274	0.0795	0.055	0.2584	0.2316	0.2252	0.2181	0.1927	0.1958	0.0736	0.1032	0.0455	0.2303	0.1803	0.1825	0.1913	0.1762	0.1899	0.0715	0.0857	0.0408	0.2069	0.1733	0.1573	0.137	0.1185	0.1143	0.00279999	0.1093	0.0019	0.1779	0.1538	0.1574	0.1248	0.0861	0.0891	0.0024	0.002	0.0018	0.1458	0.1345	0.1386	0.0839	0.0746
142.798	0.3204	0.266	0.258	0.2955	0.2782	0.2667	0.0886	0.066	0.2902	0.2649	0.2579	0.2492	0.2206	0.2272	0.0863	0.1191	0.0526	0.2643	0.2034	0.2041	0.221	0.2042	0.2205	0.0826	0.0992	0.0482	0.2208	0.1928	0.1799	0.1541	0.1354	0.1302	0.00319999	0.1288	0.00210001	0.1979	0.1727	0.1779	0.1382	0.0956	0.1023	0.0055	0.0014	0.0013	0.161	0.1476	0.1553	0.0936	0.0822
148.29	0.354	0.291	0.2795	0.3236	0.307	0.2957	0.0959	0.0745	0.3215	0.2976	0.294	0.2805	0.2471	0.2576	0.0989	0.1368	0.0597	0.2955	0.2351	0.2329	0.2511	0.2335	0.2498	0.0938	0.1117	0.0566	0.2384	0.2069	0.1962	0.1678	0.1528	0.1465	0.00409999	0.1486	0.0029	0.2187	0.1931	0.1974	0.1512	0.1079	0.1172	0.0017	0.002	0.0052	0.185	0.1644	0.1718	0.1061	0.0974
153.783	0.3897	0.3153	0.3006	0.3492	0.3372	0.3271	0.1074	0.0854	0.3511	0.3307	0.325	0.3089	0.2712	0.2885	0.1141	0.157	0.0689	0.3301	0.2589	0.2572	0.2825	0.2655	0.2819	0.109	0.1295	0.0655	0.2588	0.2247	0.2121	0.1949	0.1694	0.1603	0.00549999	0.1643	0.00300001	0.2406	0.2239	0.223	0.166	0.1228	0.1351	0.0009	0.000799999	0.00250001	0.1999	0.1887	0.1964	0.1207	0.1092
159.275	0.4203	0.3475	0.3208	0.3753	0.3617	0.3472	0.1128	0.0941	0.3773	0.3624	0.3561	0.3334	0.2964	0.314	0.1284	0.1801	0.0776	0.3619	0.2844	0.2769	0.3097	0.2935	0.3098	0.1224	0.1492	0.0739	0.2805	0.2445	0.2307	0.2093	0.1933	0.1837	0.00669999	0.1778	0.0035	0.2595	0.2472	0.241	0.181	0.138	0.1494	0.00319999	0.0012	0.0018	0.2113	0.2019	0.2195	0.1357	0.1177
164.768	0.4543	0.3813	0.3565	0.4011	0.3884	0.3809	0.1253	0.1075	0.4023	0.3937	0.3894	0.3582	0.3202	0.3432	0.1467	0.1978	0.0891	0.4021	0.3071	0.3041	0.3399	0.325	0.3423	0.1409	0.1717	0.0853	0.3095	0.2646	0.2523	0.2267	0.2086	0.202	0.00889999	0.2052	0.0044	0.2814	0.2723	0.2611	0.2024	0.1598	0.1674	0.0019	0.0013	0.0015	0.228	0.2162	0.2334	0.1504	0.1364
170.262	0.4777	0.4116	0.3826	0.4271	0.4113	0.4155	0.1365	0.12	0.4268	0.4231	0.4178	0.3783	0.342	0.3652	0.1636	0.2228	0.1013	0.4421	0.3256	0.3215	0.3607	0.348	0.3689	0.1576	0.1937	0.0938	0.3298	0.2882	0.2715	0.2445	0.2263	0.2156	0.0106	0.2286	0.00480001	0.3036	0.2945	0.28	0.2207	0.1771	0.184	0.0114	0.0018	0.0023	0.2461	0.236	0.2507	0.1664	0.148
175.753	0.5092	0.4462	0.4168	0.4545	0.4398	0.4554	0.1513	0.1354	0.4477	0.4516	0.4496	0.4001	0.3653	0.3907	0.1835	0.2483	0.1156	0.4768	0.3525	0.3418	0.3874	0.3759	0.3955	0.178	0.2127	0.1051	0.3542	0.3098	0.297	0.2659	0.2466	0.2317	0.013	0.2432	0.0064	0.3167	0.3205	0.3008	0.244	0.1981	0.203	0.0118	0.002	0.0022	0.267	0.2545	0.2694	0.1849	0.1635
181.245	0.5407	0.4788	0.4515	0.4807	0.4653	0.4904	0.1686	0.1507	0.4693	0.4811	0.4759	0.4161	0.3824	0.4088	0.205	0.2698	0.1305	0.511	0.3771	0.3687	0.4119	0.4023	0.4214	0.2027	0.2326	0.1179	0.3774	0.3361	0.3183	0.2887	0.2697	0.2518	0.0156	0.2524	0.0072	0.3321	0.3347	0.3217	0.2658	0.2212	0.2256	0.0043	0.0028	0.0038	0.2877	0.2752	0.2903	0.2035	0.1811
186.737	0.5825	0.4968	0.4633	0.5014	0.4962	0.5174	0.183	0.1669	0.4973	0.5055	0.4991	0.4373	0.4027	0.4386	0.2288	0.2845	0.149	0.5418	0.4006	0.3878	0.4362	0.4303	0.4424	0.2267	0.247	0.1337	0.3996	0.3591	0.3451	0.3154	0.2914	0.2754	0.0181	0.2611	0.0081	0.3574	0.3501	0.337	0.2841	0.2369	0.2416	0.0078	0.00189999	0.0046	0.3045	0.2929	0.3098	0.2162	0.2032
192.228	0.6278	0.511	0.4693	0.5235	0.5295	0.5416	0.2021	0.1855	0.5197	0.5263	0.5221	0.4529	0.4182	0.4647	0.2481	0.2986	0.1672	0.5696	0.4179	0.4065	0.4585	0.4564	0.4571	0.2454	0.2603	0.1533	0.4198	0.3752	0.3643	0.3387	0.3152	0.2974	0.0213	0.2726	0.00920001	0.3771	0.3668	0.354	0.3032	0.2533	0.2577	0.00310001	0.0017	0.00210001	0.326	0.3085	0.3278	0.2298	0.2109
197.722	0.654	0.5245	0.4716	0.5481	0.5506	0.5603	0.2196	0.1987	0.5398	0.5493	0.5445	0.4685	0.4328	0.4913	0.2694	0.3167	0.1877	0.5987	0.4373	0.426	0.4797	0.4748	0.4733	0.2619	0.277	0.1694	0.4377	0.3949	0.3847	0.3634	0.3401	0.3225	0.0247	0.2853	0.0103	0.3953	0.3875	0.3739	0.3228	0.273	0.277	0.0042	0.0016	0.0014	0.3467	0.3311	0.3508	0.2453	0.2267
203.213	0.6836	0.5442	0.4888	0.5716	0.5867	0.5851	0.238	0.2175	0.5618	0.5706	0.5634	0.496	0.4613	0.5178	0.2899	0.3398	0.2117	0.6242	0.4528	0.4437	0.5099	0.495	0.4896	0.2853	0.2937	0.1863	0.4563	0.4154	0.4032	0.3857	0.3653	0.3484	0.0287	0.301	0.0126	0.4093	0.4089	0.3937	0.3452	0.2987	0.2959	0.00849999	0.0026	0.00740001	0.3686	0.3533	0.3724	0.2632	0.2484
208.705	0.7126	0.5594	0.4977	0.5999	0.61	0.6088	0.2611	0.2386	0.5813	0.5911	0.5832	0.5152	0.4784	0.5434	0.3107	0.3626	0.2331	0.65	0.4673	0.4589	0.5323	0.5146	0.5043	0.3046	0.3114	0.205	0.4689	0.4319	0.421	0.4055	0.388	0.3713	0.0333	0.3169	0.014	0.4233	0.4299	0.4132	0.3599	0.3241	0.3146	0.00580001	0.0029	0.00300001	0.3887	0.3734	0.3946	0.2832	0.2656
214.197	0.7316	0.569	0.5039	0.6177	0.6397	0.6238	0.279	0.2585	0.6079	0.6071	0.5915	0.5419	0.5047	0.5611	0.3333	0.3859	0.2543	0.6697	0.4817	0.4725	0.5548	0.536	0.5156	0.3235	0.3304	0.2265	0.4795	0.4482	0.4381	0.4254	0.4094	0.3938	0.0377	0.3325	0.0163	0.4437	0.4487	0.4334	0.3743	0.3347	0.3295	0.0134	0.00319999	0.0028	0.4093	0.3921	0.4154	0.3065	0.286
219.688	0.7431	0.5757	0.5102	0.6391	0.6634	0.6432	0.2988	0.2767	0.6273	0.6204	0.5999	0.5645	0.5237	0.5813	0.354	0.4073	0.2725	0.6895	0.4924	0.4814	0.5732	0.5534	0.5261	0.3416	0.3483	0.2434	0.4835	0.4566	0.4524	0.4419	0.4277	0.4125	0.044	0.3497	0.019	0.4541	0.4615	0.4457	0.3902	0.3563	0.3485	0.0232	0.0039	0.00410001	0.4233	0.4084	0.433	0.3158	0.3016
225.18	0.7554	0.5849	0.5271	0.6615	0.6884	0.6627	0.3185	0.2974	0.6411	0.6342	0.6092	0.5825	0.5415	0.5992	0.3725	0.432	0.288	0.704	0.5007	0.4924	0.5862	0.5631	0.5366	0.3551	0.3687	0.2591	0.4886	0.465	0.4628	0.4569	0.4445	0.43	0.0495	0.365	0.0215	0.4628	0.4715	0.4592	0.4059	0.3781	0.3655	0.0096	0.0047	0.0051	0.4372	0.4244	0.4484	0.3303	0.3144
230.673	0.7648	0.589	0.5272	0.684	0.7062	0.6762	0.3382	0.3147	0.6516	0.6439	0.6165	0.6035	0.5593	0.6186	0.3921	0.452	0.3061	0.7159	0.5057	0.4978	0.599	0.5706	0.5429	0.371	0.3864	0.2793	0.4921	0.4698	0.468	0.4654	0.4546	0.4457	0.0568	0.3782	0.0248	0.4666	0.4755	0.4682	0.4208	0.399	0.3815	0.0121	0.00629999	0.0072	0.446	0.436	0.461	0.343	0.3291
236.165	0.7678	0.5907	0.5282	0.6941	0.7172	0.6846	0.3545	0.3327	0.6652	0.6493	0.6179	0.6278	0.5795	0.6308	0.4139	0.468	0.3267	0.7283	0.5096	0.5022	0.6104	0.5753	0.5473	0.3911	0.4025	0.3018	0.4941	0.4728	0.472	0.4723	0.4646	0.4551	0.0633	0.3887	0.0279	0.4701	0.4795	0.473	0.4333	0.4144	0.399	0.0132	0.0068	0.0063	0.4546	0.4459	0.473	0.3569	0.344
241.657	0.7672	0.5948	0.5326	0.7059	0.7227	0.6925	0.3769	0.3556	0.6812	0.6537	0.6186	0.6461	0.6019	0.6388	0.4384	0.4832	0.3469	0.7392	0.5131	0.5057	0.6225	0.5797	0.5536	0.4171	0.4196	0.3267	0.4958	0.4746	0.475	0.4786	0.4715	0.4644	0.0713	0.3978	0.032	0.4715	0.4821	0.4769	0.4452	0.4315	0.4155	0.0183	0.00780001	0.0138	0.4613	0.4555	0.4827	0.3685	0.3584
247.148	0.768	0.6013	0.5363	0.7177	0.726	0.6935	0.3979	0.3861	0.6973	0.6561	0.618	0.656	0.6292	0.6447	0.4653	0.4942	0.3666	0.7454	0.5131	0.5036	0.6317	0.5823	0.5569	0.4444	0.4328	0.3497	0.4952	0.476	0.4764	0.4824	0.4773	0.4706	0.0817	0.4046	0.0371	0.4712	0.4827	0.4796	0.4555	0.446	0.4289	0.0269	0.00889999	0.0122	0.4641	0.4619	0.4893	0.3775	0.3701
252.64	0.7727	0.6046	0.5352	0.733	0.7269	0.6997	0.4178	0.4157	0.7016	0.6603	0.6222	0.6612	0.6442	0.6525	0.4912	0.502	0.3843	0.7475	0.5122	0.512	0.6356	0.5842	0.5628	0.4623	0.4432	0.3692	0.511	0.4765	0.479	0.4866	0.482	0.4747	0.09	0.4111	0.0424	0.4721	0.4829	0.4808	0.4664	0.4602	0.4427	0.0215	0.0105	0.0138	0.4664	0.465	0.493	0.3893	0.382
258.132	0.7796	0.606	0.5334	0.7461	0.7317	0.7086	0.4378	0.4418	0.7015	0.6645	0.6257	0.666	0.6536	0.6604	0.5135	0.5057	0.4026	0.7474	0.5103	0.51	0.6393	0.5863	0.5666	0.4799	0.4502	0.3865	0.5095	0.4864	0.479	0.4884	0.4858	0.4793	0.0986	0.4336	0.0475	0.4728	0.4822	0.4806	0.4744	0.4712	0.4526	0.0251	0.0125	0.0128	0.4675	0.4671	0.4957	0.3983	0.3918
263.623	0.7817	0.608	0.5357	0.7559	0.7371	0.7173	0.4594	0.4832	0.703	0.6706	0.6304	0.6737	0.6622	0.6695	0.5387	0.5175	0.4201	0.7459	0.5088	0.5076	0.6435	0.5915	0.5722	0.5006	0.4556	0.4097	0.5075	0.4865	0.4936	0.4905	0.4879	0.4825	0.1086	0.4401	0.054	0.4729	0.4805	0.4799	0.483	0.481	0.4608	0.039	0.0145	0.0144	0.4676	0.4684	0.4965	0.4082	0.4005
269.117	0.7867	0.6097	0.5345	0.7649	0.7468	0.7217	0.4803	0.5118	0.6969	0.6748	0.6371	0.6818	0.6727	0.6791	0.5615	0.522	0.438	0.7423	0.5072	0.5067	0.6452	0.5988	0.5748	0.5141	0.4634	0.4291	0.5072	0.4865	0.4963	0.4906	0.4901	0.4837	0.1161	0.446	0.0604	0.4721	0.4793	0.4806	0.4863	0.4867	0.4665	0.04	0.0169	0.0164	0.4701	0.4695	0.4991	0.4135	0.4068
274.608	0.7899	0.6087	0.5332	0.7697	0.75	0.7262	0.4991	0.5351	0.6948	0.6737	0.6396	0.6854	0.6789	0.6855	0.5815	0.5218	0.4572	0.7401	0.505	0.5046	0.647	0.6018	0.574	0.5238	0.4702	0.4477	0.5052	0.4841	0.4957	0.4909	0.4904	0.4856	0.1232	0.4498	0.0665	0.4777	0.4768	0.4785	0.4834	0.489	0.4684	0.0452	0.0192	0.0198	0.4711	0.4679	0.4978	0.4183	0.412
280.1	0.7942	0.6121	0.531	0.7705	0.7525	0.7327	0.5216	0.5597	0.7061	0.6746	0.6388	0.6867	0.6815	0.6941	0.6004	0.5229	0.4762	0.7484	0.5047	0.5042	0.6467	0.6024	0.5754	0.534	0.4716	0.4629	0.5085	0.4843	0.4954	0.4988	0.489	0.4861	0.1307	0.4492	0.0757	0.4781	0.4762	0.4773	0.4811	0.4885	0.4699	0.0447	0.0211	0.0203	0.4761	0.4698	0.5008	0.4253	0.419
285.592	0.7911	0.6132	0.5322	0.7718	0.7487	0.7369	0.5366	0.5817	0.7199	0.67	0.6343	0.6813	0.6805	0.699	0.617	0.5206	0.4963	0.7518	0.5037	0.5034	0.6412	0.5979	0.571	0.54	0.4721	0.4776	0.5076	0.4833	0.4941	0.5043	0.5008	0.5032	0.1387	0.4516	0.0847	0.4753	0.4837	0.4818	0.4761	0.4851	0.4647	0.0481	0.0245	0.0237	0.4746	0.476	0.5106	0.4295	0.4226
291.085	0.8018	0.6108	0.5295	0.7784	0.7552	0.736	0.5523	0.5985	0.7081	0.6705	0.6381	0.6818	0.6839	0.7028	0.6263	0.519	0.5117	0.7463	0.5024	0.5017	0.6395	0.5952	0.5696	0.5368	0.4739	0.4846	0.506	0.4823	0.4897	0.5032	0.503	0.5042	0.1477	0.4561	0.0918	0.474	0.4828	0.4853	0.4719	0.482	0.4609	0.0539	0.0277	0.0258	0.4734	0.4726	0.5044	0.4334	0.4269
296.577	0.8069	0.6172	0.531	0.7854	0.7679	0.7381	0.5879	0.6468	0.7137	0.6882	0.6474	0.6941	0.6947	0.7073	0.6569	0.5227	0.5404	0.7468	0.504	0.5041	0.6536	0.6105	0.582	0.5529	0.4758	0.5015	0.5057	0.4828	0.4887	0.5039	0.5061	0.5079	0.1637	0.4583	0.1046	0.4753	0.4822	0.4848	0.4743	0.484	0.4628	0.0633	0.0327	0.0323	0.4741	0.4753	0.5064	0.4383	0.4306
302.068	0.8083	0.6188	0.5312	0.7909	0.7768	0.74	0.6097	0.6715	0.7066	0.6975	0.6549	0.704	0.703	0.7079	0.6701	0.5192	0.5542	0.7409	0.5026	0.5034	0.6609	0.6189	0.5882	0.5596	0.4758	0.5138	0.5062	0.4829	0.4882	0.503	0.5059	0.5077	0.179	0.4622	0.1161	0.475	0.4815	0.4837	0.4719	0.4809	0.4608	0.0721	0.0377	0.035	0.4729	0.4737	0.5044	0.4388	0.4331
307.56	0.8147	0.6192	0.5311	0.7927	0.7814	0.7415	0.6206	0.6905	0.7173	0.704	0.658	0.7115	0.7092	0.711	0.6776	0.5247	0.5736	0.7431	0.5024	0.5027	0.6669	0.6263	0.5957	0.5681	0.4779	0.5264	0.5053	0.4826	0.4866	0.5017	0.5043	0.5075	0.1928	0.4643	0.1287	0.4762	0.4815	0.4833	0.4781	0.4822	0.4607	0.0828	0.0427	0.0409	0.4727	0.4732	0.5034	0.4447	0.4348
313.052	0.8181	0.6201	0.5291	0.7912	0.7783	0.7474	0.6134	0.6948	0.7226	0.6993	0.6567	0.7101	0.7087	0.7166	0.6764	0.521	0.5824	0.7451	0.5014	0.5024	0.6636	0.6198	0.5881	0.569	0.4766	0.5329	0.5058	0.4819	0.4865	0.501	0.5027	0.5052	0.2009	0.4639	0.1403	0.4762	0.4819	0.4836	0.4727	0.477	0.459	0.0883	0.0471	0.0462	0.4714	0.4716	0.5023	0.4419	0.432
318.543	0.8227	0.6226	0.5321	0.7931	0.7803	0.7519	0.6203	0.7061	0.747	0.7009	0.6563	0.7109	0.7092	0.7207	0.6831	0.5231	0.6024	0.7554	0.5028	0.5026	0.663	0.6204	0.5897	0.5713	0.4766	0.541	0.506	0.4824	0.4871	0.5018	0.5016	0.5029	0.2179	0.4642	0.1549	0.4783	0.4841	0.4851	0.4807	0.4731	0.4595	0.1	0.0534	0.0534	0.4716	0.4716	0.503	0.4446	0.4341
324.038	0.8276	0.6266	0.5333	0.7977	0.783	0.7492	0.6186	0.7136	0.7439	0.7042	0.6576	0.7118	0.7103	0.7226	0.6883	0.5268	0.612	0.7535	0.5023	0.5026	0.6636	0.6184	0.5881	0.5688	0.4772	0.5438	0.5055	0.4824	0.4863	0.5022	0.5029	0.5053	0.2312	0.4684	0.1696	0.479	0.4849	0.4866	0.4873	0.4812	0.4677	0.1145	0.061	0.059	0.4713	0.4714	0.5023	0.4435	0.4329
329.53	0.832	0.6284	0.5334	0.8007	0.7942	0.7503	0.6287	0.7233	0.7377	0.7159	0.6652	0.7233	0.72	0.7233	0.6942	0.5301	0.6174	0.7523	0.502	0.5031	0.6749	0.6313	0.5916	0.5771	0.4779	0.5573	0.5047	0.4821	0.4863	0.5017	0.5028	0.5032	0.2499	0.4661	0.1842	0.4794	0.485	0.4873	0.4854	0.4809	0.4677	0.1261	0.0691	0.0685	0.4706	0.4708	0.5012	0.4437	0.4334
335.022	0.8324	0.6288	0.5343	0.8028	0.802	0.7463	0.6357	0.7298	0.7285	0.7228	0.6722	0.7315	0.7286	0.7203	0.6989	0.5369	0.6229	0.7423	0.5011	0.502	0.6835	0.6399	0.5971	0.5809	0.4782	0.566	0.5041	0.4813	0.4855	0.5001	0.5003	0.5016	0.2668	0.4707	0.2018	0.4787	0.4839	0.4862	0.4935	0.4789	0.4663	0.1443	0.0795	0.0787	0.47	0.4694	0.4995	0.4424	0.4322
340.513	0.8349	0.6278	0.5317	0.8025	0.7982	0.7478	0.6206	0.7286	0.7316	0.7208	0.6713	0.7289	0.7269	0.7228	0.6949	0.534	0.6317	0.7484	0.4998	0.5004	0.6826	0.633	0.5924	0.5766	0.4763	0.5696	0.5025	0.4802	0.4838	0.4983	0.4988	0.5002	0.2777	0.4653	0.2148	0.4785	0.4844	0.4862	0.4852	0.4718	0.4639	0.1603	0.0886	0.0867	0.4681	0.4682	0.4987	0.4411	0.4308
346.005	0.8386	0.6298	0.5349	0.8031	0.8014	0.7496	0.6184	0.7296	0.7422	0.7189	0.6709	0.728	0.7255	0.7283	0.6961	0.533	0.6385	0.7601	0.4997	0.5014	0.6776	0.6276	0.5894	0.5733	0.4779	0.5744	0.5029	0.4796	0.4834	0.4984	0.499	0.5019	0.2924	0.4667	0.2305	0.4792	0.4853	0.4875	0.4858	0.4713	0.4634	0.1776	0.0997	0.0965	0.4676	0.4678	0.4988	0.4417	0.4314
351.497	0.8425	0.6324	0.5365	0.8041	0.8042	0.7505	0.6239	0.7355	0.7585	0.7254	0.6774	0.7322	0.7297	0.7312	0.6979	0.5386	0.6477	0.7693	0.5001	0.5016	0.6781	0.6291	0.5911	0.5734	0.4784	0.5799	0.5032	0.479	0.4826	0.4987	0.4986	0.5025	0.3103	0.4661	0.2467	0.4797	0.4862	0.4886	0.4809	0.4711	0.4654	0.1936	0.112	0.1082	0.4661	0.4671	0.4978	0.4415	0.4316
356.988	0.8447	0.6312	0.5343	0.8051	0.8081	0.7488	0.6299	0.7389	0.7694	0.7312	0.6803	0.7369	0.7332	0.7324	0.6956	0.5446	0.6578	0.7748	0.5008	0.502	0.68	0.6351	0.5953	0.575	0.4791	0.5844	0.5038	0.4793	0.4811	0.4985	0.4996	0.5012	0.3264	0.4651	0.2629	0.4809	0.4867	0.489	0.4805	0.4725	0.466	0.213	0.1246	0.1238	0.4666	0.467	0.4977	0.4416	0.4319
362.482	0.8468	0.6376	0.538	0.8087	0.8151	0.7427	0.6377	0.744	0.7581	0.7393	0.6909	0.7454	0.7407	0.7274	0.7032	0.5518	0.6643	0.7636	0.5	0.5013	0.6896	0.6429	0.5984	0.5796	0.4795	0.5899	0.5036	0.4799	0.4812	0.4961	0.4967	0.4993	0.3431	0.4682	0.2784	0.4808	0.4856	0.4879	0.478	0.4715	0.4641	0.2306	0.1393	0.1386	0.4669	0.4666	0.4964	0.4414	0.4315
367.973	0.8472	0.6416	0.5382	0.8093	0.8226	0.743	0.6347	0.7435	0.7425	0.743	0.6941	0.7524	0.7479	0.7291	0.7014	0.5543	0.6649	0.7442	0.4993	0.5007	0.6932	0.6422	0.5972	0.5776	0.4806	0.59	0.5025	0.4783	0.4817	0.4954	0.4957	0.4991	0.3572	0.4666	0.2924	0.4799	0.4852	0.4872	0.4759	0.4709	0.4607	0.2464	0.1544	0.1555	0.4651	0.4655	0.4949	0.4389	0.429
373.465	0.8476	0.6436	0.5375	0.8107	0.8274	0.7407	0.6407	0.7442	0.7355	0.7486	0.6978	0.7578	0.7524	0.7284	0.7	0.5599	0.671	0.7357	0.4996	0.5004	0.701	0.6481	0.6012	0.5811	0.4809	0.5938	0.502	0.479	0.4821	0.4954	0.4945	0.4947	0.3704	0.4663	0.3082	0.4798	0.4853	0.487	0.4758	0.4706	0.4605	0.2629	0.171	0.1723	0.465	0.4646	0.4946	0.4393	0.4288
378.957	0.852	0.6476	0.5363	0.8121	0.8296	0.7421	0.6457	0.7465	0.7458	0.7559	0.7019	0.7619	0.7566	0.7312	0.6954	0.5651	0.6777	0.7513	0.5004	0.5007	0.7057	0.6553	0.6048	0.584	0.4817	0.5958	0.5017	0.478	0.4806	0.4949	0.4937	0.4962	0.383	0.4672	0.3246	0.4806	0.4857	0.4884	0.4757	0.4718	0.461	0.2783	0.189	0.1887	0.4646	0.4645	0.4941	0.4404	0.4298
384.448	0.8542	0.6481	0.5352	0.8117	0.8209	0.7452	0.6264	0.7387	0.7626	0.7468	0.701	0.7549	0.7515	0.7341	0.6801	0.5595	0.6725	0.7731	0.4986	0.5001	0.6945	0.6373	0.5947	0.5721	0.4805	0.5878	0.5022	0.4778	0.4796	0.4938	0.4938	0.494	0.396	0.4642	0.3395	0.4802	0.4863	0.4876	0.4727	0.4706	0.4597	0.2925	0.2036	0.2014	0.4636	0.4637	0.494	0.4393	0.4298
389.94	0.8567	0.6523	0.5361	0.8137	0.8265	0.7422	0.6319	0.7384	0.7748	0.7495	0.7029	0.7576	0.7551	0.7341	0.6776	0.5607	0.6792	0.7781	0.4989	0.5008	0.692	0.6387	0.5934	0.5726	0.4825	0.5885	0.5024	0.4781	0.4807	0.4935	0.4932	0.4941	0.4084	0.4622	0.3562	0.481	0.4869	0.4877	0.473	0.4713	0.4606	0.3105	0.2246	0.2176	0.4635	0.4628	0.4934	0.4396	0.4298
395.433	0.8584	0.6524	0.5389	0.8136	0.832	0.7387	0.6342	0.7376	0.7777	0.7556	0.7082	0.7645	0.7616	0.733	0.6774	0.5667	0.6841	0.7761	0.4991	0.5011	0.6975	0.6444	0.5976	0.5756	0.4833	0.5888	0.5034	0.4783	0.4817	0.4942	0.4943	0.4947	0.4189	0.4578	0.373	0.4816	0.4867	0.4878	0.4734	0.4716	0.461	0.3292	0.2413	0.2355	0.4629	0.4626	0.4926	0.4389	0.4293
400.925	0.8598	0.6575	0.5374	0.8147	0.8357	0.735	0.6387	0.7408	0.7775	0.7609	0.7113	0.769	0.7655	0.7293	0.6775	0.5737	0.6897	0.7701	0.4998	0.501	0.7006	0.6492	0.6028	0.5789	0.487	0.5909	0.5024	0.4772	0.4818	0.4938	0.4931	0.4939	0.4275	0.4597	0.389	0.4824	0.4863	0.488	0.473	0.4716	0.4608	0.3514	0.2576	0.2536	0.463	0.4631	0.493	0.4394	0.4298
406.417	0.8604	0.5937	0.5254	0.8144	0.8395	0.6866	0.6444	0.743	0.7639	0.7647	0.7136	0.7742	0.7705	0.711	0.6763	0.5742	0.694	0.7521	0.4967	0.4964	0.7105	0.656	0.6245	0.5825	0.4917	0.5922	0.4962	0.4713	0.474	0.4872	0.486	0.4858	0.4352	0.4557	0.4042	0.4767	0.4823	0.4834	0.4669	0.4656	0.4542	0.3733	0.2735	0.2759	0.4598	0.4591	0.4881	0.4365	0.4256
411.908	0.8602	0.5847	0.5252	0.8149	0.8417	0.6838	0.6478	0.7465	0.7568	0.7704	0.7175	0.7781	0.7748	0.7072	0.6792	0.5815	0.6984	0.7447	0.4954	0.4948	0.7208	0.665	0.6372	0.5907	0.488	0.5958	0.4966	0.4714	0.4733	0.4868	0.4856	0.4843	0.4423	0.4545	0.418	0.476	0.4818	0.4833	0.4668	0.4653	0.4539	0.3919	0.2908	0.2945	0.4595	0.4587	0.4875	0.4356	0.4248
417.4	0.8606	0.5905	0.5243	0.8147	0.8416	0.6814	0.6358	0.746	0.7526	0.7646	0.718	0.7771	0.7753	0.7041	0.6749	0.5779	0.6955	0.7409	0.4954	0.4941	0.7181	0.656	0.6412	0.5834	0.4871	0.589	0.4955	0.4699	0.4734	0.4869	0.4856	0.4844	0.448	0.455	0.4306	0.4767	0.4815	0.4837	0.4668	0.4647	0.4534	0.4086	0.3054	0.3094	0.4589	0.4586	0.487	0.4342	0.4239
422.893	0.8677	0.6056	0.5266	0.8159	0.8445	0.6726	0.6458	0.7478	0.775	0.7721	0.7225	0.7814	0.7806	0.7142	0.6787	0.582	0.6972	0.7596	0.4987	0.4962	0.7207	0.6625	0.6522	0.5884	0.4895	0.5894	0.4968	0.4708	0.4743	0.4867	0.4853	0.4845	0.4557	0.456	0.4414	0.4776	0.4834	0.4851	0.4676	0.4659	0.4545	0.4259	0.321	0.327	0.4583	0.4582	0.4872	0.4349	0.4247
428.385	0.8687	0.6141	0.5269	0.8167	0.8435	0.6649	0.6417	0.7426	0.7894	0.7719	0.7265	0.7803	0.7817	0.7179	0.6781	0.5823	0.6917	0.7655	0.4994	0.4962	0.7175	0.6597	0.6532	0.5851	0.4907	0.5862	0.4962	0.4709	0.4739	0.4869	0.4856	0.4851	0.4601	0.4546	0.4504	0.4781	0.4838	0.4853	0.4675	0.4658	0.4542	0.4407	0.3393	0.3453	0.4576	0.4578	0.4871	0.4345	0.4244
433.877	0.8686	0.6095	0.527	0.8168	0.8418	0.6525	0.639	0.74	0.7948	0.7702	0.7265	0.7774	0.7809	0.72	0.6747	0.5752	0.691	0.7655	0.4987	0.4957	0.7149	0.6551	0.6489	0.5807	0.4908	0.5813	0.4961	0.4694	0.4733	0.4866	0.4854	0.4849	0.46	0.4553	0.4579	0.4784	0.4839	0.4859	0.468	0.4659	0.4549	0.4544	0.3588	0.3646	0.458	0.4573	0.4864	0.4341	0.4241
439.368	0.8707	0.614	0.5286	0.8186	0.8465	0.6411	0.6511	0.7445	0.8026	0.7784	0.7323	0.7808	0.7859	0.7203	0.6856	0.5859	0.6956	0.7671	0.5014	0.4974	0.7248	0.6726	0.6585	0.5937	0.4935	0.5898	0.4979	0.4716	0.4748	0.4875	0.4867	0.4858	0.4612	0.454	0.4646	0.4804	0.4858	0.4872	0.4694	0.4676	0.4564	0.4687	0.3799	0.3869	0.4584	0.4586	0.4876	0.4355	0.4246
444.86	0.8701	0.6182	0.5294	0.818	0.8472	0.6242	0.6493	0.7411	0.8001	0.7786	0.7349	0.7823	0.7868	0.7192	0.6817	0.5826	0.6904	0.7602	0.5005	0.4971	0.7214	0.6646	0.6552	0.5857	0.4931	0.5812	0.4968	0.4703	0.4738	0.487	0.4857	0.485	0.4601	0.454	0.4721	0.4807	0.486	0.4871	0.4693	0.4672	0.4562	0.4781	0.4	0.4062	0.4581	0.4578	0.487	0.4346	0.4248
450.352	0.8705	0.6137	0.5304	0.8181	0.849	0.6035	0.6559	0.7456	0.7931	0.7855	0.7376	0.7867	0.7905	0.7091	0.6901	0.5909	0.695	0.7491	0.502	0.4975	0.7296	0.6717	0.6572	0.5918	0.4943	0.5845	0.4971	0.471	0.4748	0.4873	0.4865	0.4852	0.4611	0.455	0.4735	0.4817	0.4865	0.4882	0.4699	0.4678	0.4567	0.4878	0.4202	0.4254	0.4577	0.4579	0.4866	0.4351	0.424
455.843	0.8689	0.5985	0.5306	0.8158	0.8518	0.5776	0.6648	0.7541	0.7869	0.7922	0.7411	0.7913	0.7936	0.693	0.7009	0.6007	0.7013	0.7366	0.5036	0.4978	0.7408	0.6863	0.6569	0.6054	0.4941	0.5921	0.4979	0.4705	0.4745	0.4875	0.4863	0.4852	0.4623	0.4528	0.4745	0.4824	0.4865	0.4879	0.4703	0.4676	0.4563	0.4948	0.4374	0.4437	0.4581	0.4578	0.486	0.4333	0.4229
461.337	0.8678	0.61	0.5319	0.8175	0.8538	0.5722	0.6709	0.7581	0.7773	0.7965	0.7448	0.7935	0.7969	0.7036	0.7036	0.6026	0.7029	0.7339	0.5034	0.4995	0.744	0.689	0.6599	0.6067	0.4959	0.5925	0.4987	0.4718	0.4755	0.4881	0.4876	0.4863	0.4633	0.4536	0.4744	0.4842	0.4881	0.4891	0.4712	0.4688	0.4577	0.4986	0.4526	0.4582	0.4595	0.4588	0.4871	0.4344	0.4239
466.828	0.8689	0.6013	0.5317	0.817	0.8546	0.5716	0.6663	0.7552	0.7741	0.7975	0.7449	0.7945	0.7984	0.6961	0.7023	0.6023	0.7005	0.7353	0.5026	0.499	0.7438	0.6826	0.6588	0.6004	0.4967	0.5868	0.4981	0.4705	0.4745	0.4876	0.4864	0.4858	0.4625	0.4518	0.4728	0.4841	0.4879	0.4892	0.4709	0.4683	0.4574	0.4974	0.464	0.4689	0.4583	0.4579	0.4862	0.4343	0.4232
472.32	0.8755	0.5984	0.5322	0.8195	0.8541	0.5713	0.6613	0.7548	0.7967	0.802	0.7493	0.7937	0.7981	0.7011	0.7106	0.6075	0.6997	0.75	0.5035	0.4991	0.7469	0.6839	0.664	0.6051	0.497	0.5878	0.4984	0.4714	0.4751	0.4882	0.4873	0.4864	0.4646	0.4511	0.4744	0.485	0.4891	0.4902	0.4718	0.469	0.4584	0.4985	0.475	0.4791	0.4579	0.4573	0.4866	0.4341	0.4238
477.812	0.8778	0.6006	0.5325	0.8204	0.8538	0.5709	0.6588	0.7503	0.8114	0.8007	0.75	0.7913	0.7972	0.7043	0.7075	0.6095	0.6942	0.7556	0.5035	0.4992	0.7433	0.6797	0.6664	0.6024	0.4974	0.5833	0.4991	0.4716	0.4756	0.4883	0.4871	0.4866	0.4644	0.4508	0.4746	0.4853	0.4895	0.4904	0.4711	0.4686	0.4579	0.4977	0.4824	0.4873	0.4574	0.4571	0.486	0.4336	0.4226
483.303	0.8791	0.6131	0.5337	0.8223	0.8547	0.5715	0.6617	0.7478	0.8179	0.8005	0.7526	0.7911	0.7971	0.716	0.7083	0.607	0.6894	0.7562	0.5042	0.5002	0.7408	0.679	0.6675	0.6021	0.4989	0.582	0.4986	0.4714	0.4752	0.4892	0.4884	0.4888	0.4654	0.4509	0.4754	0.486	0.4907	0.4913	0.472	0.4697	0.4587	0.4966	0.4898	0.4938	0.4569	0.4565	0.4859	0.4327	0.4221
488.795	0.879	0.6053	0.5343	0.822	0.8535	0.5712	0.6663	0.749	0.822	0.8049	0.755	0.7915	0.7969	0.7086	0.7117	0.6129	0.69	0.7576	0.5043	0.4996	0.7426	0.6823	0.6685	0.608	0.5002	0.5841	0.4997	0.4715	0.4749	0.4903	0.4898	0.4884	0.4649	0.45	0.4764	0.4871	0.4915	0.4919	0.4725	0.4698	0.4591	0.4975	0.4934	0.4994	0.4572	0.4566	0.4862	0.4334	0.4237
494.288	0.8785	0.6079	0.5341	0.8225	0.8562	0.5712	0.6677	0.7476	0.8254	0.8065	0.754	0.7914	0.7975	0.7132	0.7139	0.6115	0.6903	0.7584	0.5047	0.5004	0.7409	0.6792	0.6695	0.6081	0.5	0.5825	0.4995	0.4716	0.4746	0.4896	0.4893	0.4885	0.4655	0.4489	0.4758	0.4871	0.4921	0.4925	0.4727	0.4698	0.459	0.4968	0.4968	0.4998	0.4571	0.4567	0.4863	0.4332	0.4224
499.78	0.8781	0.6057	0.5353	0.8207	0.8566	0.5712	0.6729	0.7532	0.8205	0.8083	0.7591	0.7938	0.7978	0.7045	0.7131	0.6083	0.692	0.7494	0.5052	0.5001	0.744	0.6753	0.6652	0.6042	0.501	0.5794	0.5	0.4715	0.4752	0.4898	0.4897	0.4884	0.4664	0.4476	0.4766	0.488	0.4923	0.4927	0.4727	0.4699	0.459	0.494	0.4963	0.5022	0.4573	0.4568	0.4856	0.4336	0.4224
505.272	0.8777	0.5944	0.5358	0.8191	0.8574	0.571	0.6851	0.7574	0.8122	0.8156	0.7608	0.7968	0.8002	0.692	0.7204	0.6149	0.6994	0.7435	0.5052	0.5007	0.7513	0.6857	0.664	0.6151	0.5019	0.5869	0.5007	0.4723	0.4754	0.4893	0.4899	0.488	0.4665	0.4486	0.4763	0.4888	0.4924	0.4938	0.4734	0.4703	0.46	0.4947	0.4959	0.5055	0.4575	0.4568	0.4857	0.4335	0.423
510.763	0.8788	0.5941	0.5355	0.8197	0.858	0.5707	0.6864	0.7595	0.805	0.8202	0.764	0.801	0.8038	0.6953	0.726	0.6164	0.7023	0.7393	0.5052	0.4989	0.7556	0.6875	0.6649	0.6212	0.5009	0.5904	0.5013	0.4726	0.4749	0.4894	0.4891	0.4879	0.4668	0.4479	0.4758	0.4888	0.4921	0.4932	0.4726	0.4703	0.4591	0.4926	0.495	0.5065	0.4568	0.456	0.485	0.4335	0.4221
516.255	0.8828	0.5828	0.536	0.8197	0.8564	0.5702	0.6751	0.7545	0.8193	0.818	0.7641	0.7968	0.8018	0.6897	0.722	0.6207	0.6946	0.7534	0.5052	0.4998	0.7525	0.6789	0.6678	0.6124	0.5016	0.5839	0.5027	0.4737	0.4755	0.4902	0.4898	0.4886	0.4676	0.4451	0.4764	0.49	0.4937	0.4948	0.4736	0.4706	0.4603	0.493	0.4967	0.5073	0.4566	0.4561	0.4851	0.4334	0.4222
521.748	0.8857	0.5899	0.538	0.8205	0.8583	0.5711	0.6779	0.7556	0.8206	0.8208	0.7685	0.7984	0.804	0.7016	0.724	0.6185	0.6938	0.7516	0.506	0.5007	0.7531	0.6774	0.6675	0.6123	0.502	0.5797	0.5036	0.4748	0.477	0.4907	0.4905	0.4896	0.4685	0.4471	0.4768	0.4907	0.4949	0.4954	0.4738	0.4709	0.4606	0.4934	0.4956	0.5063	0.4573	0.4565	0.4859	0.4333	0.4229
527.24	0.8879	0.5829	0.5383	0.8192	0.8621	0.5707	0.6928	0.7586	0.8212	0.8286	0.7712	0.8028	0.8064	0.6887	0.7306	0.6273	0.7	0.7514	0.5065	0.5009	0.7577	0.6873	0.6684	0.6241	0.5038	0.592	0.5033	0.4752	0.4774	0.4907	0.4906	0.4895	0.4697	0.4455	0.4785	0.4917	0.4948	0.4955	0.4736	0.4707	0.4602	0.4928	0.4975	0.5078	0.4568	0.4564	0.4855	0.432	0.4221
532.732	0.8874	0.5798	0.5386	0.8179	0.8606	0.5709	0.6937	0.7601	0.8213	0.8314	0.7707	0.8011	0.8069	0.6824	0.7325	0.6318	0.7001	0.7472	0.5067	0.5004	0.759	0.6861	0.6686	0.6222	0.5037	0.5915	0.5038	0.4757	0.4777	0.4909	0.4901	0.4892	0.4705	0.4467	0.478	0.4925	0.4954	0.4966	0.4743	0.4716	0.4612	0.4935	0.4979	0.5098	0.4568	0.456	0.4852	0.4325	0.4225
538.223	0.8869	0.5811	0.539	0.8173	0.8605	0.571	0.6966	0.7626	0.8117	0.8334	0.7723	0.8037	0.809	0.6854	0.7343	0.6305	0.6992	0.7395	0.5064	0.5001	0.7621	0.6866	0.6649	0.6248	0.5035	0.5898	0.5047	0.4766	0.4784	0.4913	0.4901	0.489	0.4708	0.4445	0.4788	0.4932	0.4958	0.4969	0.4743	0.4717	0.4613	0.4932	0.4986	0.509	0.4574	0.4559	0.4852	0.4314	0.4221
543.715	0.8884	0.5786	0.5397	0.8175	0.86	0.5704	0.7026	0.7665	0.8124	0.8384	0.7765	0.8041	0.81	0.6807	0.7406	0.6372	0.7058	0.7407	0.5059	0.4998	0.7654	0.6935	0.6647	0.6338	0.5032	0.5992	0.5054	0.4764	0.4781	0.4903	0.4905	0.4887	0.4709	0.4459	0.4793	0.4934	0.4964	0.4973	0.4747	0.4718	0.4616	0.4934	0.5002	0.5116	0.4569	0.4557	0.4844	0.4307	0.4217
549.208	0.8921	0.5768	0.5399	0.8166	0.8606	0.57	0.7059	0.7668	0.8235	0.8426	0.7784	0.8072	0.8123	0.6801	0.7478	0.642	0.7083	0.7463	0.5066	0.4999	0.77	0.7008	0.666	0.6431	0.5037	0.6036	0.5055	0.4756	0.4785	0.4906	0.4902	0.4894	0.4718	0.4431	0.4798	0.4937	0.4969	0.4977	0.4744	0.4715	0.4613	0.493	0.5009	0.5099	0.4564	0.4552	0.4841	0.4306	0.4215
554.7	0.8935	0.5739	0.5395	0.8158	0.8592	0.5689	0.6979	0.7623	0.8335	0.8395	0.7791	0.8073	0.812	0.6764	0.7442	0.6427	0.6998	0.7508	0.5062	0.4994	0.7677	0.694	0.6676	0.6338	0.5039	0.5955	0.5047	0.4744	0.4788	0.4904	0.49	0.4894	0.4719	0.443	0.4793	0.4936	0.4971	0.4975	0.4737	0.4707	0.4608	0.4924	0.4985	0.5089	0.4564	0.4552	0.484	0.4306	0.4206
560.192	0.8946	0.5737	0.5409	0.8165	0.8577	0.5697	0.6966	0.7625	0.8413	0.8383	0.7823	0.8061	0.8102	0.6774	0.7479	0.6435	0.7007	0.7553	0.5074	0.4999	0.7675	0.6908	0.6706	0.634	0.5047	0.5959	0.5046	0.474	0.4795	0.4912	0.4907	0.4902	0.4735	0.4438	0.4813	0.495	0.4982	0.4986	0.4744	0.4715	0.4613	0.4931	0.4986	0.5068	0.4561	0.4551	0.4847	0.4303	0.4215
565.683	0.8936	0.5717	0.5409	0.8154	0.8571	0.5695	0.695	0.7587	0.843	0.8342	0.782	0.8035	0.8077	0.6714	0.7488	0.6447	0.7017	0.7587	0.5071	0.5004	0.7664	0.6914	0.6696	0.6349	0.5045	0.5982	0.5032	0.4736	0.479	0.4913	0.4908	0.4903	0.4746	0.4433	0.4821	0.4952	0.4987	0.4994	0.475	0.4722	0.4617	0.4943	0.4983	0.507	0.456	0.4548	0.4847	0.4312	0.4212
571.177	0.8941	0.5707	0.5423	0.8118	0.8588	0.5696	0.7021	0.7638	0.841	0.8377	0.7858	0.8058	0.8089	0.6664	0.7503	0.6478	0.7074	0.7542	0.5078	0.5005	0.7655	0.6897	0.6672	0.6335	0.5061	0.599	0.5033	0.4742	0.4779	0.491	0.4914	0.4906	0.4747	0.442	0.483	0.4963	0.4992	0.4996	0.4747	0.4716	0.4616	0.4938	0.4974	0.5074	0.4565	0.4552	0.4841	0.4302	0.4208
576.668	0.8942	0.5698	0.5433	0.8109	0.8603	0.5697	0.7094	0.768	0.8323	0.842	0.7879	0.8092	0.813	0.6604	0.7531	0.651	0.71	0.7491	0.5082	0.5008	0.7697	0.6922	0.6669	0.6381	0.5053	0.6027	0.5038	0.4748	0.4774	0.4914	0.4917	0.4906	0.4753	0.4417	0.4837	0.4972	0.5001	0.5004	0.4752	0.4724	0.4618	0.4947	0.4982	0.5066	0.4564	0.4554	0.4846	0.4306	0.4205
582.16	0.8954	0.57	0.5436	0.8077	0.86	0.5694	0.7131	0.7716	0.829	0.8453	0.7892	0.8102	0.8138	0.6547	0.7561	0.6525	0.7123	0.7441	0.5076	0.5005	0.7714	0.694	0.6628	0.642	0.5056	0.6039	0.5035	0.475	0.4772	0.4915	0.4909	0.4899	0.4757	0.4415	0.4846	0.4976	0.5002	0.5009	0.4754	0.4723	0.462	0.4956	0.4992	0.5069	0.4568	0.4551	0.4841	0.4306	0.4201
587.652	0.8938	0.5701	0.5431	0.8072	0.8586	0.5685	0.7119	0.772	0.8242	0.8491	0.7903	0.8126	0.8157	0.6472	0.76	0.6544	0.7146	0.7387	0.5072	0.4997	0.7755	0.7004	0.6596	0.6493	0.5051	0.6075	0.504	0.4748	0.477	0.4916	0.4905	0.4898	0.4753	0.44	0.4843	0.4978	0.5009	0.5013	0.4754	0.4724	0.4622	0.4961	0.4981	0.5074	0.4567	0.4545	0.4838	0.4296	0.4198
593.143	0.8973	0.5706	0.5438	0.8079	0.8577	0.5687	0.7087	0.7683	0.8346	0.8491	0.7899	0.8111	0.8154	0.6506	0.7615	0.6532	0.7123	0.7459	0.508	0.5007	0.7738	0.6965	0.6627	0.6466	0.5055	0.6034	0.5042	0.475	0.4773	0.4916	0.4911	0.4905	0.4768	0.4395	0.486	0.4985	0.5015	0.5021	0.4761	0.4727	0.4629	0.4978	0.4969	0.5058	0.4568	0.4549	0.4843	0.4288	0.4196
598.635	0.8958	0.5708	0.5439	0.8064	0.8519	0.5685	0.6949	0.7665	0.8354	0.8456	0.787	0.8069	0.8121	0.6508	0.7509	0.6443	0.6953	0.7473	0.509	0.5011	0.7611	0.6716	0.6623	0.6183	0.5062	0.5784	0.5045	0.4756	0.4774	0.492	0.4915	0.4917	0.4769	0.4392	0.486	0.499	0.5017	0.5021	0.4759	0.4724	0.4628	0.4984	0.4953	0.4998	0.4562	0.4545	0.484	0.4292	0.4196
604.127	0.8993	0.5713	0.5451	0.8039	0.8566	0.5684	0.7097	0.7682	0.8423	0.8566	0.7896	0.8116	0.8148	0.6398	0.7604	0.6589	0.7074	0.7493	0.509	0.5017	0.7707	0.693	0.6633	0.6427	0.5064	0.5998	0.5048	0.4758	0.478	0.4922	0.4915	0.4916	0.4776	0.4393	0.4875	0.4999	0.5028	0.5033	0.4766	0.4729	0.4634	0.5	0.4984	0.5045	0.4564	0.4548	0.4838	0.4287	0.4193
609.618	0.9011	0.5718	0.5459	0.8019	0.8577	0.5683	0.7139	0.7716	0.8419	0.8599	0.7934	0.8129	0.8158	0.6393	0.7642	0.662	0.7163	0.7485	0.5096	0.5025	0.7757	0.6989	0.662	0.651	0.5077	0.6091	0.505	0.4762	0.478	0.4924	0.4917	0.4925	0.4788	0.4382	0.4886	0.5008	0.5034	0.5039	0.4762	0.4731	0.4634	0.5025	0.4991	0.5053	0.4564	0.4547	0.4843	0.429	0.4193
615.112	0.8972	0.5717	0.5458	0.7949	0.8565	0.5681	0.7147	0.775	0.8252	0.8608	0.7902	0.8132	0.8166	0.6273	0.7606	0.6575	0.7107	0.7302	0.5093	0.5027	0.7728	0.6936	0.6534	0.6425	0.5071	0.5976	0.5052	0.4765	0.4785	0.4926	0.492	0.4922	0.4779	0.4377	0.4876	0.5016	0.503	0.5037	0.4764	0.473	0.4629	0.5003	0.4991	0.501	0.457	0.455	0.4839	0.4285	0.4184
620.603	0.8961	0.5736	0.5468	0.7969	0.8538	0.5685	0.7247	0.7772	0.8219	0.8667	0.794	0.8149	0.819	0.6314	0.7682	0.6636	0.7234	0.7287	0.5097	0.5034	0.778	0.7085	0.6523	0.6632	0.5082	0.616	0.5057	0.4771	0.4792	0.4931	0.4929	0.4932	0.4802	0.4366	0.4896	0.5021	0.5042	0.5052	0.4776	0.4738	0.4642	0.5029	0.5019	0.503	0.4562	0.4546	0.4833	0.4281	0.4181
626.095	0.8999	0.5734	0.5472	0.7944	0.854	0.5681	0.7223	0.7754	0.8306	0.8683	0.7952	0.8154	0.8181	0.6238	0.7703	0.6669	0.7202	0.7369	0.51	0.5032	0.7799	0.7038	0.6504	0.6606	0.5082	0.6117	0.5057	0.4772	0.4792	0.4929	0.4925	0.4928	0.4799	0.4364	0.4896	0.5025	0.5043	0.5054	0.4775	0.4739	0.4643	0.5043	0.5017	0.5019	0.4561	0.455	0.4835	0.4286	0.4179
631.587	0.905	0.574	0.5481	0.797	0.853	0.5683	0.7144	0.7686	0.849	0.867	0.7999	0.8133	0.814	0.6307	0.7675	0.6675	0.716	0.7503	0.5109	0.5039	0.7763	0.6944	0.6589	0.6481	0.5094	0.6011	0.5064	0.4777	0.4792	0.4937	0.4934	0.4931	0.4813	0.4372	0.4914	0.5035	0.5057	0.5063	0.478	0.4743	0.4651	0.507	0.5033	0.5	0.4566	0.4551	0.4842	0.4287	0.4187
637.078	0.9049	0.5744	0.5488	0.7962	0.8524	0.5677	0.7126	0.7628	0.8508	0.8663	0.7958	0.8081	0.8095	0.6298	0.7639	0.6661	0.7099	0.7573	0.5116	0.5044	0.7707	0.6869	0.6595	0.6386	0.5096	0.595	0.5068	0.4777	0.4794	0.4939	0.4931	0.4925	0.482	0.4364	0.4911	0.504	0.5062	0.5067	0.4784	0.4745	0.4655	0.5075	0.5046	0.4987	0.4569	0.4552	0.4844	0.4286	0.4183
642.57	0.9046	0.5747	0.5499	0.7947	0.8528	0.5682	0.7162	0.7641	0.8473	0.8674	0.7971	0.8113	0.8119	0.6226	0.7641	0.6711	0.7161	0.7547	0.5118	0.5045	0.7734	0.6925	0.6574	0.6472	0.5105	0.6023	0.5074	0.4782	0.4798	0.4941	0.493	0.4918	0.4831	0.4363	0.4915	0.5055	0.5072	0.5075	0.4785	0.4748	0.4661	0.509	0.506	0.4995	0.4566	0.4551	0.4842	0.4282	0.4183
648.063	0.9043	0.5754	0.5504	0.793	0.8535	0.5681	0.7202	0.7704	0.8435	0.8699	0.8	0.8149	0.8152	0.6234	0.7684	0.6697	0.7247	0.7509	0.5125	0.5046	0.7761	0.698	0.6564	0.6532	0.5114	0.6069	0.5075	0.4783	0.4802	0.4943	0.492	0.491	0.4829	0.4373	0.492	0.5056	0.5071	0.5076	0.478	0.4742	0.4655	0.509	0.5057	0.4995	0.4571	0.4548	0.4842	0.4275	0.4173
653.555	0.9038	0.576	0.5509	0.7901	0.8514	0.5679	0.718	0.7709	0.839	0.8729	0.8007	0.8145	0.8157	0.6162	0.7677	0.672	0.7182	0.749	0.5124	0.5049	0.7747	0.691	0.6554	0.6449	0.5107	0.6009	0.5081	0.4788	0.4804	0.4949	0.4917	0.4919	0.4832	0.4357	0.4923	0.5066	0.5084	0.5085	0.4793	0.4758	0.4666	0.5102	0.5081	0.5011	0.4568	0.455	0.4841	0.4274	0.4173
659.047	0.9048	0.5757	0.5508	0.7858	0.8514	0.5675	0.7212	0.7751	0.8374	0.8763	0.8022	0.8157	0.8164	0.6061	0.773	0.6715	0.7268	0.7421	0.5122	0.5048	0.7774	0.6978	0.6489	0.6561	0.5111	0.6064	0.5082	0.4796	0.4807	0.4946	0.4915	0.4912	0.4834	0.4345	0.4924	0.5075	0.5089	0.509	0.479	0.4755	0.4661	0.5104	0.5098	0.5024	0.4565	0.4552	0.4834	0.4265	0.4163
664.538	0.9037	0.5773	0.5515	0.7855	0.8498	0.5676	0.7279	0.7775	0.8332	0.8801	0.8075	0.8184	0.819	0.6052	0.7774	0.6739	0.7401	0.7332	0.5131	0.5059	0.7801	0.7107	0.6465	0.6709	0.5125	0.6228	0.5089	0.4801	0.481	0.4943	0.4923	0.4918	0.4848	0.435	0.4931	0.5085	0.5096	0.5095	0.4794	0.4761	0.467	0.5126	0.5108	0.5044	0.4569	0.4553	0.4839	0.4268	0.4167
670.03	0.902	0.5768	0.5512	0.7806	0.8486	0.5668	0.7255	0.7785	0.8295	0.8814	0.8081	0.819	0.8192	0.5984	0.7782	0.6739	0.7371	0.7303	0.5125	0.5063	0.7825	0.7108	0.6413	0.6705	0.5126	0.6204	0.5084	0.4797	0.4809	0.4925	0.492	0.4915	0.4843	0.434	0.4927	0.5083	0.5087	0.5089	0.4788	0.4751	0.4658	0.5121	0.5111	0.5045	0.457	0.4547	0.4832	0.4259	0.4165
675.522	0.906	0.577	0.5515	0.7815	0.848	0.5668	0.7154	0.7747	0.8437	0.8819	0.8095	0.8189	0.8175	0.599	0.7793	0.6728	0.7342	0.7406	0.5132	0.5067	0.7846	0.7068	0.6458	0.6659	0.5126	0.6143	0.509	0.4797	0.4811	0.4924	0.4921	0.4919	0.485	0.4337	0.4928	0.5089	0.51	0.5101	0.4793	0.4756	0.4667	0.5126	0.5121	0.505	0.4567	0.4546	0.4838	0.4255	0.4162
681.013	0.9075	0.5771	0.5516	0.7795	0.8476	0.5667	0.7092	0.7708	0.8523	0.8817	0.8116	0.8172	0.8149	0.594	0.7764	0.6755	0.7277	0.7452	0.5137	0.5074	0.7822	0.7003	0.6442	0.6609	0.5134	0.6083	0.5093	0.4799	0.4814	0.4929	0.4924	0.4924	0.4858	0.4333	0.4936	0.51	0.511	0.5117	0.4796	0.4756	0.4674	0.5147	0.5144	0.5071	0.457	0.4546	0.4837	0.4264	0.4169
686.507	0.9077	0.5781	0.553	0.7789	0.8476	0.5673	0.7077	0.7688	0.8521	0.8774	0.8077	0.8157	0.8131	0.5912	0.7739	0.6743	0.7267	0.7468	0.5127	0.5062	0.782	0.7038	0.6428	0.6611	0.513	0.6115	0.5075	0.4778	0.4798	0.4909	0.491	0.4911	0.4852	0.4338	0.4933	0.5086	0.5097	0.5097	0.4779	0.4741	0.4659	0.5142	0.5138	0.5064	0.4548	0.4531	0.4821	0.4251	0.415
691.998	0.9063	0.5768	0.5518	0.7768	0.8461	0.5649	0.7116	0.7708	0.8495	0.8801	0.8091	0.8175	0.815	0.5895	0.7756	0.6719	0.7347	0.7478	0.5126	0.5065	0.7805	0.7037	0.6422	0.664	0.513	0.617	0.5078	0.4791	0.4802	0.4915	0.4915	0.4915	0.486	0.432	0.4939	0.5096	0.5104	0.5103	0.4781	0.4745	0.4658	0.5141	0.5134	0.5074	0.4551	0.4534	0.4821	0.4245	0.4145
697.49	0.9062	0.5769	0.5523	0.7721	0.8466	0.565	0.7115	0.7707	0.8511	0.8817	0.809	0.8176	0.8158	0.587	0.7755	0.6719	0.7327	0.7468	0.5129	0.5072	0.779	0.7007	0.6392	0.6589	0.5142	0.615	0.5084	0.4786	0.4801	0.4912	0.492	0.4916	0.4867	0.4308	0.4945	0.5099	0.5106	0.5112	0.4787	0.4747	0.4663	0.5148	0.5147	0.5083	0.4545	0.4532	0.4819	0.4244	0.4139
702.982	0.9066	0.5785	0.5541	0.7709	0.8435	0.5657	0.714	0.7757	0.8451	0.8879	0.8113	0.8129	0.8127	0.585	0.7719	0.6684	0.7271	0.7425	0.514	0.5089	0.7725	0.6937	0.6364	0.6487	0.5166	0.6045	0.5095	0.4805	0.482	0.493	0.4934	0.4926	0.4874	0.4311	0.4953	0.512	0.5122	0.5124	0.4796	0.4758	0.4672	0.5159	0.5151	0.5089	0.4556	0.4537	0.4822	0.4244	0.4135
708.473	0.9056	0.579	0.554	0.7644	0.8427	0.5649	0.718	0.7783	0.8381	0.8895	0.8163	0.817	0.8158	0.572	0.7785	0.6743	0.7434	0.7287	0.5125	0.5082	0.779	0.7107	0.6254	0.6694	0.5166	0.6226	0.5085	0.4796	0.481	0.4921	0.4928	0.4915	0.4871	0.4274	0.4956	0.5118	0.5119	0.5126	0.4791	0.4758	0.4667	0.5168	0.518	0.5115	0.4552	0.4535	0.4818	0.4241	0.4136
713.965	0.9064	0.5776	0.5534	0.7613	0.8427	0.5638	0.7194	0.7783	0.8386	0.8912	0.8179	0.8185	0.8163	0.57	0.7791	0.6746	0.7481	0.7261	0.5123	0.5081	0.7809	0.7145	0.6246	0.676	0.5173	0.6302	0.5086	0.4795	0.4813	0.4921	0.4922	0.4919	0.4877	0.427	0.4957	0.5122	0.5119	0.5127	0.4795	0.476	0.4672	0.5179	0.5191	0.5133	0.4552	0.4529	0.4812	0.4235	0.4135
719.458	0.908	0.5779	0.5532	0.7611	0.8424	0.5636	0.7048	0.7708	0.8524	0.8867	0.821	0.8159	0.8127	0.5676	0.7741	0.673	0.7314	0.7401	0.5123	0.508	0.7801	0.7004	0.6275	0.6617	0.518	0.613	0.5092	0.4796	0.4812	0.4925	0.4925	0.4922	0.4883	0.4282	0.4963	0.5127	0.513	0.5134	0.4797	0.4759	0.4676	0.5181	0.5202	0.5133	0.4556	0.4533	0.4822	0.4233	0.4137
724.95	0.9081	0.579	0.5546	0.7599	0.8414	0.5641	0.7041	0.7698	0.854	0.8902	0.8234	0.8143	0.8111	0.5622	0.7732	0.6737	0.7295	0.7378	0.5126	0.5084	0.7789	0.7021	0.6231	0.6621	0.5192	0.6109	0.5096	0.4801	0.4814	0.4928	0.493	0.4924	0.4889	0.4285	0.4967	0.5134	0.5133	0.5138	0.4799	0.4761	0.4676	0.5189	0.5218	0.5138	0.4551	0.453	0.4823	0.423	0.4137
730.442	0.9075	0.5784	0.5542	0.7596	0.841	0.5633	0.7034	0.7689	0.853	0.8916	0.8247	0.8154	0.8123	0.5622	0.7749	0.671	0.7325	0.7404	0.5118	0.5083	0.7797	0.7067	0.6232	0.6647	0.5192	0.6178	0.5097	0.4797	0.4817	0.4927	0.4931	0.4919	0.489	0.4256	0.4969	0.5137	0.5134	0.5138	0.4797	0.4759	0.4679	0.5185	0.5207	0.5141	0.4553	0.4531	0.4822	0.4227	0.4126
735.933	0.908	0.5821	0.5575	0.7593	0.8402	0.5657	0.7027	0.7736	0.8501	0.8927	0.8269	0.8187	0.8141	0.5562	0.7775	0.6725	0.7404	0.7356	0.5121	0.5094	0.7821	0.7099	0.6199	0.6699	0.5196	0.623	0.5101	0.4808	0.4825	0.4932	0.493	0.4932	0.4898	0.4277	0.4982	0.5146	0.5142	0.5149	0.4807	0.4767	0.4683	0.5191	0.5218	0.5154	0.4556	0.4532	0.4823	0.4221	0.4131
741.425	0.9075	0.5794	0.5557	0.75	0.8407	0.5625	0.7014	0.7747	0.8503	0.8954	0.8295	0.8196	0.8141	0.5507	0.7779	0.6715	0.7416	0.7335	0.5119	0.5097	0.7839	0.709	0.6164	0.6694	0.5206	0.6246	0.5102	0.4807	0.4824	0.4934	0.4938	0.4928	0.4902	0.4241	0.4981	0.5155	0.5144	0.5145	0.4803	0.4763	0.4682	0.5191	0.5225	0.5153	0.4555	0.4533	0.4821	0.4217	0.412
746.917	0.909	0.5803	0.5571	0.746	0.8393	0.5631	0.7031	0.7757	0.8502	0.899	0.8317	0.8188	0.8143	0.5438	0.7778	0.671	0.7441	0.7263	0.512	0.5102	0.7833	0.7084	0.6096	0.6681	0.5211	0.6234	0.5104	0.4807	0.4823	0.4929	0.4937	0.493	0.4904	0.4244	0.4991	0.5158	0.5152	0.5151	0.4808	0.477	0.4685	0.5201	0.5237	0.5169	0.4554	0.4535	0.4817	0.4218	0.4112
[truncated: 4 more columns]

## Sheet: Addicted 1
Time	Generation 2000																											Generation 0
ncAA (10 mM)	None									3-iodo-tyrosine									3-nitro-tyrosine									None									3-iodo-tyrosine									3-nitro-tyrosine
Media	RDM-20			RDM-19			RDM-13			RDM-20			RDM-19			RDM-13			RDM-20			RDM-19			RDM-13			RDM-20			RDM-19			RDM-13			RDM-20			RDM-19			RDM-13			RDM-20			RDM-19
Min	i	ii	iii	i	ii	iii	i	ii	iii	i	ii	iii	i	ii	iii	i	ii	iii	i	ii	iii	i	ii	iii	i	ii	iii	i	ii	iii	i	ii	iii	i	ii	iii	i	ii	iii	i	ii	iii	i	ii	iii	i	ii	iii	i
0	0.023	0.0109	0.0645	0.0241	0.0385	0.0368	0.032	0.0368	0.0336	0.0042	0.0101	0	0.0071	0.0116	0.000199996	0.00530001	0.00800001	0.00360001	0.0152	0.01	0.0317	0.011	0.0232	0.0138	0.0088	0.0172	0.00400001	0.0384	0.0197	0.018	0.029	0.0242	0.0785	0.0501	0.033	0.0503	0.0042	0.0016	0.0105	0.006	0.00650001	0.00959998	0.00300001	0.0053	0.0046	0.0104	0.00489999	0.0156	0.00999999
5.49167	0.00479999	0.0081	0.0431	0.0115	0.0243	0.0215	0.0174	0.0235	0.0185	0.000600003	0.00480001	0.000799999	0.0053	0.0039	0.000299998	0.0048	0.00340001	0	0.00379999	0.00510001	0.0461	0.0094	0.007	0.00830001	0.00539999	0.0123	0.00660001	0.0374	0.00809999	0.0232	0.0269	0.0099	0.0874	0.0264	0.0226	0.0387	0.0042	0.000299998	0.000599995	0	0	0.00299999	0.00120001	0	0.00140001	0.00559999	0.0019	0.0086	0.005
10.9833	0.0072	0.00230001	0.0271	0.0036	0.0111	0.00839999	0.0148	0.024	0.0111	0.000800006	0.0033	0.000299998	0	0.000200003	0.000499994	0.000200003	0.003	0.0014	0.000599995	0.0026	0.0247	0.0042	0.0035	0.0038	0.00279999	0.0127	0.00510001	0.0154	0.006	0.00999999	0.0109	0.0081	0.0443	0.0351	0.0151	0.0212	0	0	0	0	0.000200003	0	0.001	0.000100002	0.001	0.000399992	0.00129999	0.0009	0.0016
16.475	0.000200003	0	0.0174	0.0044	0.0087	0.000200003	0.0128	0.0141	0.0135	0.000100002	0	0.00139999	0.000200003	0	0	0.0015	0.0009	0.000600003	0	0.00130001	0.000200003	0.001	0.00400001	0.00130001	0.00139999	0.00309999	0.00130001	0.00479999	0.00199999	0.0127	0.0052	0.0054	0.0217	0.0097	0.0119	0.0156	0.000600003	0.000500001	0.000699997	0.000500001	0.001	0.00409999	0.000799999	0.000100002	0.000699997	0	0.000799999	0	0
21.9683	0.000499994	0.001	0.0034	0.00919999	0.0107	0	0.0062	0.009	0.0027	0	0.000599995	9.99942e-05	0.000800014	0.000600003	0.000199996	0.000500001	0.00120001	0.0011	9.99868e-05	0	0.000200003	0	0.00130001	0	0.000399992	0.00189999	0.000400007	0.000100002	0.000799999	0.001	0.0026	0.000300005	0	0.0069	0.0078	0.0108	0.0016	0.0014	0.0016	0.0009	0.0036	0.00139999	0.001	0.000100002	0.000500008	0.000300005	0	0.000499994	0.0055
27.46	0.000200003	0.013	0.000400007	0.000499994	0.0009	0.00470001	0.0044	0.00570001	0.00120001	0.0011	0.0024	0.0016	0.00140001	0.0019	0.0016	0.000699997	0.000799999	0.0023	0.0017	0.00140001	0	0.0009	0	0	0	0.000999987	0	0	0	0	0	0	0.0017	0.0042	0.0051	0.0059	0.0034	0.003	0.0031	0.0022	0.0034	0.002	0.000799999	0.000200003	0.000400007	0.00219999	0.00219999	0.0053	0.0017
32.9517	0	0.0161	0	0	0	0.00659999	0.0028	0.0028	0.000100002	0.002	0.0037	0.00269999	0.00240001	0.0018	0.00179999	0	0	0.00190001	0.0027	0.0019	0	0.0015	0.000700012	0.000400007	0.000199988	0.000599995	0.000800014	0.0017	0.00029999	0.0016	0.000599995	0.00120001	0.00390001	0.0033	0.0038	0.00470001	0.00520001	0.00520001	0.0051	0.0042	0.00760001	0.0025	0.0011	0.001	0.000500008	0.00389999	0.00299999	0.0042	0.00219999
38.4433	0.0019	0.00830001	0.002	0.000599995	0.000599995	0.0069	0.00130001	0.00120001	0	0.003	0.0054	0.0041	0.0036	0.0032	0.0039	0.000200003	0.000500001	0.0029	0.00319999	0.00340001	0.00120001	0.002	0.0018	0.0016	0.000199988	0.000399992	0.00170001	0.0026	0.00119999	0.0024	0.000200003	0.00300001	0.0011	0.0018	0.0016	0.0035	0.00709999	0.0068	0.00669999	0.00570001	0.00740001	0.00529999	0.000799999	0.0037	0.000200003	0.0055	0.008	0.0053	0.0029
43.935	0.00319999	0.0109	0.0043	0.0018	0.0028	0.0097	0.000400007	0.000300005	0.000500008	0.0048	0.0079	0.00599999	0.0061	0.0048	0.0066	0.000500001	0.00120001	0.0047	0.00399999	0.00650001	0.0029	0.0035	0.00330001	0.00300001	0.000499994	0	0.00240001	0.0052	0.0035	0.00549999	0.00120001	0.0052	0.0011	0.00130001	0.000799999	0.0024	0.00979999	0.0094	0.009	0.00740001	0.009	0.0131	0.000400007	0.00220001	0.000100002	0.0072	0.0088	0.00709999	0.00389999
49.435	0.00579999	0.0169	0.007	0.0036	0.00569999	0.0138	0	0	0.00150001	0.00620001	0.0107	0.0083	0.00760001	0.0059	0.0086	0.001	0.000700004	0.0051	0.00579999	0.00920001	0.00570001	0.0053	0.00510001	0.0051	0.00129999	0.000399992	0.0036	0.00909999	0.0061	0.0102	0.0035	0.00930001	0.0043	0.001	0.000599995	0.0018	0.0132	0.0122	0.012	0.0104	0.012	0.0108	0.000500008	0.001	0.000699997	0.0099	0.00909999	0.0097	0.0062
54.9267	0.0087	0.0237	0.0115	0.00719999	0.01	0.0206	0.000799999	0.000300005	0.0037	0.00889999	0.0143	0.0104	0.0097	0.00790001	0.0116	0.0014	0.000799999	0.00710001	0.00849999	0.0128	0.0089	0.0081	0.00750001	0.0081	0.00199999	0.000499994	0.00510001	0.0129	0.0102	0.0152	0.0062	0.0118	0.00579999	0.000400007	0.000100002	0.0011	0.017	0.015	0.015	0.0129	0.0135	0.013	0	0.000200003	0	0.0139	0.0141	0.0131	0.0082
60.42	0.0123	0.0331	0.0166	0.0117	0.0146	0.0274	0.0017	0.00060001	0.00580001	0.0122	0.0197	0.0143	0.0134	0.0105	0.0154	0.0029	0.0014	0.00870001	0.0123	0.0172	0.0126	0.012	0.0107	0.0116	0.00299999	0.00129999	0.00770001	0.0177	0.0142	0.0218	0.0101	0.0156	0.0105	0.0009	0.000200003	0.001	0.021	0.0192	0.0194	0.0172	0.0173	0.015	0.001	0.0037	0.000799999	0.0171	0.0147	0.018	0.0122
65.9117	0.0168	0.0437	0.0222	0.0172	0.0209	0.0341	0.0037	0.002	0.0097	0.0158	0.0251	0.0191	0.0179	0.0141	0.0188	0.0039	0.002	0.0105	0.0166	0.0236	0.0168	0.0163	0.0139	0.0152	0.00449999	0.00189999	0.00960001	0.0235	0.0189	0.0275	0.0143	0.0206	0.0142	0.000300005	0	0.000699997	0.0259	0.0236	0.0242	0.0216	0.023	0.0171	0.000799999	0.0028	0.000500008	0.0219	0.0222	0.0221	0.0152
71.4033	0.0227	0.0566	0.0297	0.0241	0.0292	0.0429	0.0052	0.0034	0.0136	0.0203	0.0311	0.0233	0.0225	0.0182	0.0245	0.00539999	0.0031	0.0148	0.0204	0.029	0.021	0.02	0.0177	0.0195	0.00559999	0.0026	0.0117	0.028	0.0247	0.0335	0.0175	0.026	0.0168	0	0.000400007	0.000300005	0.0304	0.0283	0.0281	0.0238	0.0242	0.0212	0.000799999	0.00240001	0.0011	0.0252	0.0211	0.0258	0.0171
76.895	0.0302	0.0718	0.0395	0.0322	0.0388	0.0515	0.0073	0.00490001	0.0172	0.0246	0.0383	0.0274	0.0282	0.023	0.0289	0.00700001	0.0039	0.0169	0.0245	0.0359	0.026	0.0248	0.0221	0.0249	0.00709999	0.0033	0.0146	0.0354	0.0328	0.0422	0.022	0.0326	0.021	0.000100002	0.0009	0.000399992	0.0363	0.0334	0.0333	0.0275	0.0284	0.027	0.000700012	0.002	0.000799999	0.0294	0.0249	0.0296	0.0199
82.3867	0.0391	0.0912	0.05	0.0423	0.0492	0.0632	0.0099	0.0073	0.0223	0.0292	0.0476	0.0339	0.0354	0.0279	0.035	0.00889999	0.0047	0.0201	0.03	0.043	0.0314	0.0304	0.027	0.0303	0.0087	0.0042	0.0174	0.0429	0.0413	0.0514	0.027	0.0394	0.0264	0.000100002	0.0011	0	0.0428	0.0392	0.039	0.0315	0.0326	0.03	0.00060001	0.00230001	0.001	0.0345	0.0301	0.0352	0.0237
87.8783	0.0493	0.1139	0.062	0.0534	0.0609	0.0775	0.0132	0.0098	0.0282	0.035	0.0567	0.0401	0.0422	0.0328	0.0404	0.0112	0.0056	0.0224	0.0366	0.0507	0.0364	0.0376	0.0328	0.0361	0.0103	0.0053	0.0208	0.0518	0.0499	0.0614	0.033	0.0464	0.032	0.000500008	0.0015	0	0.0492	0.0452	0.0452	0.0356	0.039	0.0306	0.000799999	0.0026	0.00060001	0.0407	0.0345	0.0418	0.0277
93.3717	0.0616	0.1382	0.0765	0.0668	0.0744	0.0951	0.0165	0.013	0.0351	0.0429	0.0676	0.0488	0.0515	0.0396	0.0497	0.013	0.0073	0.0274	0.0443	0.0587	0.0438	0.0459	0.0393	0.0431	0.0127	0.00669999	0.0254	0.0599	0.0614	0.073	0.0397	0.053	0.0387	0	0.0024	0.000300005	0.0577	0.0526	0.052	0.0401	0.0436	0.0351	0.000799999	0.00400001	0.0011	0.0476	0.0402	0.0486	0.0318
98.8633	0.0767	0.1677	0.0921	0.0821	0.0894	0.1153	0.0201	0.0164	0.0426	0.0509	0.0797	0.0567	0.0622	0.0459	0.0573	0.0151	0.00880001	0.032	0.0508	0.0699	0.0536	0.0535	0.0468	0.053	0.0147	0.00759999	0.0297	0.07	0.0748	0.0864	0.0462	0.0594	0.0466	0.000100002	0.00319999	0	0.0667	0.0614	0.061	0.0448	0.0504	0.0422	0.000799999	0.0036	0.00140001	0.0547	0.0461	0.0567	0.0358
104.355	0.0947	0.1945	0.1118	0.1001	0.1023	0.1382	0.025	0.0203	0.0512	0.0597	0.0936	0.0679	0.0737	0.0529	0.0671	0.0184	0.0107	0.0376	0.0617	0.0799	0.0643	0.0639	0.0562	0.0619	0.0172	0.0094	0.0348	0.084	0.0899	0.1104	0.0547	0.0668	0.0562	0.000300005	0.0046	0.000200003	0.0774	0.0697	0.0704	0.0499	0.0582	0.0455	0.001	0.00510001	0.001	0.0645	0.0547	0.0673	0.0437
109.847	0.1161	0.2172	0.1342	0.1221	0.114	0.1657	0.0309	0.0254	0.062	0.0736	0.1107	0.0829	0.0894	0.0618	0.0788	0.0221	0.0134	0.0447	0.075	0.0939	0.0792	0.0789	0.0668	0.075	0.021	0.0119	0.042	0.0983	0.1056	0.1355	0.0648	0.077	0.0681	0.000599995	0.0061	0.001	0.0902	0.0795	0.0806	0.0561	0.0666	0.0518	0.00120001	0.0055	0.00130001	0.0757	0.0639	0.077	0.0505
115.338	0.1427	0.2369	0.1557	0.1454	0.1241	0.1956	0.0375	0.0307	0.074	0.0872	0.1305	0.0977	0.1051	0.0704	0.0938	0.0259	0.016	0.0522	0.0886	0.1085	0.0961	0.0918	0.0769	0.0898	0.0236	0.0137	0.0481	0.1141	0.1261	0.1587	0.076	0.0862	0.0805	0.000599995	0.00759999	0.000799999	0.1043	0.0905	0.0936	0.0628	0.0754	0.0618	0.00120001	0.0062	0.0017	0.086	0.0764	0.0905	0.057
120.83	0.1687	0.2563	0.18	0.1723	0.1332	0.2232	0.045	0.0364	0.087	0.103	0.1533	0.1161	0.1234	0.0787	0.1102	0.0301	0.0188	0.061	0.1029	0.1275	0.1146	0.1076	0.0861	0.1075	0.0275	0.0159	0.0561	0.131	0.1465	0.1844	0.0866	0.0943	0.0945	0.000699997	0.00920001	0.000799999	0.1208	0.103	0.1105	0.071	0.0837	0.0717	0.00150001	0.0089	0.0017	0.1029	0.0854	0.104	0.0649
126.322	0.2016	0.2775	0.2046	0.2011	0.1433	0.2537	0.0533	0.0431	0.1015	0.1208	0.177	0.1387	0.1444	0.0888	0.1279	0.0352	0.0222	0.0711	0.1218	0.1465	0.1342	0.1259	0.0974	0.126	0.0317	0.0181	0.0652	0.1523	0.1672	0.2085	0.0994	0.1089	0.1113	0.001	0.0112	0.0015	0.1392	0.117	0.1293	0.0785	0.0945	0.0837	0.0011	0.00750001	0.0016	0.1181	0.0995	0.1205	0.0717
131.813	0.2376	0.2999	0.2303	0.233	0.1551	0.284	0.0635	0.0511	0.1195	0.1428	0.2052	0.1628	0.1682	0.0998	0.148	0.0409	0.0258	0.0817	0.1448	0.1703	0.152	0.1484	0.1081	0.1455	0.0361	0.0216	0.0741	0.1755	0.1876	0.2308	0.1141	0.1235	0.1269	0.0015	0.0132	0.0018	0.1599	0.1331	0.1491	0.0893	0.1059	0.0972	0.00130001	0.00920001	0.002	0.1352	0.1191	0.1408	0.0831
137.307	0.2737	0.3198	0.2546	0.2666	0.1702	0.3187	0.0743	0.0601	0.1385	0.1675	0.2332	0.1889	0.1946	0.1135	0.171	0.048	0.03	0.0943	0.1704	0.1948	0.1731	0.1724	0.1208	0.1675	0.0413	0.0253	0.0853	0.1995	0.2107	0.2548	0.1316	0.1418	0.1437	0.0017	0.0159	0.0029	0.1834	0.154	0.172	0.1006	0.12	0.1077	0.00220001	0.0114	0.0027	0.1562	0.1368	0.16	0.0939
142.798	0.3082	0.3386	0.2809	0.2968	0.1863	0.3461	0.0862	0.0684	0.1601	0.1929	0.2642	0.2168	0.2248	0.126	0.1998	0.0567	0.035	0.1103	0.1958	0.2261	0.1976	0.1975	0.1335	0.192	0.0478	0.0286	0.1015	0.2241	0.231	0.282	0.1502	0.1586	0.1653	0.0025	0.0183	0.0033	0.2097	0.1738	0.198	0.1155	0.1311	0.1203	0.00210001	0.013	0.0034	0.1803	0.158	0.1802	0.107
148.29	0.3414	0.3596	0.3032	0.3236	0.2047	0.3701	0.0988	0.0781	0.183	0.2218	0.2917	0.2431	0.2522	0.1399	0.2282	0.065	0.0403	0.1276	0.2246	0.251	0.2237	0.2259	0.1507	0.2182	0.0536	0.0323	0.1147	0.249	0.2562	0.3075	0.172	0.1794	0.19	0.0025	0.0212	0.00399999	0.2375	0.1975	0.2259	0.1296	0.1462	0.1345	0.00210001	0.0152	0.00330001	0.2088	0.1767	0.1923	0.1212
153.782	0.374	0.3811	0.3275	0.3606	0.2277	0.3968	0.1134	0.0923	0.2103	0.2552	0.3223	0.2707	0.2845	0.1589	0.2605	0.0752	0.0466	0.1471	0.2576	0.2793	0.2533	0.2597	0.1693	0.2465	0.0616	0.0377	0.1333	0.2736	0.2729	0.3307	0.197	0.2051	0.213	0.0033	0.0246	0.0044	0.2663	0.2232	0.2512	0.1433	0.1627	0.145	0.002	0.0175	0.00330001	0.2362	0.2028	0.2091	0.1362
159.273	0.4019	0.4007	0.353	0.3963	0.2528	0.422	0.1299	0.1064	0.2331	0.2863	0.3469	0.2972	0.3141	0.1784	0.2893	0.0864	0.053	0.1675	0.2867	0.3031	0.2838	0.2909	0.1899	0.2719	0.071	0.0434	0.151	0.2993	0.2883	0.3546	0.2263	0.2357	0.2367	0.0036	0.0281	0.00579999	0.2928	0.2547	0.2771	0.1587	0.1818	0.1605	0.00240001	0.0191	0.00420001	0.2609	0.2283	0.2314	0.1547
164.765	0.4267	0.4247	0.3832	0.4277	0.2724	0.4445	0.1462	0.1218	0.26	0.3176	0.3718	0.3245	0.3439	0.1956	0.318	0.0996	0.0609	0.1948	0.3161	0.3264	0.3146	0.3212	0.2121	0.301	0.0795	0.0484	0.1724	0.323	0.3097	0.3785	0.2556	0.2678	0.2663	0.0038	0.0321	0.0063	0.3223	0.2834	0.3062	0.1796	0.1995	0.1772	0.00220001	0.0217	0.0037	0.2895	0.253	0.2572	0.1747
170.258	0.4512	0.4554	0.4141	0.4591	0.2982	0.4687	0.1636	0.1358	0.2857	0.3435	0.3971	0.3587	0.3727	0.2149	0.3458	0.1142	0.0692	0.2192	0.3428	0.353	0.3429	0.3527	0.2339	0.3282	0.0908	0.0546	0.1959	0.3504	0.3331	0.4038	0.2818	0.2968	0.2929	0.0045	0.0361	0.0072	0.3559	0.3119	0.3358	0.2042	0.2209	0.1941	0.00240001	0.025	0.00410001	0.3213	0.2729	0.2819	0.196
175.75	0.4799	0.4834	0.4477	0.4925	0.3262	0.4938	0.1846	0.1535	0.3111	0.3706	0.4181	0.3924	0.3983	0.2355	0.3686	0.1297	0.0792	0.2404	0.3697	0.3739	0.3663	0.3835	0.2557	0.3537	0.1027	0.0622	0.2198	0.3821	0.3577	0.4211	0.3123	0.32	0.3167	0.005	0.0403	0.0081	0.3835	0.341	0.3569	0.2242	0.2429	0.2107	0.0027	0.0283	0.00470001	0.3478	0.2967	0.3045	0.2208
181.242	0.5094	0.5053	0.486	0.5188	0.3538	0.5217	0.2093	0.1735	0.338	0.3973	0.4394	0.4273	0.4263	0.258	0.3889	0.1469	0.0903	0.2644	0.3931	0.3961	0.3901	0.411	0.2907	0.3775	0.1162	0.0702	0.2414	0.4118	0.3778	0.4419	0.344	0.3409	0.3418	0.0062	0.0449	0.0098	0.4093	0.3723	0.3799	0.249	0.2685	0.2289	0.00330001	0.0322	0.0055	0.3729	0.322	0.3216	0.2455
186.733	0.5368	0.5145	0.5219	0.5417	0.3795	0.5485	0.2276	0.1962	0.3652	0.4217	0.4581	0.4604	0.4544	0.2807	0.4134	0.1667	0.103	0.2872	0.4113	0.4111	0.4125	0.4387	0.3177	0.3989	0.1322	0.0798	0.2669	0.4362	0.401	0.4604	0.3712	0.3727	0.3667	0.00750001	0.0498	0.0112	0.4242	0.4022	0.4004	0.271	0.2997	0.2465	0.00390001	0.0369	0.0071	0.3975	0.3444	0.3403	0.2703
192.225	0.566	0.5172	0.5496	0.5613	0.4026	0.5697	0.2452	0.2186	0.3891	0.4458	0.4813	0.4891	0.4809	0.3022	0.4382	0.1888	0.1168	0.3094	0.4352	0.4197	0.4346	0.4638	0.334	0.4191	0.1491	0.0893	0.2943	0.455	0.4253	0.4833	0.3991	0.3967	0.398	0.0078	0.0556	0.0124	0.442	0.431	0.414	0.2956	0.3275	0.2686	0.00390001	0.0409	0.00760001	0.424	0.3691	0.3606	0.2964
197.717	0.5944	0.5213	0.5738	0.5826	0.4278	0.5891	0.2639	0.2412	0.4136	0.4662	0.5127	0.5182	0.5025	0.3265	0.4654	0.2139	0.1324	0.3342	0.4574	0.4353	0.4528	0.4901	0.3468	0.4398	0.1683	0.1003	0.3192	0.4776	0.4462	0.504	0.4359	0.4266	0.4181	0.00850001	0.0609	0.0139	0.4717	0.4481	0.4322	0.3238	0.3495	0.2894	0.00410001	0.0456	0.0081	0.4537	0.3854	0.382	0.3198
203.21	0.6236	0.525	0.5967	0.6073	0.4526	0.6062	0.2842	0.2637	0.4389	0.4901	0.5454	0.546	0.5251	0.3505	0.4919	0.2345	0.15	0.3575	0.4806	0.4539	0.4707	0.5178	0.366	0.4585	0.1896	0.1123	0.3436	0.5003	0.4665	0.5221	0.4661	0.4543	0.4413	0.0096	0.066	0.0149	0.5	0.4637	0.4519	0.3494	0.374	0.3064	0.0052	0.0515	0.00850001	0.4833	0.4072	0.4022	0.3499
208.702	0.6506	0.5266	0.6186	0.6326	0.4771	0.6217	0.3035	0.2912	0.467	0.5168	0.5714	0.5715	0.548	0.3731	0.5175	0.2592	0.1686	0.3795	0.5038	0.4876	0.4905	0.5415	0.3903	0.4782	0.2057	0.128	0.3656	0.5234	0.4868	0.539	0.4974	0.4803	0.4677	0.0107	0.0726	0.0173	0.5257	0.4797	0.4715	0.3783	0.401	0.3234	0.0045	0.0585	0.0097	0.5056	0.428	0.4226	0.3716
214.193	0.6688	0.5279	0.6453	0.6526	0.5019	0.6355	0.325	0.3183	0.4974	0.5361	0.5895	0.5969	0.5708	0.3979	0.5416	0.2847	0.189	0.4008	0.5115	0.5175	0.5135	0.5629	0.4059	0.4966	0.2282	0.1432	0.3864	0.5392	0.5039	0.5519	0.5063	0.5013	0.4913	0.0119	0.079	0.0196	0.5301	0.4949	0.4919	0.3972	0.4294	0.3406	0.0053	0.0661	0.0113	0.5175	0.4461	0.4389	0.3997
219.685	0.682	0.5271	0.6675	0.6687	0.5246	0.6442	0.3458	0.3399	0.5254	0.5543	0.6067	0.6202	0.5902	0.4196	0.5633	0.309	0.2103	0.4225	0.5219	0.5415	0.5385	0.5783	0.4228	0.5118	0.2517	0.1578	0.4045	0.5479	0.5212	0.5687	0.5194	0.5196	0.5194	0.0133	0.0866	0.0214	0.5375	0.5082	0.5152	0.4066	0.4476	0.3574	0.00580001	0.073	0.0125	0.5266	0.4613	0.4543	0.4237
225.177	0.6958	0.5237	0.6748	0.6851	0.545	0.6483	0.3644	0.3568	0.5504	0.5794	0.6302	0.6389	0.609	0.437	0.5765	0.3286	0.2299	0.4453	0.5383	0.5691	0.5545	0.5932	0.4382	0.5202	0.2745	0.173	0.4232	0.5553	0.5277	0.5828	0.5542	0.5365	0.5414	0.015	0.0958	0.0237	0.5674	0.5166	0.5308	0.4339	0.4616	0.3716	0.0061	0.0815	0.0139	0.5487	0.4747	0.4704	0.4426
230.668	0.6973	0.5203	0.6831	0.7021	0.5601	0.6544	0.3853	0.3787	0.5803	0.5999	0.6474	0.656	0.6319	0.4576	0.5903	0.3485	0.2529	0.4699	0.5496	0.5954	0.5719	0.607	0.4512	0.5297	0.2972	0.1891	0.4411	0.5586	0.5312	0.5882	0.5736	0.5488	0.5599	0.0162	0.1057	0.0266	0.582	0.5236	0.5457	0.4629	0.4792	0.3862	0.00670001	0.0912	0.016	0.5724	0.4864	0.483	0.4723
236.16	0.6935	0.5408	0.6924	0.715	0.5723	0.6582	0.41	0.401	0.6092	0.6149	0.6536	0.67	0.6511	0.4731	0.6008	0.3683	0.2769	0.4949	0.5561	0.6079	0.5857	0.6089	0.4625	0.5385	0.3196	0.2079	0.4606	0.5546	0.5323	0.5841	0.5781	0.5515	0.5763	0.0177	0.1168	0.0298	0.579	0.5222	0.5542	0.4792	0.4894	0.397	0.0071	0.1004	0.0177	0.5792	0.4963	0.4943	0.4866
241.653	0.6877	0.5411	0.7012	0.7261	0.5838	0.661	0.4371	0.4259	0.6414	0.6254	0.659	0.678	0.6637	0.4899	0.6074	0.3876	0.3021	0.5206	0.5612	0.6176	0.5989	0.6112	0.4714	0.5489	0.3441	0.2284	0.4783	0.5531	0.5344	0.5874	0.5708	0.5523	0.5932	0.0194	0.1278	0.0327	0.5714	0.523	0.5696	0.4926	0.5035	0.4116	0.0079	0.1106	0.0199	0.5839	0.5052	0.5	0.5019
247.145	0.6933	0.5358	0.7023	0.7339	0.5916	0.6616	0.4556	0.4391	0.6631	0.649	0.6667	0.6843	0.6717	0.5027	0.5903	0.4045	0.3212	0.545	0.5799	0.6286	0.6094	0.6194	0.4804	0.5523	0.361	0.2474	0.4964	0.5473	0.5361	0.599	0.5929	0.5557	0.6089	0.0217	0.1412	0.0362	0.5879	0.513	0.5734	0.5162	0.5072	0.4293	0.00860001	0.1236	0.0229	0.5977	0.511	0.5095	0.5126
252.637	0.6926	0.538	0.7062	0.7418	0.6011	0.6686	0.4775	0.4626	0.6906	0.6632	0.6744	0.6918	0.6798	0.5186	0.5925	0.4249	0.3477	0.573	0.5888	0.6316	0.6239	0.6304	0.4874	0.5594	0.3825	0.2703	0.512	0.5457	0.5375	0.6048	0.5954	0.5496	0.6214	0.0242	0.155	0.0401	0.5891	0.5167	0.5739	0.5413	0.5137	0.4417	0.0098	0.1367	0.0255	0.6117	0.5175	0.5175	0.5159
258.128	0.6892	0.5456	0.7104	0.7493	0.6091	0.6726	0.5027	0.4955	0.7174	0.6711	0.6789	0.6991	0.6874	0.537	0.6099	0.4513	0.3789	0.6037	0.5925	0.6325	0.6368	0.6397	0.4939	0.5705	0.4074	0.2922	0.5272	0.5454	0.5367	0.6075	0.5955	0.5452	0.6257	0.0265	0.1719	0.0449	0.5802	0.5136	0.579	0.5611	0.5236	0.456	0.0103	0.1519	0.0294	0.6181	0.5218	0.5232	0.5273
263.62	0.6809	0.5353	0.7144	0.7569	0.6124	0.6736	0.5265	0.5226	0.7325	0.6638	0.6806	0.7021	0.6904	0.5525	0.6392	0.4682	0.4046	0.6308	0.5876	0.63	0.6357	0.6359	0.5002	0.5785	0.4312	0.3108	0.5392	0.5403	0.5467	0.6001	0.5811	0.5411	0.629	0.0295	0.1854	0.0497	0.5681	0.5067	0.5793	0.5682	0.526	0.4667	0.0112	0.165	0.0329	0.611	0.5221	0.5214	0.5343
269.112	0.6818	0.5466	0.7156	0.7614	0.615	0.6758	0.5471	0.5481	0.7335	0.6628	0.6867	0.7066	0.6951	0.5664	0.6559	0.4916	0.4278	0.6605	0.5936	0.6327	0.6398	0.642	0.5053	0.589	0.4548	0.3298	0.55	0.5389	0.5458	0.6104	0.5992	0.5389	0.6358	0.0323	0.2008	0.0543	0.5786	0.5054	0.5883	0.5802	0.5337	0.4841	0.0125	0.1829	0.0371	0.6081	0.5228	0.5222	0.544
274.603	0.689	0.5464	0.7149	0.7594	0.6114	0.6742	0.5581	0.5568	0.7282	0.666	0.6934	0.7038	0.6975	0.5775	0.6519	0.5116	0.437	0.6788	0.5995	0.6286	0.6327	0.6438	0.5107	0.5907	0.4661	0.3504	0.5616	0.5359	0.5471	0.6179	0.6052	0.5383	0.6303	0.0354	0.2173	0.0599	0.5838	0.5021	0.585	0.589	0.5268	0.4928	0.0132	0.1998	0.0413	0.5934	0.5231	0.5185	0.5374
280.097	0.686	0.544	0.7162	0.7631	0.6128	0.6745	0.5777	0.5762	0.7364	0.6633	0.6997	0.695	0.7013	0.5926	0.6556	0.5385	0.4619	0.698	0.6001	0.635	0.6398	0.6519	0.515	0.6022	0.4881	0.3709	0.5864	0.5365	0.5437	0.6122	0.6052	0.539	0.6353	0.0395	0.2374	0.067	0.5773	0.5098	0.5902	0.5913	0.5243	0.4982	0.0143	0.2155	0.046	0.5946	0.5236	0.5179	0.5412
285.588	0.6854	0.5426	0.7153	0.768	0.6119	0.6729	0.5978	0.5937	0.7459	0.6553	0.703	0.6895	0.7033	0.6027	0.6603	0.5718	0.4833	0.707	0.6043	0.6349	0.6408	0.6601	0.519	0.6112	0.5103	0.3937	0.6236	0.5347	0.5449	0.6104	0.6021	0.5369	0.6377	0.0436	0.2616	0.0756	0.5711	0.5123	0.5928	0.5932	0.5213	0.5063	0.016	0.2366	0.0524	0.5826	0.5244	0.5163	0.5455
291.08	0.6778	0.5369	0.7129	0.7718	0.6182	0.6692	0.6187	0.6103	0.7498	0.641	0.7024	0.6881	0.7039	0.6089	0.6584	0.5926	0.5103	0.7168	0.6028	0.6355	0.6384	0.6626	0.5212	0.6181	0.5359	0.4104	0.6574	0.5289	0.542	0.5954	0.5928	0.5322	0.6329	0.0479	0.2783	0.0835	0.566	0.5067	0.5938	0.5897	0.515	0.5103	0.0177	0.2547	0.0588	0.5785	0.5218	0.5153	0.5457
296.572	0.6785	0.5338	0.7133	0.7724	0.6189	0.6676	0.6296	0.6135	0.7496	0.6372	0.7051	0.6806	0.705	0.6097	0.6593	0.6154	0.5211	0.7178	0.6071	0.6375	0.6368	0.6695	0.5226	0.6212	0.5505	0.427	0.6753	0.5257	0.543	0.5886	0.5957	0.5378	0.6316	0.0538	0.2975	0.0918	0.575	0.5046	0.6006	0.5926	0.5111	0.5189	0.0192	0.2745	0.0651	0.5751	0.5192	0.5164	0.5472
302.063	0.6863	0.5308	0.7135	0.772	0.6177	0.6672	0.6354	0.6088	0.7513	0.6427	0.7086	0.6685	0.7079	0.6127	0.6622	0.6387	0.5303	0.7176	0.6144	0.6333	0.6339	0.6787	0.524	0.6223	0.5595	0.4478	0.6897	0.5222	0.5421	0.5792	0.5952	0.5486	0.6264	0.0593	0.3229	0.1024	0.5791	0.4997	0.6035	0.5926	0.5065	0.5237	0.0207	0.292	0.0719	0.5649	0.5233	0.5152	0.5382
307.555	0.6922	0.5291	0.7156	0.7754	0.6129	0.6636	0.6409	0.6032	0.756	0.6388	0.7119	0.6712	0.7097	0.614	0.6613	0.6534	0.5371	0.7174	0.6208	0.6312	0.6212	0.6808	0.5247	0.6204	0.5704	0.4606	0.7024	0.5186	0.5448	0.5855	0.5909	0.5416	0.6166	0.0643	0.3466	0.1138	0.5745	0.4941	0.6047	0.5922	0.499	0.5249	0.0227	0.3131	0.0803	0.5468	0.5209	0.511	0.5227
313.048	0.6861	0.5296	0.7162	0.7815	0.6168	0.661	0.6505	0.6142	0.7629	0.6342	0.7132	0.6781	0.7117	0.6234	0.6621	0.6773	0.5581	0.7227	0.6178	0.6245	0.6247	0.6883	0.5249	0.629	0.5897	0.4751	0.7163	0.5184	0.5408	0.5726	0.5779	0.5403	0.6196	0.0705	0.3645	0.1281	0.5646	0.494	0.6032	0.5852	0.4956	0.529	0.0253	0.3317	0.0888	0.5533	0.5195	0.51	0.5174
318.54	0.6749	0.5271	0.7154	0.7842	0.6153	0.6581	0.657	0.6219	0.7686	0.6253	0.7115	0.6813	0.7087	0.6274	0.6594	0.6901	0.5697	0.7231	0.6107	0.6215	0.6179	0.6879	0.5256	0.6332	0.6053	0.4767	0.7249	0.5174	0.5414	0.5583	0.5616	0.5352	0.6155	0.078	0.3788	0.1426	0.5559	0.4922	0.5978	0.5751	0.4947	0.5258	0.0277	0.3502	0.0982	0.5418	0.5173	0.506	0.5116
324.032	0.6849	0.5267	0.7173	0.7853	0.6112	0.657	0.6488	0.6118	0.7771	0.6338	0.7135	0.6869	0.713	0.6349	0.6601	0.7039	0.5525	0.7216	0.6188	0.6182	0.6123	0.6931	0.5308	0.6337	0.6033	0.4897	0.7291	0.5162	0.5412	0.5545	0.5616	0.5306	0.6128	0.0855	0.3946	0.1561	0.5613	0.4917	0.5997	0.5723	0.4902	0.5304	0.0305	0.3654	0.1069	0.5294	0.5155	0.5042	0.5057
329.523	0.6933	0.525	0.7201	0.7893	0.6051	0.6535	0.647	0.6076	0.7859	0.643	0.7172	0.6928	0.719	0.6471	0.6633	0.7192	0.5517	0.7298	0.6263	0.6162	0.6106	0.7022	0.5355	0.6388	0.6078	0.5088	0.7347	0.516	0.5412	0.5529	0.5629	0.531	0.6126	0.0952	0.4138	0.1729	0.5622	0.4943	0.6	0.5681	0.4919	0.5376	0.0333	0.3856	0.1183	0.5302	0.5157	0.5038	0.5002
335.015	0.6912	0.5249	0.7227	0.7923	0.5962	0.6558	0.6523	0.6076	0.7901	0.645	0.7184	0.6982	0.7237	0.6557	0.6697	0.7257	0.5521	0.7352	0.6276	0.6165	0.6141	0.7076	0.5323	0.6448	0.619	0.5256	0.7392	0.5178	0.5414	0.5499	0.5608	0.5282	0.6107	0.1044	0.4297	0.1897	0.563	0.4957	0.5972	0.5545	0.4952	0.5456	0.0377	0.4001	0.1302	0.5289	0.5138	0.5041	0.4965
340.507	0.6905	0.525	0.7246	0.7943	0.5932	0.6546	0.655	0.6094	0.7939	0.648	0.718	0.7034	0.7257	0.6619	0.6808	0.7328	0.5546	0.7376	0.6267	0.6152	0.6119	0.7141	0.5332	0.6487	0.6284	0.5437	0.7418	0.5178	0.5408	0.548	0.5578	0.5165	0.6087	0.115	0.4443	0.2085	0.559	0.4936	0.5917	0.5352	0.4936	0.5452	0.042	0.4132	0.143	0.5295	0.5124	0.5033	0.4921
346	0.6848	0.5245	0.7264	0.7953	0.5921	0.6541	0.6638	0.613	0.7972	0.6489	0.7173	0.7066	0.7271	0.6634	0.6832	0.7353	0.5567	0.7363	0.6219	0.6161	0.6086	0.7146	0.5326	0.6524	0.6431	0.5552	0.7418	0.5172	0.5405	0.5469	0.551	0.5134	0.6007	0.1263	0.4571	0.228	0.5547	0.4951	0.5866	0.5327	0.4967	0.5501	0.0463	0.4266	0.1569	0.5332	0.5108	0.5034	0.4871
351.492	0.6831	0.5249	0.7257	0.7966	0.585	0.6489	0.6761	0.6271	0.8012	0.6396	0.7135	0.705	0.7258	0.6616	0.68	0.7387	0.5666	0.7391	0.6219	0.613	0.6064	0.7161	0.5334	0.6622	0.6576	0.5509	0.7419	0.5151	0.5406	0.5463	0.5435	0.5136	0.5937	0.1379	0.4681	0.246	0.5481	0.4951	0.5787	0.5244	0.4873	0.5433	0.0525	0.4366	0.1697	0.5201	0.5098	0.5017	0.4809
356.983	0.6886	0.5236	0.7271	0.7999	0.5773	0.6422	0.6724	0.6249	0.8061	0.6449	0.7157	0.712	0.7293	0.667	0.6758	0.7427	0.566	0.7523	0.6259	0.6062	0.602	0.721	0.5331	0.6711	0.6547	0.5564	0.7459	0.5124	0.5392	0.5459	0.5428	0.5107	0.5865	0.1514	0.4796	0.2634	0.5525	0.4939	0.5805	0.5213	0.4841	0.5483	0.0594	0.4511	0.186	0.5126	0.5082	0.5008	0.4818
362.475	0.6921	0.5224	0.7303	0.802	0.5711	0.6454	0.6644	0.6127	0.8084	0.6579	0.7175	0.7184	0.7323	0.671	0.6717	0.7451	0.5581	0.753	0.6299	0.6024	0.5968	0.7241	0.5329	0.6727	0.6467	0.5619	0.7488	0.5158	0.54	0.5467	0.5429	0.5109	0.5761	0.1659	0.4941	0.2828	0.5547	0.4935	0.5791	0.5128	0.4791	0.5442	0.0663	0.4596	0.2014	0.5045	0.5069	0.5005	0.4801
367.967	0.6963	0.5234	0.7317	0.804	0.5661	0.6355	0.6653	0.613	0.8105	0.658	0.7174	0.7179	0.7334	0.6706	0.6667	0.7486	0.5511	0.7567	0.6333	0.5979	0.588	0.7262	0.5328	0.6746	0.6437	0.5622	0.7527	0.5117	0.5392	0.5466	0.539	0.5103	0.5736	0.1778	0.5049	0.3026	0.5405	0.4933	0.5734	0.5031	0.4736	0.5347	0.0738	0.4686	0.2174	0.4956	0.5063	0.4995	0.4766
373.458	0.6896	0.5228	0.731	0.8045	0.5695	0.6428	0.6737	0.6222	0.8121	0.6598	0.7162	0.7213	0.7351	0.672	0.6469	0.7511	0.5581	0.7637	0.6261	0.5969	0.596	0.7298	0.533	0.6882	0.6534	0.5635	0.7584	0.5113	0.539	0.5453	0.5381	0.5086	0.5612	0.1938	0.5139	0.3261	0.5443	0.4929	0.5676	0.496	0.4759	0.5393	0.0845	0.478	0.2355	0.4987	0.5047	0.5003	0.4763
378.95	0.6814	0.5231	0.7274	0.8031	0.5564	0.6366	0.6746	0.621	0.8123	0.647	0.7106	0.7179	0.7339	0.6685	0.6457	0.747	0.5532	0.762	0.6216	0.5806	0.5763	0.7212	0.5326	0.6829	0.6531	0.5508	0.7595	0.5098	0.5384	0.5437	0.5322	0.5075	0.5464	0.2064	0.5185	0.3431	0.5301	0.4892	0.5525	0.4923	0.4706	0.5261	0.0927	0.4837	0.2451	0.4917	0.5033	0.4959	0.4702
384.442	0.691	0.522	0.7301	0.8053	0.5499	0.6325	0.6617	0.6085	0.8136	0.6606	0.7138	0.7236	0.7385	0.6711	0.6513	0.7495	0.5412	0.7684	0.6328	0.5676	0.5695	0.724	0.5315	0.685	0.6351	0.5579	0.7609	0.5105	0.5379	0.5447	0.5358	0.5075	0.5329	0.2224	0.5259	0.3576	0.5328	0.4898	0.5555	0.4902	0.4708	0.5218	0.0982	0.4903	0.2579	0.4871	0.5035	0.4973	0.4725
389.935	0.6968	0.5229	0.7334	0.8071	0.5613	0.6333	0.6731	0.6231	0.8128	0.6784	0.7146	0.7302	0.742	0.6735	0.6453	0.7533	0.5619	0.7781	0.6313	0.5713	0.58	0.7383	0.5327	0.6956	0.6497	0.5708	0.7667	0.5115	0.539	0.5452	0.5414	0.5057	0.5313	0.2416	0.5333	0.3861	0.5306	0.4918	0.5626	0.4887	0.4747	0.5246	0.1143	0.4952	0.2754	0.485	0.5024	0.4998	0.4741
395.427	0.6806	0.522	0.7319	0.806	0.5599	0.6355	0.6825	0.6273	0.812	0.6688	0.7079	0.7234	0.7432	0.6697	0.6278	0.7503	0.5648	0.7774	0.623	0.563	0.5755	0.7339	0.532	0.6956	0.6603	0.5585	0.7672	0.5094	0.5374	0.5426	0.5381	0.504	0.5242	0.2587	0.5293	0.4036	0.5278	0.4877	0.5511	0.4868	0.4729	0.5151	0.1315	0.4977	0.2868	0.4818	0.5013	0.499	0.4694
400.918	0.6863	0.5223	0.7337	0.8063	0.5596	0.6302	0.6881	0.6346	0.8125	0.6707	0.706	0.7268	0.743	0.6706	0.633	0.7533	0.5696	0.7849	0.6237	0.5572	0.5745	0.738	0.5314	0.7029	0.6674	0.5653	0.7711	0.5096	0.5384	0.543	0.5401	0.5027	0.5252	0.2795	0.5343	0.4202	0.5238	0.4881	0.5563	0.4865	0.4723	0.5113	0.1502	0.5036	0.3038	0.481	0.5003	0.4997	0.4705
406.41	0.6852	0.5218	0.7376	0.81	0.5735	0.6371	0.682	0.6304	0.8124	0.6852	0.7104	0.7319	0.75	0.6727	0.6141	0.7556	0.5654	0.7859	0.6214	0.5587	0.5837	0.743	0.5306	0.7072	0.6614	0.5689	0.7711	0.5102	0.5371	0.5437	0.5478	0.5033	0.5245	0.2963	0.5279	0.4404	0.5308	0.4899	0.5598	0.487	0.4775	0.5188	0.1661	0.508	0.3218	0.482	0.4997	0.5021	0.4722
411.902	0.6988	0.5234	0.7423	0.8111	0.5681	0.6312	0.6729	0.6257	0.8124	0.6993	0.7132	0.7377	0.7508	0.6747	0.6314	0.7583	0.5646	0.791	0.6303	0.5525	0.5771	0.7487	0.5319	0.7039	0.6535	0.5813	0.7726	0.5115	0.5393	0.5447	0.5479	0.5052	0.5226	0.3137	0.5353	0.4618	0.529	0.4912	0.5667	0.4872	0.4742	0.507	0.1814	0.5108	0.3391	0.4812	0.4997	0.5023	0.4724
417.393	0.6941	0.5225	0.7445	0.8132	0.5689	0.6323	0.674	0.6192	0.8127	0.7025	0.7129	0.739	0.755	0.6741	0.6208	0.7571	0.5578	0.7919	0.627	0.5485	0.5716	0.7484	0.5308	0.7063	0.6501	0.5792	0.7731	0.5116	0.5384	0.5438	0.5472	0.5042	0.5212	0.3283	0.5292	0.4878	0.5262	0.4893	0.5622	0.4871	0.4738	0.5036	0.2003	0.5109	0.3551	0.4813	0.4977	0.5012	0.4716
422.887	0.6914	0.5227	0.746	0.8135	0.5729	0.6329	0.6823	0.6282	0.812	0.7058	0.7129	0.7404	0.7557	0.6738	0.6149	0.761	0.5614	0.7939	0.6253	0.5499	0.5783	0.7513	0.5316	0.7114	0.6604	0.5805	0.7746	0.5108	0.5376	0.5435	0.5484	0.5024	0.5177	0.3443	0.5254	0.5062	0.5196	0.4898	0.5636	0.4853	0.4742	0.5023	0.2158	0.509	0.3685	0.4813	0.4988	0.5014	0.4707
428.378	0.6822	0.5221	0.7428	0.8132	0.5646	0.6256	0.6915	0.6314	0.8108	0.6925	0.7069	0.7331	0.7517	0.6703	0.6179	0.7606	0.5585	0.7963	0.6179	0.5401	0.5653	0.7437	0.5303	0.71	0.6735	0.5733	0.7744	0.5095	0.5365	0.5414	0.5428	0.5019	0.5161	0.3579	0.5189	0.5179	0.5156	0.4888	0.5504	0.4843	0.4699	0.4905	0.2337	0.5062	0.3817	0.4796	0.498	0.4985	0.4663
433.87	0.6884	0.5222	0.7475	0.8165	0.5784	0.6301	0.6899	0.6342	0.8114	0.7075	0.7138	0.7392	0.7565	0.6716	0.6086	0.7656	0.5646	0.8	0.6197	0.545	0.5778	0.7534	0.5301	0.7175	0.6788	0.5845	0.7776	0.5119	0.5377	0.5421	0.549	0.5017	0.517	0.3752	0.5151	0.5332	0.5187	0.4885	0.5585	0.4833	0.4738	0.5033	0.2497	0.5076	0.398	0.4802	0.4975	0.5023	0.4702
439.362	0.6987	0.5229	0.749	0.8182	0.5715	0.6253	0.6807	0.62	0.8112	0.7123	0.7145	0.7437	0.7568	0.6751	0.6184	0.7631	0.5578	0.8021	0.6317	0.5395	0.5674	0.7543	0.5294	0.7143	0.6707	0.5856	0.7787	0.5122	0.5389	0.5434	0.5481	0.5011	0.5176	0.3899	0.5127	0.5478	0.5203	0.4898	0.5615	0.4848	0.4715	0.497	0.2687	0.5037	0.4154	0.4807	0.4965	0.5006	0.47
444.853	0.6983	0.5228	0.751	0.8181	0.575	0.622	0.6835	0.6195	0.811	0.7181	0.7157	0.7458	0.7589	0.6743	0.6121	0.7641	0.5566	0.802	0.6283	0.5386	0.5661	0.7571	0.5304	0.715	0.6729	0.5865	0.7792	0.5111	0.5381	0.5433	0.541	0.4999	0.5166	0.4038	0.5076	0.5677	0.5162	0.4893	0.5557	0.4841	0.4703	0.4923	0.287	0.4982	0.426	0.4805	0.4967	0.5009	0.4695
450.345	0.6951	0.5234	0.7523	0.8199	0.5749	0.6211	0.6936	0.6272	0.8098	0.7169	0.716	0.7447	0.7587	0.6733	0.6136	0.7666	0.5599	0.8032	0.6224	0.5392	0.5651	0.7574	0.5293	0.7175	0.6836	0.5871	0.7788	0.5109	0.538	0.5418	0.5399	0.5007	0.5166	0.4181	0.503	0.5834	0.5096	0.4886	0.5547	0.4832	0.4685	0.4896	0.3076	0.4945	0.4398	0.479	0.4961	0.499	0.4677
455.838	0.6868	0.5235	0.7501	0.8217	0.5837	0.6223	0.7014	0.631	0.8091	0.7093	0.7156	0.7399	0.7588	0.6708	0.5996	0.766	0.5598	0.8054	0.6185	0.5376	0.564	0.7532	0.5289	0.7189	0.6962	0.5793	0.7793	0.5117	0.5375	0.5415	0.5401	0.4993	0.5152	0.4302	0.496	0.5832	0.5022	0.4886	0.5488	0.4834	0.468	0.4905	0.3307	0.4935	0.4525	0.4781	0.495	0.5	0.4669
461.33	0.6958	0.5226	0.7527	0.8231	0.5734	0.6179	0.6918	0.6247	0.8086	0.7205	0.7203	0.7436	0.7605	0.6729	0.6031	0.7696	0.5555	0.8065	0.6255	0.5339	0.564	0.7595	0.5278	0.7215	0.6941	0.5904	0.7816	0.512	0.5378	0.5418	0.5414	0.4974	0.5142	0.4437	0.4931	0.5964	0.4943	0.4886	0.5521	0.4817	0.466	0.4901	0.3472	0.4937	0.4707	0.4777	0.4929	0.4997	0.4673
466.822	0.6864	0.5223	0.7522	0.824	0.5901	0.6246	0.691	0.6165	0.8079	0.7246	0.7206	0.7424	0.7627	0.6718	0.588	0.7657	0.5518	0.8079	0.623	0.5314	0.5693	0.7592	0.5271	0.7249	0.6893	0.5854	0.7825	0.5125	0.5381	0.5418	0.5436	0.4982	0.5142	0.4556	0.4958	0.6095	0.4844	0.4888	0.5495	0.483	0.47	0.4947	0.3629	0.4942	0.4842	0.4777	0.4933	0.5018	0.4709
472.313	0.6931	0.5226	0.7586	0.8273	0.5935	0.6241	0.69	0.6118	0.8088	0.7386	0.7273	0.7501	0.7709	0.6758	0.583	0.7696	0.5534	0.8066	0.6262	0.5333	0.5656	0.7665	0.527	0.7241	0.6817	0.5886	0.7834	0.5138	0.539	0.5415	0.5391	0.4973	0.5142	0.4649	0.4964	0.621	0.478	0.4889	0.554	0.4802	0.4668	0.4924	0.3758	0.4935	0.4961	0.4774	0.4922	0.5005	0.4695
477.805	0.7074	0.5231	0.7612	0.8281	0.5731	0.6127	0.6894	0.6163	0.8078	0.7428	0.7314	0.7527	0.7695	0.6772	0.5983	0.774	0.5548	0.8084	0.6261	0.5325	0.5598	0.7717	0.5269	0.7219	0.6871	0.5918	0.784	0.5135	0.5388	0.5413	0.5301	0.4977	0.5138	0.4731	0.4883	0.6278	0.4758	0.4889	0.5582	0.4784	0.4633	0.4857	0.3906	0.4938	0.5083	0.4763	0.4922	0.5005	0.468
483.297	0.6919	0.5222	0.7616	0.8297	0.5864	0.6159	0.699	0.6202	0.8064	0.7353	0.7326	0.7473	0.7682	0.6741	0.5821	0.777	0.5542	0.8058	0.62	0.5314	0.5592	0.7664	0.5263	0.7247	0.6917	0.5845	0.7823	0.5129	0.5377	0.5406	0.5314	0.497	0.5132	0.4796	0.4893	0.6286	0.4733	0.4885	0.5544	0.4753	0.464	0.4847	0.4074	0.4929	0.5179	0.4759	0.4928	0.5014	0.466
488.79	0.6905	0.5198	0.7598	0.8325	0.5764	0.6105	0.7067	0.62	0.8052	0.7313	0.7316	0.7475	0.7672	0.6728	0.5826	0.7761	0.5565	0.8061	0.6193	0.5261	0.5486	0.7639	0.5265	0.7259	0.6974	0.5787	0.7817	0.514	0.5381	0.5399	0.528	0.4966	0.5127	0.4868	0.4873	0.6217	0.4721	0.4878	0.5493	0.471	0.4619	0.4809	0.4211	0.4909	0.5262	0.4749	0.4919	0.5003	0.4646
494.282	0.6944	0.5186	0.7601	0.8323	0.5701	0.6042	0.7046	0.6191	0.8046	0.7279	0.7294	0.7458	0.7636	0.6724	0.5811	0.7759	0.5571	0.8104	0.6196	0.5226	0.5466	0.7648	0.5256	0.725	0.701	0.5809	0.7825	0.5172	0.5383	0.5409	0.5226	0.4953	0.5123	0.4931	0.4837	0.6159	0.4719	0.4881	0.5461	0.4691	0.4591	0.481	0.4357	0.4918	0.537	0.4746	0.4911	0.5005	0.4642
499.773	0.6979	0.518	0.763	0.8331	0.5705	0.6033	0.6983	0.6104	0.8045	0.7384	0.7334	0.7487	0.7685	0.6745	0.5758	0.7786	0.5499	0.8089	0.6191	0.5216	0.5437	0.7709	0.5253	0.7238	0.6937	0.5839	0.783	0.5146	0.5379	0.5406	0.5188	0.4951	0.5116	0.4963	0.4834	0.6231	0.4732	0.4884	0.5404	0.4666	0.4577	0.4816	0.4428	0.4906	0.5455	0.4745	0.4897	0.5003	0.4651
505.265	0.7008	0.5178	0.7655	0.8332	0.572	0.5998	0.6989	0.6082	0.8047	0.7482	0.7364	0.7508	0.7722	0.6758	0.5714	0.7786	0.5503	0.8116	0.6187	0.522	0.5441	0.7744	0.5252	0.7263	0.6908	0.5839	0.783	0.518	0.5398	0.5423	0.5192	0.4941	0.512	0.499	0.4829	0.6272	0.474	0.4895	0.5456	0.4677	0.4592	0.4841	0.4566	0.4922	0.5516	0.4765	0.4902	0.5015	0.467
510.757	0.7034	0.5176	0.7675	0.8334	0.5749	0.5996	0.7001	0.6113	0.8044	0.7522	0.7388	0.7524	0.7726	0.6767	0.5644	0.78	0.5548	0.8134	0.6171	0.5247	0.5487	0.7773	0.5249	0.7297	0.6971	0.5841	0.7832	0.5187	0.5405	0.5425	0.5184	0.4946	0.5122	0.4994	0.483	0.6278	0.4741	0.4889	0.5489	0.4668	0.4571	0.4818	0.4696	0.4907	0.5545	0.4735	0.4891	0.5009	0.4657
516.248	0.7072	0.518	0.7701	0.8342	0.5697	0.5933	0.6972	0.6125	0.8039	0.7569	0.7422	0.7549	0.7736	0.6769	0.5636	0.782	0.5503	0.8131	0.616	0.5226	0.5453	0.779	0.5252	0.7284	0.6967	0.5846	0.7823	0.5186	0.5398	0.5429	0.5167	0.4944	0.5122	0.4981	0.483	0.6291	0.474	0.4895	0.5422	0.466	0.4573	0.4806	0.4809	0.4907	0.5547	0.474	0.4888	0.5014	0.4645
521.74	0.6948	0.5179	0.7694	0.8345	0.5827	0.5988	0.7026	0.6139	0.8023	0.7575	0.7445	0.7523	0.7752	0.6765	0.5482	0.7807	0.5497	0.8131	0.6117	0.5242	0.5519	0.7773	0.5249	0.7326	0.7015	0.5802	0.7822	0.5194	0.541	0.5429	0.5154	0.4921	0.5126	0.4984	0.4843	0.6271	0.4738	0.4889	0.5519	0.4665	0.4578	0.488	0.492	0.4906	0.5532	0.4734	0.4883	0.5012	0.4642
527.233	0.6936	0.5178	0.7682	0.8364	0.5688	0.591	0.7112	0.6155	0.8002	0.7456	0.7406	0.7501	0.7715	0.6739	0.5482	0.7779	0.5498	0.8099	0.609	0.5201	0.5423	0.771	0.5242	0.7314	0.7077	0.5742	0.7802	0.519	0.5402	0.543	0.5121	0.492	0.511	0.4965	0.4781	0.6178	0.4717	0.4887	0.5472	0.4651	0.4563	0.4757	0.5002	0.488	0.547	0.4718	0.488	0.5017	0.4604
532.725	0.6773	0.5184	0.7641	0.8379	0.5899	0.5961	0.719	0.6166	0.797	0.7396	0.7407	0.7417	0.7723	0.6746	0.5379	0.7792	0.5463	0.8103	0.6054	0.5219	0.5553	0.7671	0.5232	0.7348	0.7145	0.571	0.7796	0.5188	0.5403	0.5458	0.5107	0.491	0.5102	0.4958	0.4816	0.6119	0.4712	0.4876	0.5477	0.4637	0.4559	0.4842	0.509	0.4864	0.543	0.4713	0.4868	0.5005	0.4598
538.217	0.6928	0.5179	0.7645	0.8383	0.5646	0.5838	0.7185	0.6155	0.7965	0.742	0.7412	0.7468	0.7698	0.675	0.5384	0.7804	0.5452	0.8088	0.6033	0.5145	0.5384	0.772	0.5233	0.7334	0.7175	0.5773	0.7787	0.5195	0.5405	0.545	0.5099	0.4904	0.5104	0.4951	0.4797	0.6136	0.4708	0.4882	0.5483	0.4642	0.4565	0.474	0.5171	0.4872	0.5445	0.4717	0.4868	0.5013	0.4585
543.708	0.6882	0.5184	0.768	0.839	0.5748	0.5871	0.7161	0.6132	0.7964	0.7569	0.7481	0.7489	0.7756	0.6768	0.5351	0.7866	0.5426	0.8109	0.6011	0.5185	0.5491	0.777	0.5231	0.7355	0.7195	0.5809	0.7803	0.5237	0.5398	0.5485	0.5109	0.4894	0.5102	0.4946	0.4828	0.6149	0.4727	0.4874	0.5507	0.4645	0.4568	0.4847	0.5222	0.4884	0.5472	0.4715	0.4856	0.5011	0.4599
549.2	0.7008	0.5185	0.7717	0.8392	0.56	0.5714	0.7108	0.6074	0.7962	0.7596	0.7479	0.7519	0.7749	0.6763	0.5353	0.7852	0.5427	0.8124	0.5935	0.5158	0.538	0.7786	0.5228	0.7326	0.7181	0.5826	0.7787	0.5216	0.5408	0.548	0.5101	0.4888	0.5103	0.4943	0.4807	0.6117	0.473	0.4871	0.5438	0.4649	0.4564	0.4768	0.5244	0.4885	0.5485	0.4716	0.4853	0.5012	0.4604
[truncated: 5 more columns]

## Sheet: Addicted 2
Time	Generation 2000																											Generation 0
ncAA (10 mM)	None									3-iodo-tyrosine									3-nitro-tyrosine									None									3-iodo-tyrosine									3-nitro-tyrosine
Media	RDM-20			RDM-19			RDM-13			RDM-20			RDM-19			RDM-13			RDM-20			RDM-19			RDM-13			RDM-20			RDM-19			RDM-13			RDM-20			RDM-19			RDM-13			RDM-20			RDM-19
Min	i	ii	iii	i	ii	iii	i	ii	iii	i	ii	iii	i	ii	iii	i	ii	iii	i	ii	iii	i	ii	iii	i	ii	iii	i	ii	iii	i	ii	iii	i	ii	iii	i	ii	iii	i	ii	iii	i	ii	iii	i	ii	iii	i
0	0	0	0.0019	0.00920001	0.0136	0.00400001	0.00309999	0.0191	0.0146	0	0.00210001	0.000799999	0.000699997	0.00220001	0	0.0036	0.0018	0.000299998	0.00549999	0.0183	0.0272	0.00569999	0.0421	0.00319999	0.0323	0.0135	0.0099	0.0181	0.0314	0.0167	0.0291	0.0119	0.0128	0.0226	0.0125	0.0541	0.001	0.000100002	0.000100002	0.0043	0	0.00660001	0.002	0.0013	0.0011	0.0196	0.0389	0.0748	0.0269
5.49167	0.000299998	0	0	0.0232	0.038	0.000500008	0.0077	0.0156	0.00930001	9.99868e-05	0.0011	0.00029999	0.000499994	0.0015	0.0053	0.0027	0.0031	0.0012	0.0043	0.0051	0.0325	0.0033	0.028	0.00470001	0.022	0.0123	0.0192	0.0178	0.0901	0.0253	0.0239	0.00910001	0.00920001	0.0259	0.0213	0.0278	0	0	0	0.000500008	0.000100002	0.000699997	0.0015	0.000199996	0.000599995	0.008	0.0425	0.0971	0.0676
10.9833	0.000799999	0.0024	0.000500001	0.0132	0.0178	0	0.0011	0.0114	0.0123	0.000699997	0.000799999	0	0	0.000500008	0.00130001	0.0009	0.000700004	0.000100002	0.00229999	0.00229999	0.0329	0.0015	0.0457	0.00130001	0.0136	0.0101	0.0165	0.00759999	0.0743	0.0326	0.0249	0.00489999	0.007	0.0177	0.0214	0.0201	0.0024	0.000799999	0.000100002	0	0.001	0	0.000600003	0.000199996	0	0.00219999	0.0377	0.0521	0.0211
16.475	0.0016	0.0033	0.0012	0.00430001	0.00520001	0.00150001	0.001	0.0072	0.0036	0.0009	0	0.000599995	0.000599995	0	0.00130001	0.001	0.0024	0.0009	0.00129999	0.00109999	0.0341	0.000699997	0.0348	0.000699997	0.01	0.007	0.024	0.0037	0.0435	0.0102	0.015	0.0033	0.0064	0.0162	0.0133	0.0149	0.000500001	0.00199999	0.000600003	0.002	0.0018	0.000600003	0.000300005	0.000399999	0.000500001	0.00119999	0	0.0037	0.0441
21.9667	0.0026	0.0036	0.0013	0.000800014	0	0.00650001	0	0.0044	0	0.00219999	0.0009	0.0009	0.000999987	0.000400007	0.002	0	0.0022	0	0.000499994	0.00649999	0	0.0019	0.0207	0.000699997	0.0064	0.00479999	0.00650001	0.0015	0.0301	0.00309999	0.0042	0.002	0.00390001	0.014	0.0144	0.0096	0.0026	0.0025	0.0014	0.000300005	0.00210001	0.0052	0.000200003	0	0.0009	0.000100002	0.0104	0.00120001	0.0342
27.4583	0.0039	0.0068	0.0036	0	0.00300001	0.0112	0.000200003	0.0028	0.000300005	0.00299999	0.0011	0.00199999	0.00119999	0.000799999	0.00320001	0.000100002	0.00210001	0.000200003	0	0	0.0082	0.000200003	0.0063	0	0.0033	0.00299999	0.000699997	0.0009	0.0009	0.0043	0.0018	0.0009	0.0011	0.00999999	0.0132	0.0073	0.000300005	0.00389999	0.00210001	0.00230001	0.0036	0.0022	0.000500001	0.000799999	0.0012	0.000699997	0.000599995	0.000400007	0
32.95	0.0057	0.0097	0.0052	0.001	0.000700012	0.0178	0.0035	0.0019	0.0017	0.0044	0.00230001	0.0033	0.0024	0.0018	0.00490001	0.000699997	0.0011	0.0011	0.000799999	0.00849999	0.0114	0.000300005	0.0059	0.000799999	0.0019	0.00209999	0.000699997	0	0.00940001	0.000199988	0.0017	0.000499994	0.00150001	0.0086	0.00649999	0.0059	0.00140001	0.0059	0.0035	0.0118	0.0038	0.0021	0.000100002	0.000500001	0.000799999	0	0.0069	0	0.0136
38.4417	0.0079	0.0124	0.00749999	0.0064	0.00120001	0.0247	0.0051	0.00129999	0.00230001	0.0059	0.00310001	0.005	0.0034	0.0026	0.0061	0.0017	0	0.000600003	0.00199999	0.0018	0.0011	0	0	0.0016	0.00120001	0.000799999	0	0	0.00850001	0.00029999	0	0	0.00060001	0.00829999	0.0055	0.0043	0.00480001	0.00639999	0.00470001	0.0107	0.0082	0.0035	0.000300005	0.0011	0.000999995	0.001	0.00229999	0.000500008	0.0174
43.935	0.0105	0.0157	0.0104	0.00780001	0.00260001	0.0298	0.0046	0.000100002	0.0036	0.0077	0.00470001	0.00649999	0.00479999	0.00470001	0.00860001	0.0015	0.0014	0.0039	0.00389999	0.00219999	0.0029	0.0017	0.0015	0.00300001	0	0.000499994	0.000699997	0.00120001	0.0061	0	0.000200003	0.000599995	0	0.00579999	0.0037	0.003	0.0055	0.0087	0.0063	0.008	0.00579999	0.00480001	0	0.000699997	0.0011	0.0033	0.0043	0.0017	0.0186
49.4267	0.0139	0.0201	0.0135	0.0134	0.00470001	0.0376	0.00479999	0	0.00410001	0.0104	0.00670001	0.0086	0.00639999	0.0071	0.0115	0.00229999	0.00120001	0.0032	0.00639999	0.0045	0.0063	0.00489999	0.00480001	0.0051	0.000200003	0	0.00130001	0.00300001	0	9.99868e-05	0.0015	0.0016	0.00060001	0.00469999	0.00289999	0.0021	0.0078	0.0114	0.00840001	0.00680001	0.00910001	0.00749999	0.000500001	0.0016	0.000799999	0.0046	0.0088	0.00410001	0.0053
54.9183	0.0176	0.0258	0.0184	0.0161	0.00780001	0.0449	0.0062	0.0011	0.00580001	0.0132	0.009	0.0117	0.00979999	0.0096	0.0141	0.00489999	0.0018	0.0038	0.00929999	0.0068	0.00920001	0.0071	0.00759999	0.0073	0.0009	9.99868e-05	0.0018	0.0042	0.002	0.00189999	0.0028	0.0026	0.0016	0.00389999	0.0027	0.0017	0.0087	0.0129	0.0105	0.0133	0.0128	0.0096	0.000700004	0.0013	0.0013	0.0059	0.0088	0.0062	0.0028
60.41	0.0221	0.0314	0.0232	0.0217	0.0121	0.0522	0.00739999	0.000599995	0.0081	0.0168	0.0127	0.0149	0.0116	0.0127	0.0182	0.005	0.0019	0.0058	0.0126	0.00999999	0.0123	0.0104	0.0109	0.0103	0.0016	0.000199988	0.0027	0.0064	0.00760001	0.00289999	0.0044	0.00409999	0.00300001	0.00299999	0.0018	0.0012	0.015	0.0168	0.0132	0.0109	0.0124	0.0114	0.001	0.0012	0.0011	0.0079	0.012	0.0082	0.0045
65.9017	0.0285	0.0399	0.0294	0.0277	0.0181	0.0616	0.00749999	0.0015	0.0108	0.0211	0.0169	0.0191	0.016	0.017	0.0241	0.00729999	0.00340001	0.00700001	0.0158	0.0137	0.0143	0.0118	0.0132	0.0131	0.0026	0.000499994	0.0033	0.0079	0.0088	0.00469999	0.0053	0.00570001	0.00420001	0.0018	0.0011	0.0009	0.0146	0.0201	0.016	0.019	0.0124	0.0128	0.000300005	0.000500001	0.000500001	0.0109	0.0135	0.0102	0.0147
71.3933	0.0361	0.0478	0.0363	0.0352	0.0244	0.0719	0.00919999	0.00139999	0.0144	0.0258	0.021	0.0228	0.0204	0.0214	0.0298	0.00929999	0.0033	0.00880001	0.0197	0.0181	0.0169	0.015	0.0154	0.0162	0.0042	0.000799999	0.0045	0.011	0.0126	0.007	0.0068	0.00839999	0.0062	0.00119999	0.00029999	0.000700004	0.0216	0.022	0.02	0.0148	0.0146	0.0153	0.000500001	0.000500001	0.0016	0.0184	0.0199	0.0165	0.0146
76.885	0.0431	0.0575	0.0444	0.0449	0.0327	0.0841	0.0111	0.0033	0.0171	0.0308	0.0255	0.0287	0.0251	0.0266	0.0357	0.0119	0.00610001	0.0106	0.0253	0.0221	0.0216	0.0207	0.0184	0.0204	0.0062	0.00139999	0.0063	0.0138	0.0182	0.00979999	0.0104	0.0116	0.00850001	0.001	0.000499994	0.000600003	0.0209	0.0262	0.023	0.0168	0.0152	0.0173	0	0.000299998	0.000399999	0.0149	0.0206	0.0151	0.0136
82.3767	0.051	0.07	0.0534	0.0545	0.0439	0.0963	0.0137	0.00389999	0.0201	0.0375	0.0321	0.034	0.0311	0.0324	0.0425	0.0144	0.0053	0.013	0.031	0.0284	0.0263	0.027	0.0218	0.0257	0.0087	0.0018	0.0072	0.0174	0.0209	0.0134	0.012	0.0155	0.0109	0.000399992	0	0	0.0279	0.0312	0.0276	0.0194	0.0176	0.0201	0.000500001	0.000799999	0.000500001	0.0227	0.0248	0.0194	0.0116
87.8683	0.0597	0.0843	0.0638	0.0663	0.0561	0.1099	0.0172	0.0054	0.0241	0.0448	0.0391	0.0413	0.0379	0.039	0.051	0.017	0.0077	0.0153	0.0384	0.035	0.0331	0.0342	0.0253	0.0323	0.0113	0.0025	0.00920001	0.0242	0.0285	0.0168	0.0162	0.0207	0.0144	0.000399992	0.000399992	0.000100002	0.0355	0.0354	0.0316	0.0219	0.0207	0.0232	0.000399999	0.0012	0.0016	0.0233	0.0303	0.0217	0.0155
93.36	0.0701	0.1001	0.0763	0.0772	0.069	0.1251	0.0212	0.0073	0.0281	0.053	0.0469	0.0497	0.0458	0.0461	0.0603	0.0202	0.0066	0.0181	0.0464	0.0414	0.0396	0.0436	0.0297	0.0392	0.0144	0.0033	0.0112	0.028	0.034	0.0215	0.0197	0.0266	0.0178	0.000100002	0.00029999	0.000200003	0.0459	0.042	0.0369	0.0252	0.0249	0.0267	0.000300005	0.0018	0.000599995	0.0279	0.0373	0.0258	0.0175
98.8517	0.0812	0.1161	0.0893	0.0907	0.0837	0.143	0.0263	0.009	0.0329	0.0631	0.0553	0.059	0.0544	0.053	0.0705	0.0236	0.0083	0.0216	0.0565	0.0487	0.0475	0.0514	0.0354	0.0482	0.0177	0.00459999	0.0134	0.034	0.0417	0.0264	0.0244	0.0331	0.0228	0	0.001	0.000200003	0.0455	0.0497	0.0434	0.028	0.0287	0.0304	0.000500001	0.0016	0.0013	0.0372	0.0443	0.0354	0.0208
104.343	0.0946	0.1301	0.1042	0.1058	0.0949	0.1619	0.0313	0.0114	0.0397	0.075	0.0651	0.0697	0.0638	0.061	0.0822	0.0277	0.0103	0.0252	0.068	0.0576	0.0577	0.0626	0.041	0.0573	0.0214	0.0069	0.016	0.0424	0.0483	0.0317	0.0303	0.0405	0.0286	0	0.0016	0.000399999	0.0511	0.0587	0.0494	0.0321	0.0333	0.0344	0.000600003	0.0021	0.0013	0.0446	0.053	0.0357	0.0253
109.835	0.1099	0.1485	0.1224	0.1213	0.1066	0.1831	0.0387	0.0137	0.0461	0.0895	0.078	0.0831	0.0761	0.0694	0.0966	0.0325	0.0122	0.0302	0.0823	0.0688	0.0706	0.0755	0.0476	0.0685	0.0259	0.00889999	0.0193	0.0511	0.0579	0.0378	0.0357	0.0488	0.0337	0.000100002	0.0025	0.000200003	0.0751	0.0677	0.0575	0.0358	0.0381	0.0385	0.000600003	0.0025	0.002	0.0486	0.0619	0.049	0.0294
115.327	0.1269	0.1696	0.143	0.1393	0.1174	0.2063	0.0458	0.0169	0.0536	0.1055	0.0901	0.0975	0.0894	0.0781	0.1181	0.0374	0.0138	0.038	0.0982	0.0792	0.0842	0.0898	0.054	0.0804	0.0311	0.0104	0.0222	0.0606	0.0654	0.045	0.0433	0.0581	0.0393	0.000200003	0.0036	0.000200003	0.0773	0.0792	0.0659	0.0436	0.0434	0.0447	0.000600003	0.0029	0.0013	0.058	0.0742	0.0498	0.0354
120.82	0.149	0.1967	0.167	0.1617	0.1246	0.2326	0.0534	0.0193	0.0644	0.1256	0.1059	0.114	0.1069	0.0891	0.1336	0.0453	0.0161	0.0419	0.1173	0.0933	0.0999	0.1047	0.0623	0.0947	0.0368	0.0118	0.0258	0.072	0.0763	0.0563	0.0492	0.0681	0.0497	0	0.0043	0.001	0.0837	0.091	0.0782	0.0468	0.0485	0.0507	0.000800006	0.0032	0.0011	0.0674	0.0881	0.0597	0.0412
126.312	0.1764	0.2272	0.1942	0.1876	0.1366	0.257	0.062	0.0219	0.0761	0.1462	0.1261	0.1322	0.1241	0.1006	0.1571	0.05	0.0189	0.048	0.1398	0.1143	0.1201	0.124	0.0712	0.1107	0.044	0.0128	0.0303	0.0862	0.0883	0.0725	0.0578	0.0795	0.0613	0.000100002	0.0061	0.0015	0.1018	0.1034	0.094	0.0532	0.0546	0.0572	0.000600003	0.0039	0.0012	0.0797	0.1019	0.0822	0.0485
131.803	0.2038	0.2569	0.2197	0.2167	0.1493	0.2826	0.0714	0.0258	0.0887	0.1698	0.1472	0.1529	0.1448	0.1148	0.1821	0.0577	0.022	0.0551	0.1639	0.1352	0.1419	0.1455	0.0818	0.1276	0.0532	0.0144	0.0348	0.1008	0.1036	0.0869	0.0677	0.0897	0.0723	0.000200003	0.0069	0.0018	0.1162	0.1188	0.1105	0.0587	0.062	0.0651	0.000800006	0.0045	0.0015	0.0946	0.1174	0.0917	0.0577
137.295	0.2347	0.2854	0.2464	0.246	0.1639	0.3061	0.0809	0.0297	0.1027	0.1951	0.1697	0.1748	0.168	0.1271	0.2085	0.0656	0.0252	0.0637	0.1909	0.1587	0.1674	0.1693	0.0947	0.1478	0.0646	0.0167	0.0403	0.1206	0.1223	0.1022	0.0774	0.1025	0.0847	0.00029999	0.00929999	0.0025	0.1371	0.136	0.1292	0.066	0.0701	0.0765	0.000800006	0.0055	0.0021	0.1113	0.1356	0.1064	0.0671
142.787	0.2676	0.3176	0.2687	0.2793	0.1814	0.3363	0.0908	0.0343	0.1177	0.223	0.1947	0.1979	0.1922	0.1434	0.2343	0.0744	0.0288	0.073	0.2197	0.184	0.1956	0.1946	0.1077	0.168	0.0763	0.0192	0.0465	0.1399	0.1422	0.1187	0.0893	0.1159	0.0962	0.000799999	0.0111	0.0029	0.1483	0.155	0.1487	0.0731	0.0795	0.0862	0.00120001	0.0063	0.002	0.1259	0.1554	0.1245	0.0755
148.278	0.3077	0.344	0.2931	0.3155	0.2044	0.3695	0.1031	0.0414	0.137	0.2544	0.2233	0.2242	0.2205	0.1586	0.2651	0.0864	0.0335	0.0853	0.2595	0.2147	0.2316	0.227	0.1256	0.1974	0.0901	0.0227	0.0543	0.1629	0.165	0.1417	0.1041	0.1327	0.1132	0.000699997	0.0132	0.0034	0.1743	0.1743	0.1707	0.0813	0.0908	0.0917	0.0009	0.0075	0.002	0.1483	0.1758	0.1429	0.0897
153.77	0.338	0.3707	0.3153	0.3445	0.225	0.3918	0.1158	0.0472	0.1547	0.2828	0.2506	0.2512	0.248	0.1755	0.2938	0.1006	0.039	0.0986	0.2921	0.2409	0.2676	0.2614	0.144	0.2271	0.1028	0.0267	0.0626	0.1865	0.1877	0.1639	0.1204	0.1511	0.1287	0.00139999	0.0164	0.0043	0.1992	0.1972	0.1943	0.0916	0.105	0.1059	0.001	0.0084	0.002	0.1705	0.1964	0.1567	0.1003
159.262	0.3692	0.3954	0.3385	0.3717	0.2493	0.4099	0.1266	0.0536	0.1745	0.3115	0.2763	0.2809	0.276	0.1944	0.3192	0.1128	0.0442	0.1125	0.3242	0.263	0.303	0.2963	0.162	0.2511	0.1148	0.0295	0.0714	0.2109	0.2149	0.1872	0.1377	0.1694	0.1451	0.0018	0.0188	0.00490001	0.227	0.2182	0.2192	0.1027	0.1199	0.1154	0.001	0.0097	0.0025	0.1909	0.2207	0.1766	0.1123
164.753	0.4011	0.4174	0.3647	0.4006	0.275	0.4391	0.1422	0.0617	0.1947	0.3378	0.2993	0.3121	0.3031	0.2166	0.3443	0.1285	0.0502	0.1295	0.3554	0.2875	0.3409	0.3277	0.1816	0.2832	0.1275	0.0334	0.0814	0.234	0.2392	0.2145	0.1582	0.1918	0.1667	0.0027	0.022	0.00560001	0.2531	0.2423	0.2449	0.1146	0.1389	0.1296	0.0014	0.0111	0.0031	0.2203	0.2487	0.1922	0.1309
170.245	0.4326	0.4359	0.3895	0.425	0.2998	0.461	0.1582	0.0707	0.2144	0.3629	0.3228	0.3407	0.3281	0.2397	0.3632	0.145	0.0575	0.1486	0.3762	0.3094	0.3797	0.3569	0.2031	0.316	0.1411	0.0374	0.0935	0.2549	0.2571	0.2447	0.1783	0.2142	0.1882	0.0025	0.0254	0.0064	0.2852	0.2664	0.2716	0.1284	0.1591	0.1455	0.0018	0.0128	0.012	0.2579	0.272	0.209	0.1493
175.737	0.4707	0.4579	0.4169	0.4505	0.3238	0.4727	0.177	0.0794	0.237	0.3885	0.3446	0.3671	0.35	0.2681	0.385	0.1661	0.0652	0.1714	0.4015	0.332	0.415	0.3843	0.2266	0.3422	0.1554	0.0419	0.1069	0.2787	0.2747	0.2803	0.2026	0.2349	0.2145	0.0027	0.0293	0.008	0.3199	0.2895	0.2994	0.1434	0.1818	0.1622	0.0016	0.0141	0.0033	0.2877	0.293	0.2304	0.1695
181.23	0.5099	0.4877	0.4457	0.4777	0.3498	0.4907	0.1957	0.09	0.2648	0.4164	0.366	0.3923	0.3713	0.2956	0.4069	0.1897	0.0765	0.1972	0.4248	0.3609	0.4484	0.4107	0.2553	0.3678	0.1709	0.0471	0.1216	0.3017	0.2939	0.3163	0.2257	0.2633	0.238	0.00309999	0.0329	0.0094	0.3459	0.3123	0.326	0.1593	0.2042	0.1823	0.0016	0.0154	0.00319999	0.3166	0.3131	0.2514	0.1906
186.722	0.5571	0.5244	0.476	0.497	0.379	0.5092	0.213	0.1026	0.2926	0.4468	0.3884	0.423	0.393	0.3219	0.4284	0.2062	0.0846	0.2184	0.453	0.3835	0.4862	0.4344	0.2847	0.3904	0.1888	0.0531	0.1375	0.3261	0.3161	0.3527	0.2499	0.2875	0.2698	0.0036	0.037	0.0106	0.3794	0.3347	0.3511	0.1785	0.2301	0.2097	0.0019	0.0177	0.00409999	0.3571	0.3367	0.2734	0.2154
192.213	0.5923	0.5535	0.5066	0.5153	0.4056	0.5292	0.233	0.1165	0.3157	0.4746	0.407	0.4526	0.4186	0.3492	0.4498	0.2279	0.0952	0.2404	0.4686	0.4039	0.522	0.4574	0.3076	0.4125	0.2056	0.0597	0.1566	0.3529	0.3372	0.3783	0.2725	0.306	0.301	0.00479999	0.0417	0.0122	0.4076	0.3627	0.3722	0.1987	0.2515	0.2363	0.0024	0.0203	0.0044	0.3884	0.3626	0.2927	0.2395
197.705	0.6297	0.5746	0.5377	0.5364	0.4334	0.5501	0.2559	0.132	0.3353	0.5014	0.4258	0.4896	0.4408	0.3789	0.4751	0.2487	0.108	0.2653	0.4889	0.4262	0.5669	0.4826	0.3286	0.4411	0.2225	0.068	0.1794	0.3796	0.3603	0.4052	0.2967	0.3248	0.3308	0.00569999	0.047	0.0131	0.4383	0.3885	0.3906	0.22	0.2754	0.2677	0.0027	0.0232	0.0064	0.4242	0.3804	0.3133	0.2633
203.197	0.6627	0.5865	0.5679	0.556	0.4577	0.5655	0.278	0.1477	0.3555	0.5236	0.4441	0.5253	0.462	0.4046	0.4988	0.2677	0.1245	0.289	0.5083	0.4497	0.6004	0.5052	0.3499	0.4669	0.2402	0.0763	0.1984	0.4073	0.3828	0.4293	0.3186	0.3498	0.3599	0.00659999	0.0523	0.0151	0.4607	0.4122	0.4084	0.2397	0.3019	0.2974	0.0029	0.0263	0.0073	0.4568	0.4003	0.3349	0.2904
208.688	0.6883	0.5943	0.5969	0.5756	0.4775	0.5762	0.2956	0.1645	0.3769	0.5512	0.4624	0.5532	0.4838	0.429	0.5196	0.2906	0.14	0.3125	0.524	0.4735	0.624	0.5269	0.369	0.4846	0.2586	0.0852	0.2174	0.4343	0.4043	0.4473	0.3397	0.3763	0.3912	0.00739999	0.058	0.0173	0.4707	0.4317	0.4202	0.2605	0.3246	0.3202	0.00300001	0.0295	0.0068	0.4823	0.4196	0.3552	0.3132
214.18	0.7211	0.5951	0.6222	0.5958	0.502	0.5846	0.3193	0.1836	0.3974	0.5728	0.482	0.5804	0.5091	0.4523	0.5424	0.3121	0.1568	0.3331	0.5485	0.5047	0.647	0.5383	0.3898	0.5019	0.2773	0.0956	0.2396	0.4652	0.424	0.4628	0.3628	0.4023	0.4172	0.0079	0.064	0.0197	0.4903	0.4487	0.4326	0.2797	0.3465	0.3476	0.0029	0.0329	0.0172	0.5039	0.4363	0.3682	0.3341
219.672	0.7464	0.5957	0.6462	0.6168	0.5244	0.5958	0.3419	0.2038	0.4179	0.594	0.5013	0.6049	0.5314	0.4731	0.5643	0.333	0.1716	0.3513	0.567	0.5453	0.6681	0.5515	0.4052	0.5165	0.2976	0.1073	0.2607	0.4944	0.4442	0.4744	0.3873	0.4286	0.4443	0.0094	0.0708	0.0216	0.5058	0.4611	0.4467	0.3021	0.3693	0.3679	0.0036	0.0371	0.00919999	0.5184	0.4527	0.3837	0.3559
225.163	0.7644	0.5976	0.6638	0.6349	0.5391	0.6045	0.3648	0.2248	0.4365	0.6068	0.516	0.6281	0.5586	0.4919	0.5842	0.3551	0.1899	0.3682	0.5823	0.5738	0.6927	0.5642	0.4277	0.5308	0.3179	0.1206	0.2832	0.5137	0.4625	0.4934	0.4139	0.451	0.4709	0.0108	0.0792	0.0237	0.5262	0.4734	0.4621	0.3235	0.3894	0.392	0.0038	0.0443	0.009	0.5343	0.4651	0.3982	0.3776
230.655	0.7658	0.5984	0.6761	0.6482	0.5494	0.6122	0.3913	0.2459	0.4562	0.6084	0.5324	0.644	0.5782	0.5094	0.6059	0.3735	0.2102	0.3869	0.5959	0.5907	0.7133	0.5717	0.4459	0.5445	0.3366	0.1352	0.3016	0.5277	0.4787	0.5145	0.4414	0.473	0.4941	0.0126	0.0876	0.0258	0.5475	0.4864	0.4801	0.3496	0.4146	0.4151	0.0044	0.0492	0.0126	0.552	0.4759	0.4126	0.4022
236.147	0.7704	0.5966	0.6863	0.6549	0.5566	0.6117	0.4197	0.2687	0.4767	0.6223	0.5509	0.6583	0.5978	0.5221	0.6038	0.3984	0.2309	0.4045	0.6187	0.6097	0.7187	0.5853	0.4578	0.5576	0.3524	0.1497	0.3199	0.5342	0.496	0.5371	0.4654	0.4971	0.5218	0.0136	0.0964	0.0304	0.5595	0.4991	0.4997	0.3735	0.4383	0.4309	0.0044	0.0549	0.0109	0.5588	0.487	0.4295	0.4239
241.638	0.7723	0.5954	0.6965	0.6586	0.5634	0.6289	0.447	0.29	0.498	0.6314	0.5675	0.6695	0.6145	0.5358	0.6007	0.4212	0.2517	0.4215	0.6425	0.6208	0.7296	0.5944	0.4673	0.5648	0.3701	0.1647	0.3383	0.53	0.5045	0.5524	0.4972	0.5113	0.546	0.015	0.1056	0.0338	0.571	0.5043	0.5115	0.4024	0.4508	0.4418	0.00480001	0.061	0.013	0.5667	0.4944	0.4415	0.435
247.13	0.765	0.5952	0.7063	0.6709	0.5709	0.6445	0.4666	0.3107	0.5141	0.6174	0.5718	0.6759	0.6246	0.5463	0.6081	0.4427	0.2718	0.442	0.6417	0.6187	0.736	0.5983	0.4756	0.5656	0.3852	0.1824	0.3552	0.5182	0.5075	0.5605	0.5032	0.5214	0.5563	0.0172	0.1161	0.0351	0.5744	0.5055	0.5168	0.42	0.4603	0.4494	0.0054	0.0679	0.0154	0.5714	0.4995	0.4509	0.4441
252.623	0.7714	0.616	0.7133	0.6694	0.5757	0.6454	0.4987	0.3336	0.5317	0.6259	0.5848	0.6803	0.637	0.5588	0.5957	0.4694	0.2933	0.4599	0.6659	0.6306	0.7417	0.6112	0.4802	0.5811	0.3995	0.2007	0.371	0.5234	0.513	0.5736	0.5273	0.5361	0.5805	0.0184	0.126	0.0408	0.5787	0.5093	0.5315	0.4435	0.4817	0.4644	0.00570001	0.0755	0.0149	0.5754	0.5058	0.4674	0.4623
258.115	0.7701	0.627	0.7197	0.6713	0.5794	0.6558	0.5299	0.3675	0.5575	0.6276	0.6004	0.6839	0.6516	0.5735	0.6069	0.502	0.3157	0.4854	0.6725	0.6375	0.754	0.6198	0.4863	0.5907	0.4255	0.2176	0.3884	0.5253	0.5152	0.5783	0.5514	0.5363	0.5959	0.0214	0.1401	0.0466	0.5829	0.5048	0.537	0.4741	0.4915	0.4838	0.0063	0.084	0.0171	0.5843	0.5098	0.4796	0.4738
263.607	0.7636	0.6317	0.726	0.6788	0.5827	0.6657	0.5523	0.3945	0.5871	0.6213	0.6078	0.6891	0.6681	0.5836	0.6123	0.5293	0.3386	0.5117	0.6733	0.6347	0.7659	0.6247	0.4917	0.5959	0.4472	0.2378	0.4058	0.5214	0.5176	0.583	0.5578	0.5392	0.6027	0.0246	0.1583	0.0498	0.5843	0.501	0.5353	0.4962	0.4975	0.4959	0.0071	0.0934	0.0196	0.5931	0.5118	0.4887	0.4822
269.107	0.7553	0.6303	0.7307	0.6892	0.5841	0.6731	0.5778	0.429	0.6383	0.6128	0.6145	0.696	0.6842	0.5986	0.6227	0.5562	0.361	0.5369	0.668	0.6327	0.7797	0.628	0.4978	0.6049	0.4751	0.2575	0.4237	0.5171	0.5179	0.588	0.5568	0.5383	0.6103	0.0278	0.1744	0.0555	0.5891	0.4967	0.5372	0.5092	0.512	0.5123	0.0079	0.104	0.0233	0.597	0.5106	0.4947	0.4902
274.598	0.7483	0.6318	0.7333	0.6925	0.5853	0.6786	0.6039	0.4557	0.6651	0.6152	0.624	0.7017	0.6881	0.6087	0.6245	0.581	0.3874	0.5675	0.6796	0.6319	0.7898	0.6331	0.5024	0.6183	0.5038	0.2753	0.443	0.5169	0.5193	0.5987	0.5589	0.539	0.6183	0.031	0.1897	0.061	0.5969	0.504	0.5397	0.5213	0.5318	0.5281	0.0089	0.1153	0.0266	0.6054	0.5096	0.5046	0.5035
280.09	0.7499	0.6237	0.7347	0.6823	0.582	0.6763	0.6173	0.4708	0.6651	0.6197	0.6328	0.702	0.686	0.6135	0.6235	0.5962	0.4088	0.5856	0.6815	0.6316	0.7904	0.6381	0.5054	0.6227	0.5269	0.2918	0.4572	0.5172	0.5296	0.6076	0.5737	0.5374	0.626	0.0339	0.2047	0.0689	0.5983	0.5044	0.5424	0.5377	0.5435	0.5321	0.00920001	0.1269	0.03	0.5947	0.5091	0.5067	0.5034
285.582	0.7513	0.6292	0.7377	0.6845	0.5911	0.677	0.6376	0.491	0.6821	0.6243	0.6457	0.7046	0.691	0.6202	0.626	0.6088	0.4331	0.6201	0.6895	0.6334	0.7971	0.6433	0.5084	0.6343	0.5518	0.3078	0.4715	0.518	0.5295	0.6106	0.5846	0.5361	0.6333	0.0379	0.2216	0.0766	0.6001	0.4992	0.5484	0.5505	0.5515	0.5442	0.0103	0.1417	0.0339	0.5896	0.5098	0.509	0.5085
291.073	0.7539	0.6241	0.7401	0.6856	0.5961	0.6779	0.6519	0.5087	0.6981	0.6299	0.6542	0.7048	0.6935	0.6263	0.6286	0.6186	0.4579	0.654	0.6937	0.6358	0.8022	0.6492	0.5122	0.64	0.5743	0.3242	0.4856	0.5153	0.5297	0.6136	0.5881	0.533	0.6378	0.0416	0.2381	0.0836	0.5983	0.5039	0.5537	0.5553	0.5523	0.5469	0.0113	0.1567	0.0383	0.588	0.51	0.5108	0.5075
296.565	0.7494	0.6286	0.7417	0.6896	0.5992	0.6784	0.6653	0.5288	0.7123	0.6349	0.6616	0.7051	0.6972	0.6336	0.6313	0.6258	0.4828	0.6746	0.6956	0.638	0.8094	0.6551	0.5139	0.6458	0.5942	0.3389	0.502	0.5137	0.5274	0.6133	0.5893	0.5314	0.641	0.0465	0.2576	0.0937	0.5967	0.4993	0.5625	0.5606	0.5489	0.5514	0.0127	0.1727	0.0487	0.5814	0.5089	0.5119	0.5088
302.057	0.741	0.6219	0.7426	0.6994	0.5993	0.6775	0.6741	0.542	0.7247	0.6275	0.6612	0.7008	0.6954	0.6369	0.6304	0.6344	0.5079	0.6893	0.6896	0.6326	0.8176	0.658	0.5183	0.6444	0.6068	0.3548	0.5233	0.5117	0.5242	0.6091	0.5759	0.5259	0.636	0.0515	0.2742	0.1002	0.5885	0.4906	0.5645	0.5565	0.5364	0.5511	0.0137	0.1919	0.0605	0.581	0.5059	0.5085	0.504
307.548	0.7392	0.6263	0.7427	0.7033	0.6006	0.6754	0.6804	0.5414	0.7322	0.6252	0.6635	0.7008	0.6963	0.6416	0.632	0.6334	0.5283	0.6978	0.6928	0.6292	0.8218	0.663	0.5195	0.6461	0.6157	0.3716	0.5499	0.5096	0.5244	0.6117	0.5735	0.5223	0.6346	0.0562	0.2843	0.1057	0.5886	0.488	0.5747	0.5533	0.5377	0.5545	0.0147	0.2072	0.0558	0.5763	0.5055	0.5082	0.5021
313.04	0.7444	0.6194	0.7428	0.6982	0.5953	0.674	0.6779	0.5454	0.7339	0.6327	0.6671	0.704	0.6972	0.6465	0.6354	0.6417	0.5517	0.7071	0.6985	0.6297	0.8239	0.6667	0.5189	0.6483	0.6283	0.3888	0.5651	0.5103	0.5235	0.5929	0.5755	0.5202	0.6368	0.0627	0.2985	0.1147	0.5888	0.4896	0.5831	0.5614	0.5375	0.5543	0.0161	0.2235	0.0673	0.5662	0.5055	0.5072	0.498
318.532	0.7539	0.6228	0.7439	0.7044	0.5979	0.6701	0.6774	0.5564	0.7419	0.643	0.6726	0.7077	0.7045	0.6518	0.6389	0.65	0.5737	0.7163	0.7041	0.6324	0.8301	0.6753	0.5188	0.6551	0.6428	0.4076	0.5876	0.513	0.522	0.5976	0.5768	0.5257	0.6401	0.0688	0.3175	0.1279	0.5894	0.5011	0.5899	0.5626	0.5392	0.5587	0.0174	0.2399	0.0699	0.5673	0.5053	0.5127	0.498
324.025	0.7622	0.6202	0.7464	0.7089	0.5956	0.6696	0.6767	0.5644	0.7506	0.6514	0.6779	0.7133	0.7112	0.6561	0.6425	0.6588	0.5999	0.7224	0.708	0.6372	0.8329	0.6805	0.5209	0.6623	0.66	0.4236	0.6005	0.5138	0.5229	0.5923	0.58	0.5269	0.6412	0.0759	0.3347	0.1422	0.5907	0.4938	0.5985	0.5631	0.5444	0.5687	0.0195	0.2583	0.0858	0.566	0.5056	0.5142	0.4986
329.517	0.7615	0.6186	0.7466	0.7155	0.5953	0.6665	0.6757	0.5662	0.7551	0.647	0.6786	0.7143	0.7143	0.6568	0.6416	0.669	0.6176	0.7278	0.7032	0.6381	0.8382	0.6813	0.524	0.6653	0.6726	0.4353	0.608	0.5114	0.5231	0.5829	0.5727	0.5252	0.6326	0.0837	0.354	0.1593	0.586	0.49	0.5975	0.5582	0.5456	0.5783	0.0213	0.2787	0.0968	0.5509	0.5041	0.51	0.4918
335.008	0.7632	0.6194	0.7461	0.7243	0.5941	0.6653	0.6792	0.5742	0.7638	0.6489	0.6788	0.7185	0.7173	0.6604	0.6417	0.6725	0.6248	0.7306	0.7061	0.6385	0.8444	0.6855	0.5356	0.6688	0.6797	0.4467	0.6164	0.5147	0.5228	0.5841	0.5667	0.5238	0.6294	0.0913	0.3662	0.1753	0.5836	0.4919	0.5934	0.5527	0.5447	0.5848	0.0241	0.2971	0.104	0.5534	0.5038	0.5093	0.4857
340.5	0.7587	0.6154	0.7445	0.7327	0.5902	0.66	0.6845	0.5845	0.7716	0.646	0.677	0.7192	0.7191	0.6591	0.6375	0.6755	0.6295	0.7326	0.7025	0.633	0.8513	0.688	0.5396	0.6759	0.6839	0.4548	0.6258	0.5238	0.5234	0.588	0.5602	0.5197	0.6321	0.1002	0.3733	0.1866	0.5812	0.4967	0.5931	0.5418	0.5374	0.5937	0.026	0.3142	0.1104	0.5528	0.5015	0.5069	0.4829
345.992	0.7606	0.6138	0.7437	0.7378	0.591	0.6568	0.6859	0.5906	0.777	0.6451	0.6757	0.7227	0.7216	0.659	0.6348	0.6819	0.6315	0.7352	0.6996	0.6323	0.8569	0.6895	0.544	0.6807	0.6865	0.4602	0.6314	0.5215	0.521	0.5828	0.5555	0.5172	0.6296	0.1092	0.3797	0.1987	0.5785	0.4931	0.5919	0.5344	0.5304	0.5956	0.0289	0.3302	0.13	0.5426	0.501	0.5065	0.4779
351.483	0.7686	0.6113	0.7452	0.7316	0.5944	0.6515	0.6789	0.5828	0.7791	0.6513	0.6792	0.7295	0.7275	0.6646	0.6373	0.6844	0.6335	0.7376	0.704	0.6341	0.8555	0.6924	0.5457	0.6779	0.6922	0.4596	0.6292	0.5166	0.5206	0.5823	0.5536	0.5167	0.6254	0.1192	0.3934	0.2156	0.5815	0.4833	0.5999	0.5365	0.5392	0.5987	0.0313	0.3455	0.1355	0.5297	0.4997	0.5031	0.4749
356.975	0.7756	0.6053	0.7463	0.7367	0.5914	0.6446	0.6797	0.5854	0.782	0.6544	0.68	0.734	0.731	0.6655	0.635	0.6891	0.6368	0.7395	0.7013	0.6365	0.8588	0.6954	0.55	0.6794	0.6969	0.4641	0.6319	0.517	0.5208	0.577	0.5485	0.5157	0.6183	0.1302	0.4071	0.2335	0.5792	0.4858	0.5949	0.52	0.5405	0.5943	0.0348	0.3604	0.157	0.5222	0.4994	0.5012	0.4702
362.467	0.7711	0.6141	0.7425	0.7497	0.5905	0.6411	0.6856	0.5964	0.7835	0.6534	0.6763	0.7347	0.731	0.6654	0.6339	0.6938	0.6328	0.7438	0.698	0.6331	0.8655	0.698	0.5544	0.6843	0.6982	0.4671	0.6416	0.5179	0.5199	0.5735	0.5392	0.5116	0.614	0.1415	0.4174	0.2496	0.5742	0.4853	0.5925	0.5125	0.5353	0.5941	0.0391	0.375	0.1742	0.5245	0.4978	0.4986	0.464
367.958	0.772	0.6068	0.7428	0.7513	0.5864	0.6349	0.6885	0.5994	0.7837	0.6525	0.6745	0.7368	0.7328	0.665	0.6318	0.6993	0.6327	0.7476	0.6967	0.6334	0.8701	0.6993	0.5549	0.6907	0.7	0.4687	0.6492	0.5212	0.5201	0.5625	0.5326	0.5135	0.6121	0.154	0.4234	0.2664	0.5713	0.4683	0.5916	0.5084	0.5314	0.5965	0.0435	0.3898	0.1847	0.5137	0.496	0.4969	0.4604
373.452	0.7787	0.6112	0.7432	0.7445	0.5856	0.63	0.6874	0.6005	0.7844	0.657	0.6763	0.7398	0.7366	0.6664	0.6317	0.7048	0.6332	0.7538	0.6969	0.6329	0.8711	0.702	0.5577	0.6937	0.7059	0.47	0.6555	0.5209	0.5195	0.5545	0.5296	0.5118	0.6116	0.1673	0.4307	0.287	0.5673	0.4689	0.5942	0.5062	0.5303	0.5986	0.0496	0.4027	0.2025	0.5049	0.4958	0.4978	0.4609
378.943	0.7865	0.6159	0.7448	0.7409	0.589	0.6248	0.6837	0.5949	0.7849	0.6619	0.6792	0.7454	0.7398	0.6696	0.6327	0.7064	0.6352	0.7613	0.6982	0.6377	0.871	0.7051	0.5567	0.6928	0.7104	0.4725	0.6626	0.5185	0.5208	0.5452	0.5296	0.509	0.6098	0.1802	0.4469	0.3103	0.5671	0.4697	0.5964	0.5001	0.5318	0.5974	0.0555	0.4155	0.2186	0.4985	0.4948	0.4958	0.4602
384.435	0.7923	0.6208	0.7458	0.7405	0.5892	0.6193	0.6817	0.5997	0.7849	0.6705	0.6812	0.7488	0.7424	0.6718	0.6303	0.7101	0.6372	0.7665	0.6963	0.6435	0.8747	0.7098	0.5561	0.6972	0.7149	0.4792	0.6731	0.5156	0.5193	0.5452	0.5249	0.5113	0.6023	0.193	0.464	0.3334	0.5616	0.4697	0.5963	0.4905	0.5336	0.5943	0.0626	0.4257	0.2315	0.4999	0.4939	0.4961	0.4584
389.927	0.7953	0.6201	0.7449	0.7394	0.5828	0.6144	0.6826	0.6025	0.7843	0.6696	0.681	0.751	0.7442	0.6699	0.629	0.7136	0.6391	0.7709	0.6951	0.6424	0.8775	0.7131	0.5579	0.6982	0.7188	0.4814	0.6782	0.5149	0.5203	0.5389	0.5267	0.5061	0.5975	0.2074	0.4679	0.3554	0.5604	0.4704	0.5996	0.4847	0.5326	0.5935	0.0716	0.4377	0.2471	0.4967	0.4933	0.4966	0.4567
395.418	0.7924	0.624	0.7471	0.7495	0.5805	0.6101	0.6845	0.6101	0.7836	0.6634	0.6788	0.7518	0.7434	0.6699	0.6272	0.7178	0.638	0.7757	0.6923	0.641	0.8829	0.7129	0.5612	0.7008	0.7216	0.483	0.6878	0.5102	0.5192	0.5323	0.5233	0.5063	0.5915	0.2223	0.4705	0.3734	0.5568	0.4696	0.5951	0.4763	0.5286	0.5912	0.0801	0.4475	0.2636	0.494	0.493	0.4942	0.4533
400.91	0.7845	0.6149	0.7412	0.7554	0.5745	0.6049	0.6884	0.6113	0.7819	0.6579	0.6729	0.7502	0.7419	0.6675	0.6246	0.7214	0.6361	0.7784	0.6856	0.634	0.8863	0.7111	0.5645	0.6995	0.7228	0.4831	0.6932	0.5084	0.5197	0.5273	0.5239	0.5075	0.584	0.2398	0.4674	0.3869	0.5466	0.4696	0.5879	0.4728	0.5216	0.587	0.0894	0.4581	0.2816	0.4903	0.492	0.4919	0.4495
406.402	0.7909	0.6196	0.7465	0.7536	0.568	0.5985	0.6862	0.6019	0.7814	0.6612	0.6749	0.752	0.7447	0.6697	0.6225	0.7265	0.6357	0.7817	0.6838	0.6361	0.8873	0.7133	0.5641	0.7035	0.7255	0.4812	0.6983	0.5079	0.5189	0.5268	0.5253	0.5018	0.5827	0.2574	0.4678	0.4039	0.5358	0.4706	0.5904	0.4706	0.5202	0.5857	0.0993	0.4671	0.3011	0.4853	0.4907	0.4924	0.4507
411.893	0.7984	0.6211	0.7472	0.7471	0.5698	0.5932	0.6817	0.5971	0.7817	0.6669	0.6774	0.7564	0.7473	0.6704	0.6232	0.7269	0.6404	0.7847	0.6833	0.6408	0.8878	0.7151	0.5637	0.7055	0.7283	0.4813	0.7004	0.5082	0.5199	0.529	0.5277	0.5047	0.5809	0.2739	0.4769	0.4272	0.5354	0.47	0.5902	0.4694	0.5208	0.5855	0.1095	0.4744	0.3142	0.4818	0.4899	0.4922	0.4514
417.385	0.8019	0.6133	0.749	0.7482	0.5635	0.5897	0.6818	0.6033	0.7817	0.6717	0.6795	0.7599	0.7477	0.6693	0.6212	0.7305	0.6451	0.7865	0.6795	0.6443	0.8934	0.7171	0.5612	0.7112	0.7308	0.4838	0.7079	0.5084	0.5194	0.5292	0.5274	0.5017	0.5673	0.2917	0.4723	0.4486	0.519	0.4703	0.5905	0.4678	0.5204	0.5839	0.1219	0.481	0.3303	0.4807	0.4897	0.4944	0.4531
422.877	0.8065	0.6212	0.7502	0.7499	0.561	0.5868	0.6796	0.6048	0.7817	0.677	0.6793	0.7628	0.7487	0.6714	0.6183	0.733	0.6476	0.7887	0.6777	0.6464	0.895	0.7205	0.5612	0.7116	0.731	0.4769	0.7135	0.5075	0.5188	0.5291	0.5252	0.5005	0.5643	0.3094	0.4782	0.4673	0.5009	0.4698	0.5906	0.4675	0.5235	0.5814	0.1349	0.4863	0.3461	0.4793	0.4883	0.4934	0.4511
428.368	0.809	0.6202	0.7517	0.7512	0.5501	0.5819	0.6799	0.6064	0.7806	0.6746	0.6794	0.7632	0.7489	0.669	0.6186	0.734	0.6487	0.7899	0.6746	0.645	0.8969	0.72	0.5596	0.7136	0.7333	0.4739	0.7196	0.5073	0.5178	0.5278	0.5214	0.4994	0.5599	0.3277	0.4834	0.4852	0.4867	0.4704	0.5871	0.4653	0.5177	0.576	0.1468	0.4881	0.3561	0.4773	0.4877	0.4926	0.449
433.86	0.8027	0.6123	0.7495	0.7581	0.5453	0.5763	0.6811	0.6042	0.779	0.6707	0.6776	0.7627	0.7481	0.669	0.6162	0.7384	0.6459	0.7902	0.667	0.6412	0.9005	0.7193	0.5627	0.7146	0.7351	0.4732	0.7229	0.507	0.5185	0.5286	0.5176	0.5029	0.5568	0.347	0.4798	0.5019	0.4721	0.47	0.5818	0.466	0.515	0.5695	0.1634	0.4911	0.3715	0.4761	0.4872	0.4909	0.4467
439.352	0.7986	0.6151	0.75	0.7659	0.5389	0.5706	0.6832	0.6063	0.7772	0.6648	0.6748	0.7617	0.7467	0.6642	0.6137	0.7395	0.6444	0.7913	0.6636	0.6353	0.9051	0.7171	0.5611	0.7176	0.7354	0.4732	0.7317	0.506	0.5184	0.5274	0.5093	0.498	0.5513	0.3653	0.4714	0.513	0.464	0.47	0.5787	0.4637	0.5071	0.5665	0.1787	0.4921	0.3863	0.4748	0.4868	0.4913	0.4464
444.843	0.7959	0.6171	0.7473	0.769	0.5331	0.566	0.6844	0.6007	0.7735	0.667	0.6746	0.7604	0.7456	0.6651	0.6146	0.7414	0.6391	0.7915	0.6622	0.634	0.9068	0.7172	0.5612	0.7191	0.7356	0.4717	0.7369	0.5053	0.518	0.525	0.5025	0.4966	0.5446	0.3811	0.4641	0.5218	0.4588	0.4697	0.577	0.464	0.5017	0.5658	0.1938	0.4912	0.4012	0.4724	0.485	0.4885	0.4449
450.335	0.8052	0.6205	0.7544	0.7649	0.5265	0.56	0.6803	0.5963	0.7729	0.6713	0.6778	0.7669	0.749	0.6659	0.6106	0.7412	0.6437	0.794	0.6618	0.6382	0.9081	0.7202	0.5599	0.7184	0.7383	0.4712	0.7377	0.5067	0.5185	0.5282	0.4995	0.4957	0.5378	0.3972	0.4604	0.5431	0.4573	0.4698	0.5781	0.4653	0.5021	0.5659	0.2103	0.4893	0.4126	0.4727	0.4842	0.4903	0.4496
455.827	0.8109	0.6206	0.7543	0.7571	0.5233	0.5558	0.6805	0.5982	0.7726	0.6816	0.6827	0.7702	0.7494	0.6647	0.61	0.7438	0.6474	0.7938	0.6612	0.6407	0.9103	0.722	0.5624	0.7221	0.7391	0.4727	0.7411	0.5075	0.5172	0.5271	0.4989	0.4959	0.5373	0.4125	0.4589	0.5657	0.4592	0.4698	0.5742	0.4646	0.4957	0.5752	0.2268	0.4877	0.4263	0.4707	0.4833	0.4928	0.4513
461.318	0.8176	0.6201	0.7604	0.7597	0.5243	0.551	0.6755	0.5932	0.7718	0.6852	0.685	0.7725	0.7513	0.6695	0.6084	0.7412	0.6485	0.7954	0.6589	0.646	0.9105	0.7243	0.5634	0.7202	0.7365	0.4729	0.7423	0.5071	0.5169	0.5292	0.4968	0.4953	0.5343	0.4251	0.4617	0.578	0.4568	0.4695	0.5802	0.4646	0.505	0.5682	0.246	0.4865	0.4405	0.4712	0.4832	0.4913	0.4521
466.81	0.8238	0.6189	0.7623	0.758	0.524	0.5469	0.6731	0.5979	0.7713	0.6954	0.6909	0.7756	0.7524	0.6684	0.6063	0.7438	0.654	0.7965	0.6552	0.6525	0.9139	0.7264	0.5603	0.7252	0.7345	0.4733	0.7478	0.5074	0.517	0.5287	0.4951	0.4988	0.5304	0.4373	0.4601	0.5926	0.4581	0.4694	0.5783	0.4636	0.4932	0.5697	0.2643	0.4848	0.4549	0.4706	0.4828	0.4926	0.454
472.302	0.8245	0.6213	0.764	0.7606	0.5239	0.542	0.6697	0.5973	0.7698	0.6957	0.6916	0.7766	0.7525	0.6681	0.6026	0.7423	0.6556	0.7969	0.6502	0.6535	0.9155	0.7265	0.5579	0.7247	0.7346	0.4722	0.7485	0.5072	0.5183	0.5313	0.4952	0.4952	0.5268	0.4488	0.4586	0.6037	0.4567	0.4696	0.5756	0.4595	0.482	0.5715	0.2851	0.4847	0.4702	0.4699	0.4821	0.4908	0.4536
477.795	0.8269	0.6197	0.7664	0.7617	0.5245	0.54	0.6681	0.602	0.7685	0.6976	0.695	0.7773	0.7532	0.6663	0.6041	0.7429	0.661	0.7973	0.651	0.6521	0.9192	0.727	0.5553	0.7276	0.7348	0.4731	0.7514	0.5074	0.5174	0.5319	0.4963	0.4986	0.5264	0.4584	0.4567	0.6152	0.4573	0.4699	0.5744	0.4552	0.4827	0.5773	0.3027	0.4837	0.4854	0.4696	0.4822	0.492	0.4558
483.287	0.8255	0.6215	0.7663	0.7612	0.5239	0.5383	0.6664	0.5959	0.7662	0.6965	0.6962	0.7779	0.7534	0.6648	0.6023	0.7416	0.6566	0.7971	0.6501	0.6489	0.9193	0.7263	0.554	0.7288	0.7378	0.4744	0.7559	0.5066	0.5169	0.5306	0.4964	0.4947	0.5215	0.4676	0.4466	0.616	0.4565	0.4692	0.5687	0.4507	0.4819	0.5734	0.3166	0.4825	0.4947	0.4694	0.4806	0.4916	0.4537
488.778	0.8216	0.6161	0.7686	0.7698	0.5236	0.5348	0.6662	0.5951	0.7634	0.689	0.6938	0.7761	0.7525	0.6626	0.5991	0.7415	0.6564	0.7969	0.6465	0.6445	0.9226	0.7234	0.5489	0.7286	0.7409	0.474	0.7573	0.508	0.5166	0.5288	0.4942	0.4921	0.5181	0.4762	0.4371	0.6154	0.4536	0.4694	0.564	0.4493	0.4778	0.5717	0.3324	0.4825	0.5048	0.468	0.4805	0.489	0.4503
494.27	0.8129	0.619	0.7669	0.7775	0.5238	0.5286	0.6663	0.5898	0.7603	0.6847	0.6885	0.7744	0.7505	0.6628	0.5945	0.7424	0.6522	0.7965	0.6368	0.6387	0.9248	0.725	0.5502	0.7267	0.7417	0.4733	0.7603	0.5063	0.5158	0.5274	0.4901	0.4956	0.5136	0.4842	0.4314	0.6095	0.4479	0.4688	0.5607	0.4458	0.4654	0.5602	0.345	0.4814	0.5128	0.4678	0.4797	0.4869	0.4448
499.762	0.8171	0.613	0.771	0.7735	0.5229	0.5233	0.6653	0.5866	0.7584	0.689	0.6901	0.776	0.7514	0.6614	0.5886	0.7396	0.6557	0.797	0.6364	0.6428	0.9261	0.7206	0.5532	0.7318	0.7397	0.4754	0.7645	0.507	0.516	0.5304	0.4918	0.4919	0.515	0.4908	0.4315	0.6169	0.451	0.4691	0.5571	0.4453	0.4646	0.569	0.3606	0.4818	0.5249	0.4668	0.478	0.4889	0.4483
505.255	0.8288	0.6305	0.7751	0.7692	0.5232	0.5222	0.6607	0.5873	0.7576	0.705	0.6957	0.782	0.7554	0.6631	0.5906	0.7419	0.6614	0.7986	0.6344	0.6498	0.9292	0.7296	0.5479	0.7328	0.7374	0.4762	0.7647	0.5081	0.5172	0.5291	0.4939	0.4913	0.5177	0.4974	0.4342	0.6263	0.4545	0.4696	0.5552	0.4446	0.4682	0.5735	0.3754	0.4798	0.5333	0.4666	0.4777	0.4898	0.45
510.747	0.835	0.6313	0.7783	0.7665	0.5234	0.5176	0.654	0.5876	0.7569	0.7155	0.6998	0.7855	0.7573	0.6668	0.5848	0.7441	0.6652	0.8001	0.6277	0.6567	0.9298	0.7335	0.547	0.7328	0.7333	0.4763	0.7644	0.5079	0.5175	0.5282	0.4922	0.4921	0.5133	0.5013	0.4309	0.6357	0.4528	0.4699	0.5559	0.4451	0.4646	0.5703	0.3899	0.4797	0.5387	0.4663	0.4772	0.4895	0.4488
516.24	0.8376	0.6336	0.7805	0.7675	0.5231	0.5178	0.6504	0.5882	0.7551	0.7175	0.7056	0.7858	0.7574	0.6649	0.5859	0.7454	0.6662	0.8	0.6285	0.6555	0.9306	0.7327	0.5437	0.7333	0.7345	0.4754	0.7668	0.5077	0.5176	0.5283	0.4931	0.494	0.5154	0.5057	0.4327	0.6353	0.4558	0.4693	0.5507	0.444	0.4672	0.5745	0.4042	0.4778	0.5416	0.4655	0.4772	0.4893	0.4499
521.732	0.8357	0.6284	0.7829	0.7716	0.5231	0.5145	0.6486	0.5863	0.7524	0.7138	0.7047	0.7852	0.757	0.6637	0.5799	0.7438	0.6672	0.7996	0.6233	0.6537	0.9318	0.7307	0.5462	0.7332	0.7354	0.4766	0.768	0.508	0.5177	0.5273	0.4901	0.492	0.5118	0.5076	0.4303	0.6275	0.4521	0.4694	0.5473	0.4434	0.4598	0.5668	0.4189	0.4753	0.5427	0.4661	0.4769	0.4879	0.448
527.223	0.8365	0.6395	0.7853	0.7784	0.523	0.5158	0.6481	0.5889	0.7493	0.7146	0.7042	0.7855	0.7566	0.6599	0.5798	0.7464	0.67	0.7987	0.6206	0.6534	0.9357	0.7308	0.542	0.7362	0.7378	0.4778	0.772	0.509	0.5185	0.5266	0.493	0.4898	0.5125	0.5105	0.4299	0.6213	0.4542	0.4687	0.5422	0.4423	0.4614	0.5736	0.4329	0.4745	0.5421	0.4647	0.4755	0.4866	0.4475
532.717	0.8295	0.6385	0.7853	0.7858	0.5228	0.5126	0.6462	0.5872	0.7453	0.7068	0.7003	0.7832	0.7549	0.66	0.5724	0.7463	0.6671	0.7989	0.6142	0.6493	0.9373	0.729	0.543	0.7346	0.7398	0.4775	0.7736	0.5085	0.5176	0.5261	0.4881	0.4885	0.5097	0.5112	0.4282	0.6072	0.45	0.4684	0.539	0.4413	0.4527	0.563	0.4448	0.4741	0.5374	0.4649	0.4754	0.4849	0.4437
538.208	0.8184	0.6405	0.7839	0.7883	0.5227	0.5125	0.6449	0.5786	0.7404	0.6999	0.6962	0.7795	0.7528	0.6574	0.5673	0.7471	0.6617	0.7968	0.6089	0.6401	0.938	0.7267	0.536	0.7325	0.7385	0.4769	0.7734	0.5105	0.5173	0.5265	0.4885	0.4875	0.5083	0.5123	0.4283	0.5949	0.4471	0.4685	0.5334	0.4412	0.4483	0.5591	0.4572	0.474	0.5333	0.4636	0.4742	0.484	0.4421
543.7	0.828	0.6481	0.7875	0.784	0.5229	0.5114	0.6398	0.5782	0.7388	0.7117	0.7004	0.7866	0.7567	0.6591	0.5654	0.7476	0.6681	0.7979	0.6094	0.6501	0.9404	0.7312	0.5401	0.7363	0.7372	0.478	0.7761	0.5113	0.5168	0.527	0.4902	0.4869	0.5086	0.5101	0.4285	0.6077	0.4505	0.4689	0.5333	0.4413	0.4517	0.566	0.4705	0.4736	0.537	0.4635	0.4738	0.4858	0.4444
549.192	0.835	0.6547	0.7913	0.779	0.5236	0.5111	0.6355	0.5743	0.7361	0.7187	0.7036	0.7885	0.7573	0.6577	0.5631	0.7468	0.67	0.7972	0.606	0.651	0.9395	0.73	0.5417	0.7364	0.7326	0.4794	0.7757	0.5121	0.5162	0.5272	0.492	0.4878	0.5096	0.5092	0.4286	0.6114	0.4527	0.4692	0.5306	0.4412	0.4534	0.571	0.4823	0.4729	0.5358	0.4629	0.4741	0.486	0.4466
554.685	0.8403	0.6636	0.7953	0.7788	0.524	0.5078	0.6288	0.5747	0.7347	0.728	0.7078	0.7917	0.759	0.6607	0.5549	0.7477	0.6746	0.7979	0.6004	0.6597	0.9401	0.7343	0.5372	0.7371	0.7263	0.4786	0.7756	0.5132	0.5169	0.5285	0.4925	0.4876	0.509	0.5071	0.4286	0.6202	0.4532	0.469	0.5258	0.4418	0.4507	0.5692	0.4905	0.471	0.5357	0.4624	0.4725	0.4855	0.4455
560.178	0.8434	0.6621	0.7981	0.779	0.5244	0.5079	0.623	0.5713	0.7325	0.7336	0.71	0.793	0.7604	0.6608	0.5524	0.7481	0.675	0.7981	0.597	0.66	0.9407	0.7337	0.5361	0.738	0.7274	0.4793	0.7766	0.5132	0.5168	0.5277	0.4915	0.4867	0.5084	0.5052	0.4277	0.616	0.4527	0.4689	0.523	0.4419	0.4499	0.5668	0.4959	0.4703	0.5323	0.4624	0.4725	0.4862	0.4458
565.672	0.8448	0.6602	0.8012	0.7815	0.524	0.5076	0.6172	0.5728	0.7297	0.7319	0.7105	0.7928	0.7604	0.6594	0.55	0.7506	0.6795	0.7966	0.5936	0.6589	0.9431	0.7325	0.5352	0.7398	0.7259	0.4801	0.7772	0.5139	0.5169	0.528	0.4936	0.486	0.5089	0.5043	0.4282	0.6135	0.4535	0.469	0.5232	0.4415	0.4495	0.5703	0.4987	0.4703	0.5321	0.4623	0.472	0.4861	0.445
571.163	0.8444	0.6542	0.8046	0.7841	0.5243	0.508	0.608	0.5764	0.7275	0.7351	0.7099	0.7954	0.7605	0.6574	0.5467	0.7495	0.6838	0.7962	0.5888	0.6586	0.9455	0.7313	0.5355	0.7412	0.7241	0.4807	0.7771	0.5132	0.5172	0.5279	0.483	0.485	0.5083	0.502	0.4293	0.6198	0.4548	0.4689	0.5248	0.4424	0.4494	0.5739	0.4998	0.4703	0.5319	0.4615	0.4712	0.4854	0.4452
576.655	0.8463	0.6427	0.8065	0.7869	0.5247	0.5067	0.6019	0.5728	0.7245	0.7378	0.71	0.7956	0.7615	0.6605	0.5401	0.7506	0.6818	0.7968	0.5832	0.6617	0.9461	0.7332	0.5314	0.7424	0.7241	0.4812	0.7796	0.5131	0.5175	0.5287	0.4804	0.4844	0.5075	0.4996	0.4274	0.6154	0.4528	0.4693	0.5218	0.4416	0.4467	0.5702	0.4993	0.4694	0.5289	0.4617	0.4712	0.4859	0.4449
582.148	0.848	0.6289	0.8084	0.7869	0.5253	0.5074	0.597	0.5723	0.7216	0.7401	0.7133	0.797	0.7626	0.6582	0.5367	0.7486	0.6829	0.7965	0.5775	0.6596	0.9472	0.7341	0.5346	0.7423	0.7257	0.4821	0.7795	0.5134	0.5177	0.5283	0.4748	0.4841	0.5061	0.4969	0.4268	0.6118	0.453	0.4693	0.5225	0.4409	0.4459	0.5699	0.4972	0.4694	0.5257	0.4611	0.4704	0.4853	0.4444
587.64	0.843	0.6098	0.8096	0.792	0.525	0.5069	0.5929	0.5688	0.7172	0.7323	0.7091	0.7956	0.7618	0.6581	0.5301	0.7472	0.684	0.7954	0.571	0.6584	0.9488	0.7326	0.5286	0.7422	0.7246	0.482	0.7789	0.513	0.5181	0.5284	0.4737	0.4817	0.5048	0.4943	0.4266	0.6041	0.4489	0.4687	0.5208	0.4399	0.4403	0.5621	0.4949	0.468	0.5219	0.4607	0.4696	0.4853	0.4425
593.133	0.8403	0.5945	0.8096	0.795	0.5251	0.5062	0.5884	0.5695	0.7123	0.731	0.7082	0.794	0.7594	0.6527	0.5277	0.7486	0.6846	0.7937	0.5658	0.6499	0.9517	0.7306	0.5248	0.7412	0.727	0.4841	0.7794	0.5131	0.518	0.5267	0.4698	0.4813	0.5038	0.4926	0.4245	0.5968	0.4497	0.4688	0.5196	0.4399	0.4404	0.5639	0.4929	0.4687	0.5192	0.4606	0.4698	0.4845	0.4398
598.627	0.8313	0.5837	0.8095	0.7993	0.5245	0.5052	0.5837	0.5683	0.7047	0.7213	0.7042	0.7901	0.7565	0.6504	0.5229	0.7499	0.6819	0.7916	0.5595	0.6421	0.9529	0.7281	0.5223	0.7392	0.7253	0.4841	0.7783	0.5125	0.5179	0.5256	0.4687	0.4802	0.5017	0.4918	0.425	0.5846	0.4466	0.4681	0.5171	0.4392	0.4376	0.5603	0.4912	0.4681	0.5188	0.4592	0.4682	0.4838	0.4379
604.118	0.8415	0.5801	0.8128	0.7944	0.5249	0.5046	0.5718	0.5648	0.7005	0.7356	0.7118	0.7965	0.7613	0.6522	0.52	0.7498	0.6868	0.7931	0.5561	0.6527	0.957	0.7346	0.5251	0.7424	0.7242	0.4851	0.7791	0.513	0.5184	0.5263	0.4686	0.4808	0.5026	0.4914	0.426	0.5972	0.4484	0.4685	0.5175	0.4399	0.4403	0.5676	0.4915	0.4673	0.5225	0.4594	0.4686	0.4858	0.4413
609.61	0.8439	0.5767	0.8166	0.7919	0.5254	0.5037	0.5686	0.5655	0.6944	0.7401	0.7095	0.8003	0.7616	0.6553	0.5151	0.7473	0.689	0.7918	0.5502	0.6557	0.9552	0.7327	0.5327	0.7432	0.7159	0.4847	0.7791	0.5131	0.5185	0.5264	0.4703	0.4803	0.5023	0.4871	0.4231	0.6047	0.4481	0.4677	0.5188	0.4395	0.4385	0.5674	0.491	0.4659	0.5225	0.4588	0.4679	0.4855	0.441
615.103	0.8474	0.5721	0.819	0.7882	0.5258	0.503	0.5628	0.561	0.6874	0.7442	0.7114	0.8005	0.7636	0.655	0.5119	0.7456	0.687	0.7922	0.5463	0.6548	0.9536	0.735	0.5222	0.7419	0.7138	0.485	0.7775	0.5132	0.5187	0.5264	0.4699	0.4799	0.5013	0.4851	0.4208	0.5966	0.446	0.4539	0.5171	0.4389	0.4363	0.5586	0.4897	0.4644	0.5194	0.4573	0.4666	0.4852	0.4378
620.595	0.8482	0.5698	0.8221	0.7914	0.5257	0.5031	0.5521	0.5633	0.6826	0.7472	0.7152	0.8009	0.7633	0.6529	0.5106	0.748	0.6928	0.7906	0.5437	0.6524	0.9569	0.734	0.5216	0.7442	0.7132	0.4859	0.7778	0.5148	0.5201	0.5274	0.4703	0.4811	0.503	0.4857	0.4249	0.6053	0.4494	0.4558	0.5183	0.4401	0.4385	0.5679	0.4899	0.4648	0.523	0.4582	0.4672	0.486	0.4389
626.087	0.8533	0.5681	0.8243	0.7914	0.526	0.5015	0.5438	0.5574	0.6767	0.75	0.7154	0.8044	0.7651	0.6532	0.5077	0.7465	0.6944	0.7908	0.5404	0.6539	0.9574	0.7361	0.5212	0.746	0.7112	0.4861	0.7773	0.5138	0.5199	0.5269	0.4703	0.4802	0.5013	0.4835	0.4248	0.5985	0.4482	0.4537	0.5166	0.4389	0.4352	0.5607	0.4876	0.4636	0.5189	0.4571	0.4659	0.4851	0.4377
631.58	0.8547	0.5664	0.8271	0.7917	0.5268	0.5007	0.5362	0.5564	0.6701	0.7534	0.7151	0.8059	0.7671	0.6566	0.5043	0.7463	0.6949	0.7901	0.5364	0.6583	0.9568	0.7361	0.5283	0.7451	0.706	0.4856	0.7761	0.5135	0.5195	0.5266	0.4717	0.4796	0.5003	0.4821	0.4229	0.5998	0.4472	0.454	0.5143	0.4387	0.4334	0.5529	0.4867	0.4635	0.5175	0.4567	0.4656	0.4848	0.4361
637.072	0.8529	0.5593	0.8291	0.7895	0.5262	0.5011	0.5296	0.5536	0.6662	0.7501	0.7167	0.8047	0.7663	0.6505	0.5046	0.7475	0.6939	0.7896	0.5292	0.649	0.9597	0.7342	0.5203	0.7462	0.7116	0.4872	0.776	0.5155	0.5206	0.5266	0.4703	0.4803	0.5005	0.4819	0.4232	0.5943	0.4483	0.4515	0.5147	0.4396	0.4335	0.5611	0.4866	0.4642	0.518	0.4574	0.4655	0.4851	0.4366
642.565	0.8495	0.5574	0.8308	0.7951	0.527	0.5006	0.5261	0.5553	0.6634	0.7504	0.716	0.8058	0.7659	0.6517	0.502	0.7476	0.6973	0.7876	0.5292	0.6542	0.9621	0.7354	0.5254	0.7467	0.709	0.4876	0.7762	0.514	0.5208	0.5268	0.4707	0.4804	0.5003	0.4807	0.4223	0.5963	0.4466	0.4483	0.5143	0.4389	0.4305	0.5551	0.485	0.4643	0.5168	0.4572	0.4652	0.4852	0.4344
648.058	0.846	0.552	0.8315	0.7973	0.5269	0.4998	0.52	0.5538	0.6597	0.7449	0.7131	0.8036	0.7641	0.6467	0.4962	0.7482	0.6948	0.7858	0.5289	0.6427	0.9631	0.7317	0.5212	0.745	0.7099	0.4881	0.7757	0.514	0.5209	0.5268	0.4697	0.4791	0.4993	0.4794	0.4211	0.5876	0.446	0.4447	0.5122	0.4377	0.4277	0.5494	0.4828	0.4641	0.514	0.457	0.4647	0.4857	0.434
653.55	0.8387	0.5494	0.8314	0.7997	0.5267	0.4986	0.5123	0.5515	0.6548	0.7376	0.7102	0.7994	0.7604	0.6444	0.4944	0.7486	0.6939	0.7843	0.5287	0.6355	0.965	0.7301	0.5179	0.7427	0.708	0.4886	0.7734	0.5142	0.5213	0.5269	0.47	0.4788	0.4995	0.4791	0.4214	0.5819	0.4454	0.4439	0.5105	0.4381	0.4254	0.5491	0.4821	0.4639	0.513	0.4561	0.4635	0.4861	0.433
659.042	0.8464	0.5489	0.8331	0.7943	0.5267	0.4971	0.5055	0.5465	0.6534	0.7474	0.7151	0.8049	0.7647	0.6483	0.4943	0.7464	0.6979	0.7848	0.5282	0.6433	0.9649	0.7334	0.5138	0.7433	0.703	0.4884	0.7721	0.5138	0.5209	0.5271	0.4704	0.479	0.4985	0.4787	0.4199	0.589	0.4447	0.4414	0.5117	0.4376	0.4245	0.5408	0.483	0.4636	0.5136	0.4563	0.463	0.4866	0.4323
664.535	0.8537	0.5466	0.8356	0.791	0.527	0.4967	0.5041	0.5471	0.6485	0.752	0.7169	0.8069	0.7649	0.645	0.4953	0.7427	0.6983	0.7824	0.5276	0.6395	0.9651	0.7314	0.5108	0.743	0.6993	0.4882	0.7711	0.5147	0.5214	0.5273	0.4692	0.4798	0.5009	0.4788	0.4215	0.5942	0.4469	0.4392	0.5094	0.4381	0.425	0.5486	0.4839	0.464	0.5154	0.4559	0.4624	0.4884	0.4361
670.028	0.8515	0.5472	0.8372	0.7913	0.527	0.4957	0.5012	0.5461	0.6445	0.7545	0.7174	0.8079	0.7654	0.6459	0.495	0.744	0.6995	0.7823	0.5282	0.6416	0.9656	0.7331	0.5141	0.7435	0.6956	0.4888	0.7712	0.5148	0.5219	0.5283	0.47	0.4803	0.4999	0.4781	0.4221	0.5932	0.4462	0.439	0.5111	0.4385	0.4241	0.5366	0.4827	0.464	0.5153	0.4554	0.4623	0.4883	0.4339
675.52	0.8543	0.5468	0.8386	0.7898	0.5272	0.4957	0.4992	0.5456	0.642	0.758	0.7211	0.8093	0.7672	0.6456	0.4953	0.7417	0.7012	0.7804	0.5285	0.638	0.9663	0.734	0.5144	0.7452	0.6929	0.4896	0.7699	0.5155	0.5223	0.5287	0.4704	0.4808	0.5	0.4785	0.4228	0.5943	0.4465	0.4384	0.5093	0.438	0.4222	0.5346	0.4827	0.4645	0.5146	0.4557	0.4617	0.4919	0.4356
681.013	0.8543	0.5479	0.8407	0.7833	0.5277	0.494	0.4987	0.5462	0.6394	0.7659	0.7239	0.8121	0.7689	0.65	0.4952	0.7409	0.7033	0.7804	0.5285	0.6449	0.9666	0.7362	0.5245	0.7462	0.6849	0.4893	0.7689	0.5154	0.523	0.5288	0.4702	0.4822	0.499	0.4781	0.4226	0.5979	0.4459	0.4385	0.5095	0.4378	0.4217	0.5185	0.4823	0.4644	0.5148	0.4553	0.4618	0.4894	0.4316
686.507	0.8551	0.5477	0.8418	0.7879	0.5278	0.4922	0.4972	0.5457	0.6358	0.7649	0.7219	0.8125	0.7677	0.6461	0.4945	0.7386	0.7044	0.777	0.528	0.639	0.966	0.7331	0.5186	0.7456	0.6838	0.4895	0.7679	0.5158	0.523	0.5289	0.4703	0.4819	0.4995	0.4785	0.4231	0.5964	0.4456	0.4372	0.5098	0.4386	0.4203	0.5112	0.4824	0.4644	0.5151	0.4555	0.4611	0.4899	0.4311
691.998	0.8481	0.5483	0.8425	0.792	0.528	0.491	0.4949	0.5442	0.6321	0.7549	0.7181	0.8111	0.7655	0.6434	0.4952	0.7375	0.7044	0.7754	0.5294	0.6334	0.9688	0.7304	0.5148	0.7437	0.6868	0.4901	0.7665	0.5155	0.5236	0.5302	0.4705	0.4815	0.4983	0.4781	0.422	0.587	0.4443	0.4364	0.5094	0.4381	0.419	0.5012	0.4803	0.4644	0.5115	0.4552	0.4611	0.4897	0.4262
697.49	0.8429	0.5487	0.8419	0.7934	0.5283	0.491	0.4947	0.5439	0.6281	0.7513	0.7155	0.8093	0.7626	0.6405	0.4948	0.7409	0.7053	0.7747	0.5284	0.627	0.9706	0.7298	0.5117	0.7425	0.688	0.4904	0.7655	0.5158	0.524	0.5294	0.4698	0.4812	0.4984	0.4775	0.4214	0.5756	0.4443	0.4347	0.5083	0.4377	0.4172	0.5023	0.4794	0.4647	0.5097	0.455	0.4602	0.4896	0.4246
702.982	0.8378	0.5474	0.8418	0.7916	0.5278	0.4889	0.4935	0.5416	0.6251	0.7499	0.7163	0.8094	0.7622	0.6402	0.4948	0.7396	0.708	0.774	0.5282	0.6239	0.973	0.73	0.5045	0.7425	0.6856	0.4903	0.7643	0.5153	0.5238	0.5296	0.4692	0.4801	0.4982	0.4779	0.4215	0.5768	0.4443	0.434	0.5071	0.4373	0.4163	0.5053	0.4789	0.4642	0.5089	0.4544	0.4591	0.4896	0.4262
708.473	0.8483	0.5465	0.844	0.7898	0.528	0.4882	0.4942	0.5412	0.6216	0.7593	0.7233	0.8139	0.7652	0.6379	0.4947	0.734	0.7098	0.7721	0.5286	0.6231	0.9736	0.7313	0.5083	0.7445	0.6814	0.491	0.7628	0.5159	0.5241	0.5295	0.4689	0.4819	0.4991	0.4781	0.4226	0.5862	0.4464	0.4343	0.5072	0.438	0.4176	0.5134	0.4807	0.4638	0.511	0.4548	0.459	0.4896	0.431
713.965	0.8505	0.5479	0.8462	0.7879	0.5284	0.4871	0.492	0.538	0.6186	0.7646	0.7229	0.8161	0.7661	0.6412	0.4939	0.7292	0.7062	0.7697	0.5277	0.6291	0.9735	0.7343	0.5225	0.7441	0.6735	0.4895	0.7605	0.5158	0.5242	0.5296	0.4688	0.4818	0.4981	0.4779	0.4229	0.5841	0.4452	0.4331	0.5077	0.4373	0.4156	0.5007	0.4809	0.4632	0.511	0.4548	0.4588	0.4901	0.4282
719.458	0.8555	0.5483	0.8489	0.7858	0.5292	0.486	0.4919	0.5375	0.6154	0.7689	0.7271	0.8184	0.7681	0.642	0.4949	0.7278	0.7112	0.769	0.5284	0.6321	0.9755	0.7355	0.5119	0.7459	0.669	0.49	0.7594	0.5163	0.5249	0.5305	0.4695	0.4828	0.4984	0.4788	0.4235	0.5819	0.4457	0.432	0.5084	0.4381	0.4161	0.4968	0.4813	0.4637	0.5116	0.454	0.4584	0.4901	0.4258
724.952	0.8558	0.5477	0.8503	0.7867	0.5288	0.4852	0.4904	0.5388	0.6124	0.7747	0.7303	0.8205	0.7693	0.6408	0.4944	0.7271	0.7129	0.7692	0.5286	0.6317	0.9772	0.737	0.5122	0.7471	0.6656	0.4903	0.7591	0.5168	0.5253	0.5304	0.4695	0.4837	0.4985	0.4788	0.4236	0.5833	0.4462	0.4325	0.5079	0.4384	0.415	0.4982	0.4812	0.4638	0.5121	0.4543	0.4583	0.4918	0.4255
730.445	0.8554	0.5477	0.8508	0.7852	0.5286	0.4852	0.4901	0.5367	0.6083	0.7733	0.7307	0.8208	0.7694	0.6378	0.4947	0.7239	0.7102	0.766	0.5288	0.6267	0.9769	0.7346	0.5148	0.7462	0.6636	0.4906	0.7573	0.517	0.5254	0.531	0.4698	0.4844	0.4997	0.479	0.424	0.5761	0.4463	0.4312	0.5081	0.4385	0.4141	0.4966	0.4809	0.4634	0.5118	0.4542	0.4581	0.4912	0.425
735.938	0.8561	0.5474	0.8522	0.7867	0.529	0.4851	0.4901	0.5353	0.6027	0.7711	0.7282	0.8205	0.7683	0.6344	0.4942	0.7201	0.7101	0.7653	0.5287	0.6222	0.9778	0.7338	0.5048	0.7444	0.6592	0.4899	0.7545	0.5161	0.5259	0.5308	0.4684	0.4841	0.498	0.4783	0.423	0.5683	0.4447	0.4297	0.507	0.4367	0.4119	0.49	0.4795	0.4628	0.5104	0.4608	0.4576	0.491	0.4233
741.43	0.8514	0.5475	0.853	0.7876	0.5289	0.4849	0.4897	0.5345	0.5979	0.7661	0.7292	0.8191	0.7661	0.6289	0.4947	0.7188	0.7142	0.7622	0.5294	0.6189	0.9807	0.7332	0.4979	0.7435	0.6587	0.4911	0.7538	0.5165	0.5255	0.5308	0.4676	0.4836	0.4978	0.478	0.4227	0.5625	0.4452	0.4292	0.5064	0.4372	0.4107	0.4933	0.4806	0.4631	0.5111	0.454	0.4574	0.4913	0.4255
746.922	0.8463	0.5479	0.8528	0.7874	0.5288	0.4846	0.4888	0.5328	0.5937	0.7621	0.7267	0.8177	0.7638	0.628	0.4935	0.7185	0.7125	0.7605	0.5284	0.6147	0.9812	0.7321	0.5055	0.7411	0.6572	0.4909	0.7513	0.5166	0.5261	0.5314	0.4677	0.483	0.4985	0.4782	0.4244	0.551	0.4448	0.4284	0.5062	0.4376	0.4103	0.4858	0.4791	0.4641	0.5098	0.4532	0.457	0.4906	0.4204
[truncated: 5 more columns]
